# Supplementary material for: Identification of type VI secretion system effector-immunity pairs using structural bioinformatics
Source: Mol Syst Biol. 2024 Apr 24;20(6):6. doi: 10.1038/s44320-024-00035-8 (PMC11148199; doi:10.1038/s44320-024-00035-8)
Supplement: Supplementary file 1 — Dataset EV1 [file 44320_2024_35_MOESM1_ESM.zip]

Archive with 3 entries (2 files):
- MSB-2024-12200_Expanded_View_Dataset_1.xlsx
- __MACOSX/
- __MACOSX/._MSB-2024-12200_Expanded_View_Dataset_1.xlsx
