# Supplementary material for: Identification of type VI secretion system effector-immunity pairs using structural bioinformatics
Source: Mol Syst Biol. 2024 Apr 24;20(6):6. doi: 10.1038/s44320-024-00035-8 (PMC11148199; doi:10.1038/s44320-024-00035-8)
Supplement: Supplementary file 1 — Dataset EV1 [file 44320_2024_35_MOESM1_ESM.zip › MSB-2024-12200_Expanded_View_Dataset_1.xlsx]

## Sheet: Legend
Dataset EV1.
Clusters at three different levels: structural, C-terminal, and Full length (corresponding to Fig 1B), IMG/M gene IDs, genome IDs, and taxonomies. Annotations of the clusters. Immunity protein predictions for the clusters.

## Sheet: Explanation 1
Spreadsheet Tab	Explanation
Full Length Clusters	The sequences from the IMG/M database were condensed first by clustering full length amino acid sequences
	For example Full Cluster ID number 3865 has 2 members, each of which you can access using their Full Cluster Member IMG gene ID (2690946724, 2609505305)
	All IMG gene IDs can be examined in more detail on IMG/M. One quick way is to use a link and edit the final part to match the IMG gene ID, for example https://img.jgi.doe.gov/cgi-bin/m/main.cgi?section=GeneDetail&page=geneDetail&gene_oid=2690946724
C-terminal Clusters	One representaitve sequence from each cluster in the Full Length Clusters tab had their N-termini removed, and clustered by their C-terminal amino acid sequences
	For example, C-terminal Cluster ID 668 unites the C-terminal sequences of the representatives of Full Cluster ID 3865 and 6821
FS Clusters	One representative C-terminal sequence from each C-terminal cluster had its structure predicted by alphafold2 and clustered using foldseek into Foldseek Cluster ID
	For example, Foldseek Cluster ID 145 united the C-terminal representative structures 668, 822, etc. into one representative structure
FS Clusters (structural)	C-terminal Clusters	Full Length Clusters	Full Cluster Member IMG gene ID
145	668	3865	2690946724
			2609505305
		6821	2690951089
	822	8427	...
	778	7980	...
	1051	10228	...
	317	3848	...
	869	8868	...
	463	6213	...
	521	5239	...
	870	8869	...
	818	8404	...
	781	8396	...
	816	8392	...
	554	5550	...
	914	9142	...
	708	9372	...
	774	28	...
	369	3899	...
	939	9279	...

## Sheet: Explanation 2
Spreadsheet Tab	Column	explanation
Immunity Proteins
	Foldseek Cluster ID	ID number of the structural cluster as listed in the FS Clusters tab
	Effector protein(s) IMG gene ID	IMG gene ID of putative effector protein. Use link and edit the final part to match the IMG gene ID, for example https://img.jgi.doe.gov/cgi-bin/m/main.cgi?section=GeneDetail&page=geneDetail&gene_oid=2579980361
	Immunity protein(s) IMG gene ID	IMG gene ID of putative immunity protein. Use link and edit the final part to match the IMG gene ID, for example https://img.jgi.doe.gov/cgi-bin/m/main.cgi?section=GeneDetail&page=geneDetail&gene_oid=2579980362
	ipTM score	iptTM score of the effector-immunity pair. Higher means higher signal of predicted iteraction
		note that sometimes, more than one pair was tested for effector-immunity binding, and the IDs and scores are presented as a list in square brackets.
Annotations
	Foldseek Cluster ID	ID number of the structural cluster as listed in the FS Clusters tab
	Decisive Source For Annotation	This column explains which method gave the decisive information regarding the annotation of the protein structure, either foldseek (FS) or pfam. For example, a protein with no pfam domain but does have a FS hit with annotation, the deciding factor was FS. Those with both pfam hits and FS hits with similar annotation, we wrote pfam as a deciding factor, since FS did not add any new information. Th…
	Annotation	This column is the annotation that we wrote based on all the information. Some have function-based information (e.g. DNAse) and others are more structural (e.g. TTR)
	Notes and Details	This column has more details about the annotation, for example if it is likely that a DNAse is specificaly an HNH endonuclease, it is noted here. Sometimes specific accession numbers to the EC database, uniprot, or pfam are listed as well for the reader to further explore

## Sheet: Full Length Clusters
Full Cluster ID	Full Cluster Member IMG gene ID	Full cluster member IMG Genome ID	Full cluster member Phylum	Full cluster member Genus	Full cluster member Species
9513	2785245281	2784746741	Proteobacteria	Rahnella	Rahnella sp. JUb53
9883	637743065	637000221	Proteobacteria	Pseudomonas	Pseudomonas fluorescens
9883	2506933586	2506783025	Proteobacteria	Pseudomonas	Pseudomonas viridiflava
9883	2661814336	2660238296	Proteobacteria	Pseudomonas	Pseudomonas marginalis
9883	2506968637	2506783031	Proteobacteria	Pseudomonas	Pseudomonas viridiflava
9883	2639731421	2636416188	Proteobacteria	Pseudomonas	Pseudomonas migulae
9883	2808598388	2806311070	Proteobacteria	Pseudomonas	Pseudomonas fluorescens
9883	2808960084	2808606382	Proteobacteria	Pseudomonas	Pseudomonas sp. SJZ080
9883	2755243160	2754412491	Proteobacteria	Pseudomonas	Pseudomonas parafulva
9883	2639661943	2636416176	Proteobacteria	Pseudomonas	Pseudomonas lini
9883	2597855981	2597489887	Proteobacteria	Pseudomonas	Pseudomonas chlororaphis
9883	2864742571	2864739902	Proteobacteria	Pseudomonas	Pseudomonas viridiflava
9883	2650683465	2648501651	Proteobacteria	Pseudomonas	Pseudomonas lini
9883	2852663280	2852657418	Proteobacteria	Pseudomonas	Pseudomonas sp. JAI115
9883	2665349944	2663763025	Proteobacteria	Pseudomonas	Pseudomonas lini
9883	2584261038	2582581011	Proteobacteria	Pseudomonas	Pseudomonas sp. Ant30-3
344	2511339861	2511231018	Proteobacteria	Pseudomonas	Pseudomonas sp. GM60
344	2714619803	2713896863	Proteobacteria	Pseudomonas	Pseudomonas syringae
344	2728426212	2728368915	Proteobacteria	Pseudomonas	Pseudomonas syringae
344	2506973385	2506783032	Proteobacteria	Pseudomonas	Pseudomonas syringae
344	2505605825	2505313061	Proteobacteria	Pseudomonas	Pseudomonas syringae
344	2649784844	2648501402	Proteobacteria	Pseudomonas	Pseudomonas syringae group genomosp. 3
344	640505822	640427131	Proteobacteria	Pseudomonas	Pseudomonas mendocina
344	2652760101	2651869766	Proteobacteria	Pseudomonas	Pseudomonas sp. HMP271
344	2668341955	2667527484	Proteobacteria	Pseudomonas	Pseudomonas fluorescens
344	2511418533	2511231032	Proteobacteria	Pseudomonas	Pseudomonas sp. GM24
344	2638919367	2636416004	Proteobacteria	Pseudomonas	Pseudomonas mandelii
344	2667494857	2663763600	Proteobacteria	Pseudomonas	Pseudomonas cuatrocienegasensis
344	2808576859	2806311066	Proteobacteria	Pseudomonas	Pseudomonas fluorescens
344	2511413035	2511231031	Proteobacteria	Pseudomonas	Pseudomonas sp. GM16
344	2639661951	2636416176	Proteobacteria	Pseudomonas	Pseudomonas lini
344	2567183684	2565956802	Proteobacteria	Pseudomonas	Pseudomonas syringae
344	2716266744	2713897255	Proteobacteria	Pseudomonas	Pseudomonas syringae group genomosp. 3
344	2808956747	2808606382	Proteobacteria	Pseudomonas	Pseudomonas sp. SJZ080
344	2640276299	2639762633	Proteobacteria	Pseudomonas	Pseudomonas moraviensis
344	2745638714	2744054782	Proteobacteria	Pseudomonas	Pseudomonas fluorescens
344	2716158593	2713897231	Proteobacteria	Pseudomonas	Pseudomonas sp. P1.31
344	2507109330	2506783058	Proteobacteria	Pseudomonas	Pseudomonas syringae
344	2513895992	2513237142	Proteobacteria	Pseudomonas	Pseudomonas fluorescens
344	2743736707	2740892503	Proteobacteria	Pseudomonas	Pseudomonas chlororaphis
344	2554352122	2554235025	Proteobacteria	Pseudomonas	Pseudomonas syringae
344	2673666997	2671180658	Proteobacteria	Pseudomonas	Pseudomonas syringae group genomosp. 3
344	2505624719	2505313065	Proteobacteria	Pseudomonas	Pseudomonas syringae
344	2728421177	2728368914	Proteobacteria	Pseudomonas	Pseudomonas syringae
344	2631876245	2630968457	Proteobacteria	Pseudomonas	Pseudomonas syringae
344	2664403101	2663762789	Proteobacteria	Pseudomonas	Pseudomonas prosekii
344	637743698	637000221	Proteobacteria	Pseudomonas	Pseudomonas fluorescens
344	2675470248	2671181093	Proteobacteria	Pseudomonas	Pseudomonas sp. URMO17WK12:I11
344	2774120546	2773857670	Proteobacteria	Pseudomonas	Pseudomonas sp. 478
344	2784313019	2784132072	Proteobacteria	Pseudomonas	Pseudomonas sp. 460
344	2671518815	2671180091	Proteobacteria	Pseudomonas	Pseudomonas segetis
344	2919701079	2919697872	Proteobacteria	Pseudomonas	Pseudomonas frederiksbergensis
344	2667990724	2667527397	Proteobacteria	Pseudomonas	Pseudomonas granadensis
344	2808590990	2806311068	Proteobacteria	Pseudomonas	Pseudomonas chlororaphis
344	2597857568	2597489887	Proteobacteria	Pseudomonas	Pseudomonas chlororaphis
344	2808591278	2806311068	Proteobacteria	Pseudomonas	Pseudomonas chlororaphis
344	2521766442	2521172642	Proteobacteria	Pseudomonas	Pseudomonas sp. LAMO17WK12:I10
344	2639115028	2636416064	Proteobacteria	Pseudomonas	Pseudomonas chlororaphis
344	2646809304	2645727751	Proteobacteria	Pseudomonas	Pseudomonas chlororaphis
344	2715752072	2713897148	Proteobacteria	Pseudomonas	Pseudomonas fluorescens
344	2521793333	2521172646	Proteobacteria	Pseudomonas	Pseudomonas sp. LAMO17WK12:I9
344	2597844524	2597489885	Proteobacteria	Pseudomonas	Pseudomonas chlororaphis
344	2599801955	2599185257	Proteobacteria	Pseudomonas	Pseudomonas sp. NFACC41-3
344	2513898708	2513237142	Proteobacteria	Pseudomonas	Pseudomonas fluorescens
344	2643486222	2643221484	Proteobacteria	Pseudomonas	Pseudomonas sp.
344	2646553878	2645727691	Proteobacteria	Pseudomonas	Pseudomonas syringae group genomosp. 3
344	2714584514	2713896856	Proteobacteria	Pseudomonas	Pseudomonas syringae group genomosp. 3
344	2665349951	2663763025	Proteobacteria	Pseudomonas	Pseudomonas lini
344	2520287395	2519899600	Proteobacteria	Pseudomonas	Pseudomonas mendocina
344	2624491364	2623620446	Proteobacteria	Pseudomonas	Pseudomonas sp. GR 6-02
344	2638308384	2636415859	Proteobacteria	Pseudomonas	Pseudomonas syringae group genomosp. 3
344	2565180542	2563367036	Proteobacteria	Pseudomonas	Pseudomonas syringae
344	2677687576	2675903370	Proteobacteria	Pseudomonas	Pseudomonas syringae
344	2904521944	2904518522	Proteobacteria	Pseudomonas	Pseudomonas fluorescens
344	2511341914	2511231019	Proteobacteria	Pseudomonas	Pseudomonas sp. GM67
344	2893612818	2893609332	Proteobacteria	Pseudomonas	Pseudomonas silesiensis
344	2716100131	2713897221	Proteobacteria	Pseudomonas	Pseudomonas chlororaphis
344	2647526673	2645727914	Proteobacteria	Pseudomonas	Pseudomonas fluorescens
344	2508870709	2508501074	Proteobacteria	Pseudomonas	Pseudomonas syringae group genomosp. 3
344	2649632866	2648501367	Proteobacteria	Pseudomonas	Pseudomonas stutzeri
344	2758156020	2757320525	Proteobacteria	Pseudomonas	Pseudomonas sp. OV226
344	2923523272	2923519811	Proteobacteria	Pseudomonas	Pseudomonas otitidis
344	2671768903	2671180172	Proteobacteria	Pseudomonas	Pseudomonas sp. NFIX51
344	2715899943	2713897178	Proteobacteria	Pseudomonas	Pseudomonas stutzeri
4937	2639725489	2636416187	Proteobacteria	Pseudomonas	Pseudomonas koreensis
5275	2597843773	2597489885	Proteobacteria	Pseudomonas	Pseudomonas chlororaphis
5275	2716097334	2713897221	Proteobacteria	Pseudomonas	Pseudomonas chlororaphis
5275	2646814529	2645727751	Proteobacteria	Pseudomonas	Pseudomonas chlororaphis
5275	2639117836	2636416064	Proteobacteria	Pseudomonas	Pseudomonas chlororaphis
6369	2676046090	2675902959	Proteobacteria	Pseudomonas	Pseudomonas sp. Z003-0.4C(8344-21)
9345	2718660853	2718217735	Proteobacteria	Klebsiella	Klebsiella oxytoca
9345	2776709067	2775507004	Proteobacteria	Citrobacter	Citrobacter sp. L55
9345	2704075388	2703718698	Proteobacteria	Klebsiella	Klebsiella michiganensis
9345	2729261748	2728369121	Proteobacteria	Klebsiella	Klebsiella michiganensis
9345	2602254574	2602041575	Firmicutes	Enterococcus	Enterococcus faecalis
9345	2659807765	2657245647	Proteobacteria	Salmonella	Salmonella enterica
9345	2564312660	2563366847	Proteobacteria	Citrobacter	Citrobacter sp. KTE151
9345	2689159091	2687453532	Proteobacteria	Salmonella	Salmonella enterica
9345	2650099662	2648501483	Proteobacteria	Citrobacter	Citrobacter pasteurii
9345	2687604574	2687453134	Proteobacteria	Salmonella	Salmonella enterica
9345	2666440169	2663763292	Proteobacteria	Citrobacter	Citrobacter sp. BIDMC108
9345	2689374179	2687453586	Proteobacteria	Salmonella	Salmonella enterica
9345	646474498	646311913	Proteobacteria	Citrobacter	Citrobacter rodentium
9345	2600747740	2600255055	Proteobacteria	Citrobacter	Citrobacter rodentium
9345	2634034800	2630968985	Proteobacteria	Citrobacter	Citrobacter rodentium
10177	2926445633	2926443539	Proteobacteria	Pseudomonas	Pseudomonas citronellolis
10177	2926453952	2926452230	Proteobacteria	Pseudomonas	Pseudomonas citronellolis
10177	2926459948	2926458599	Proteobacteria	Pseudomonas	Pseudomonas citronellolis
10177	2503653568	2503538034	Proteobacteria	Pseudomonas	Pseudomonas fluorescens
10177	2926745560	2926743535	Proteobacteria	Pseudomonas	Pseudomonas citronellolis
10177	2926056847	2926054728	Proteobacteria	Pseudomonas	Pseudomonas citronellolis
4748	2637392389	2636415640	Proteobacteria	Enterobacter	Enterobacter soli
4748	2688365116	2687453332	Proteobacteria	Lelliottia	Lelliottia amnigena
6373	2676262278	2675903011	Proteobacteria	Pantoea	Pantoea sesami
6373	2775540340	2775506706	Proteobacteria	Enterobacter	Enterobacter asburiae
6373	2681998045	2681812866	Proteobacteria	Enterobacter	Enterobacter asburiae
6373	2753857678	2751185917	Proteobacteria	Enterobacter	Enterobacter sp. HK169
2281	2559410791	2558860275	Proteobacteria	Enterobacter	Enterobacter ludwigii
3431	2718660814	2718217735	Proteobacteria	Klebsiella	Klebsiella oxytoca
3431	2704075040	2703718698	Proteobacteria	Klebsiella	Klebsiella michiganensis
3431	2724833712	2724678967	Proteobacteria	Enterobacter	Enterobacter asburiae
3431	2926271126	2926268220	Proteobacteria	Enterobacter	Enterobacter mori
3431	2573892643	2571042839	Proteobacteria	Enterobacter	Enterobacter sp. DC3
3431	2578924177	2576861597	Proteobacteria	Enterobacter	Enterobacter sp. DC4
3431	2724847234	2724678970	Proteobacteria	Enterobacter	Enterobacter asburiae
3431	2648629683	2648501129	Proteobacteria	Klebsiella	Klebsiella sp. RIT-PI-d
3431	2637392701	2636415640	Proteobacteria	Enterobacter	Enterobacter soli
3431	2637395179	2636415640	Proteobacteria	Enterobacter	Enterobacter soli
3431	2724829563	2724678966	Proteobacteria	Enterobacter	Enterobacter asburiae
3431	2588729706	2588253791	Proteobacteria	Yokenella	Yokenella regensburgei
3431	2926082751	2926079777	Proteobacteria	Enterobacter	Enterobacter mori
10494	2578601667	2576861511	Proteobacteria	Enterobacter	Enterobacter hormaechei
10494	2579326826	2576861715	Proteobacteria	Enterobacter	Enterobacter cloacae
10494	2699789266	2698536611	Proteobacteria	Enterobacter	Enterobacter hormaechei
10494	2718727697	2718217756	Proteobacteria	Enterobacter	Enterobacter hormaechei
10494	2753951463	2751185937	Proteobacteria	Enterobacter	Enterobacter chengduensis
10494	2517169536	2517093018	Proteobacteria	Enterobacter	Enterobacter bugandensis
10494	2583649746	2582580856	Proteobacteria	Enterobacter	Enterobacter sp. BIDMC 28
10494	2733573149	2731957871	Proteobacteria	Enterobacter	Enterobacter hormaechei
10494	2682706952	2681813059	Proteobacteria	Enterobacter	Enterobacter hormaechei
10494	2570274641	2568526524	Proteobacteria	Enterobacter	Enterobacter roggenkampii
10494	2691952967	2690316027	Proteobacteria	Enterobacter	Enterobacter hormaechei
10494	2722958135	2721755540	Proteobacteria	Enterobacter	Enterobacter hormaechei
10494	2573736742	2571042794	Proteobacteria	Enterobacter	Enterobacter hormaechei
10494	2660538553	2660237976	Proteobacteria	Enterobacter	Enterobacter hormaechei
10494	2753896316	2751185925	Proteobacteria	Enterobacter	Enterobacter roggenkampii
10494	2753906538	2751185927	Proteobacteria	Enterobacter	Enterobacter roggenkampii
10494	2600472769	2600254962	Proteobacteria	Enterobacter	Enterobacter hormaechei
10494	2662069149	2660238357	Proteobacteria	Enterobacter	Enterobacter hormaechei
10494	2571833172	2571042233	Proteobacteria	Enterobacter	Enterobacter sp. BIDMC 29
10494	2733547715	2731957865	Proteobacteria	Enterobacter	Enterobacter hormaechei
10494	2666475877	2663763300	Proteobacteria	Enterobacter	Enterobacter sp. BWH52
10494	2721243076	2718218382	Proteobacteria	Enterobacter	Enterobacter roggenkampii
10494	2766088618	2765235946	Proteobacteria	Enterobacter	Enterobacter cloacae complex sp. ECNIH7
10494	2926271728	2926268220	Proteobacteria	Enterobacter	Enterobacter mori
10494	2581005546	2579778794	Proteobacteria	Enterobacter	Enterobacter hormaechei
10494	2702969920	2700989506	Proteobacteria	Enterobacter	Enterobacter hormaechei
10494	2703083041	2700989529	Proteobacteria	Enterobacter	Enterobacter hormaechei
10494	2718992406	2718217835	Proteobacteria	Enterobacter	Enterobacter hormaechei
10494	2730102581	2728369351	Proteobacteria	Enterobacter	Enterobacter hormaechei
10494	2746123465	2744054907	Proteobacteria	Enterobacter	Enterobacter cloacae
10494	2753866695	2751185919	Proteobacteria	Enterobacter	Enterobacter bugandensis
10494	2927833686	2927833300	Proteobacteria	Enterobacter	unclassified
10494	651601326	651324029	Proteobacteria	Enterobacter	Enterobacter hormaechei
10494	2662881457	2660238562	Proteobacteria	Enterobacter	Enterobacter hormaechei
10494	2721567536	2718218462	Proteobacteria	Enterobacter	Enterobacter hormaechei
10494	2753929823	2751185932	Proteobacteria	Enterobacter	Enterobacter roggenkampii
10494	2753946577	2751185936	Proteobacteria	Enterobacter	Enterobacter chengduensis
10494	2753977847	2751185942	Proteobacteria	Enterobacter	Enterobacter chengduensis
10494	2570017930	2568526445	Proteobacteria	Enterobacter	Enterobacter hormaechei
10494	2691000835	2690315762	Proteobacteria	Enterobacter	Enterobacter hormaechei
10494	2693533665	2693429525	Proteobacteria	Enterobacter	Enterobacter hormaechei
10494	2712610297	2711768187	Proteobacteria	Enterobacter	Enterobacter chengduensis
10494	2733550837	2731957866	Proteobacteria	Enterobacter	Enterobacter hormaechei
10494	2776950339	2775507056	Proteobacteria	Enterobacter	Enterobacter sp. BIDMC110
10494	2569985824	2568526436	Proteobacteria	Enterobacter	Enterobacter hormaechei
10494	2578920549	2576861596	Proteobacteria	Enterobacter	Enterobacter hormaechei
10494	2603698852	2602042066	Proteobacteria	Enterobacter	Enterobacter sp. NFIX45
10494	2637940022	2636415768	Proteobacteria	Enterobacter	Enterobacter cloacae
10494	2666836152	2663763391	Proteobacteria	Enterobacter	Enterobacter hormaechei
10494	2733566871	2731957870	Proteobacteria	Enterobacter	Enterobacter hormaechei
10494	2681998351	2681812866	Proteobacteria	Enterobacter	Enterobacter asburiae
10494	2730091456	2728369348	Proteobacteria	Enterobacter	Enterobacter hormaechei
10494	2746153861	2744054913	Proteobacteria	Enterobacter	Enterobacter cloacae
10494	2753837021	2751185913	Proteobacteria	Enterobacter	Enterobacter sp. 940_PEND
10494	2664590592	2663762836	Proteobacteria	Enterobacter	Enterobacter sp. MGH128
10494	2660905540	2660238069	Proteobacteria	Enterobacter	Enterobacter hormaechei
10494	2663002809	2660238592	Proteobacteria	Enterobacter	Enterobacter hormaechei
10494	2579347556	2576861719	Proteobacteria	Enterobacter	Enterobacter hormaechei
10494	2719988229	2718218076	Proteobacteria	Enterobacter	Enterobacter asburiae
10494	2578606286	2576861512	Proteobacteria	Enterobacter	Enterobacter sp. MGH 3
10494	2657828004	2657245036	Proteobacteria	Enterobacter	Enterobacter hormaechei
10494	2660454017	2660237954	Proteobacteria	Enterobacter	Enterobacter hormaechei
10494	2666868357	2663763399	Proteobacteria	Enterobacter	Enterobacter sp. MGH86
10494	2573465671	2571042713	Proteobacteria	Enterobacter	Enterobacter hormaechei
10494	2578642551	2576861519	Proteobacteria	Enterobacter	Enterobacter sp. MGH 7
10494	2670409049	2667528008	Proteobacteria	Enterobacter	Enterobacter sp. 50588862
10494	2570664922	2568526642	Proteobacteria	Enterobacter	Enterobacter hormaechei
10494	2663046174	2660238602	Proteobacteria	Enterobacter	Enterobacter hormaechei
10494	2665904692	2663763164	Proteobacteria	Enterobacter	Enterobacter hormaechei
10494	2676260296	2675903011	Proteobacteria	Pantoea	Pantoea sesami
10494	2712587767	2711768183	Proteobacteria	Enterobacter	Enterobacter asburiae
10494	2775539465	2775506706	Proteobacteria	Enterobacter	Enterobacter asburiae
10494	2572478824	2571042420	Proteobacteria	Enterobacter	Enterobacter asburiae
10494	2658989858	2657245442	Proteobacteria	Enterobacter	Enterobacter sp. K66-74
10494	642632658	642555128	Proteobacteria	Erwinia	Erwinia tasmaniensis
10494	2579360713	2576861722	Proteobacteria	Enterobacter	Enterobacter hormaechei
10494	2733563608	2731957869	Proteobacteria	Enterobacter	Enterobacter hormaechei
10494	2663908158	2663762639	Proteobacteria	Enterobacter	Enterobacter hormaechei
10494	2673678175	2671180661	Proteobacteria	Enterobacter	Enterobacter hormaechei
10494	2688029562	2687453246	Proteobacteria	Enterobacter	Enterobacter cloacae
10494	2712593181	2711768184	Proteobacteria	Enterobacter	Enterobacter asburiae
10494	2753915962	2751185929	Proteobacteria	Enterobacter	Enterobacter chengduensis
10494	2571737398	2571042202	Proteobacteria	Enterobacter	Enterobacter sp. BWH 37
10494	2620837991	2619619144	Proteobacteria	Enterobacter	Enterobacter cloacae
10494	2574591469	2574179805	Proteobacteria	Enterobacter	Enterobacter asburiae
10494	2660723842	2660238024	Proteobacteria	Escherichia	Escherichia coli
10494	2672247862	2671180309	Proteobacteria	Enterobacter	Enterobacter asburiae
10494	2578625626	2576861516	Proteobacteria	Enterobacter	Enterobacter hormaechei
10494	2649897148	2648501434	Proteobacteria	Enterobacter	Enterobacter hormaechei
10494	2663311486	2660238670	Proteobacteria	Enterobacter	Enterobacter hormaechei
10494	2661766194	2660238286	Proteobacteria	Enterobacter	Enterobacter hormaechei
10494	2651105456	2648501745	Proteobacteria	Enterobacter	Enterobacter hormaechei
10494	2573442044	2571042706	Proteobacteria	Enterobacter	Enterobacter hormaechei
10494	2733522248	2731957860	Proteobacteria	Enterobacter	Enterobacter hormaechei
10494	2578635144	2576861518	Proteobacteria	Enterobacter	Enterobacter hormaechei
10494	2689215279	2687453543	Proteobacteria	Enterobacter	Enterobacter asburiae
10494	2690963183	2690315750	Proteobacteria	Enterobacter	Enterobacter cloacae
10494	2753898596	2751185926	Proteobacteria	Enterobacter	Enterobacter roggenkampii
10494	2578445996	2576861468	Proteobacteria	Enterobacter	Enterobacter asburiae
10494	2583653369	2582580857	Proteobacteria	Enterobacter	Enterobacter sp. MGH 14
10494	2669314040	2667527746	Proteobacteria	Enterobacter	Enterobacter hormaechei
10494	2678542858	2675903591	Proteobacteria	Enterobacter	Enterobacter hormaechei
10494	2753879444	2751185922	Proteobacteria	Enterobacter	Enterobacter chengduensis
10494	2577539757	2576861188	Proteobacteria	Enterobacter	Enterobacter cloacae
10494	2578611253	2576861513	Proteobacteria	Enterobacter	Enterobacter hormaechei
10494	2665080525	2663762955	Proteobacteria	Enterobacter	Enterobacter hormaechei
10494	2674423419	2671180845	Proteobacteria	Enterobacter	Enterobacter sp. BWH63
10494	2689055353	2687453505	Proteobacteria	Enterobacter	Enterobacter asburiae
10494	2770310842	2767802466	Proteobacteria	Enterobacter	Enterobacter sp. AG326
10494	2821121854	2821118458	Proteobacteria	Enterobacter	Enterobacter asburiae
10494	2672814134	2671180447	Proteobacteria	Enterobacter	Enterobacter hormaechei
10494	2733561075	2731957868	Proteobacteria	Enterobacter	Enterobacter hormaechei
10494	2733578654	2731957872	Proteobacteria	Enterobacter	Enterobacter hormaechei
10494	2572936969	2571042556	Proteobacteria	Enterobacter	Enterobacter hormaechei
10494	2673389550	2671180590	Proteobacteria	Enterobacter	Enterobacter bugandensis
10494	2733515623	2731957859	Proteobacteria	Enterobacter	Enterobacter hormaechei
10494	2753910941	2751185928	Proteobacteria	Enterobacter	Enterobacter bugandensis
10494	2776926573	2775507052	Proteobacteria	Enterobacter	Enterobacter sp. CRENT-193
10494	2776955986	2775507057	Proteobacteria	Enterobacter	Enterobacter sp. BIDMC100
10494	2579043045	2576861634	Proteobacteria	Enterobacter	Enterobacter hormaechei
10494	2661466643	2660238213	Proteobacteria	Enterobacter	Enterobacter hormaechei
10494	2702950645	2700989500	Proteobacteria	Enterobacter	Enterobacter hormaechei
10494	2719672658	2718217998	Proteobacteria	Enterobacter	Enterobacter hormaechei
10494	2733554672	2731957867	Proteobacteria	Enterobacter	Enterobacter hormaechei
10494	2570552249	2568526609	Proteobacteria	Enterobacter	Enterobacter sp. DC1
10494	2602194158	2602041561	Proteobacteria	Enterobacter	Enterobacter hormaechei
10494	2665958316	2663763175	Proteobacteria	Enterobacter	Enterobacter asburiae
10494	2577808259	2576861263	Proteobacteria	Enterobacter	Enterobacter hormaechei
10494	2702942864	2700989499	Proteobacteria	Enterobacter	Enterobacter hormaechei
10494	2663085103	2660238611	Proteobacteria	Enterobacter	Enterobacter hormaechei
10494	2733579459	2731957873	Proteobacteria	Enterobacter	Enterobacter hormaechei
10494	2648778144	2648501164	Proteobacteria	Enterobacter	Enterobacter roggenkampii
10494	2702933273	2700989497	Proteobacteria	Enterobacter	Enterobacter hormaechei
10494	2573705916	2571042784	Proteobacteria	Enterobacter	Enterobacter hormaechei
10494	2648211950	2645728076	Proteobacteria	Enterobacter	Enterobacter hormaechei
10494	2730315884	2728369402	Proteobacteria	Enterobacter	Enterobacter roggenkampii
10494	2580542236	2579778684	Proteobacteria	Enterobacter	Enterobacter hormaechei
10494	2588227050	2585428186	Proteobacteria	Enterobacter	Enterobacter asburiae
10494	2658901965	2657245418	Proteobacteria	Enterobacter	Enterobacter sp. BIDMC94
10494	2662777740	2660238535	Proteobacteria	Enterobacter	Enterobacter hormaechei
10494	2678129761	2675903480	Proteobacteria	Enterobacter	Enterobacter sp. BIDMC109
10494	2733515428	2731957858	Proteobacteria	Enterobacter	Enterobacter hormaechei
10494	2753924824	2751185931	Proteobacteria	Enterobacter	Enterobacter bugandensis
10494	2776941228	2775507054	Proteobacteria	Enterobacter	Enterobacter sp. MGH119
10494	2667301832	2663763503	Proteobacteria	Enterobacter	Enterobacter hormaechei
10494	2642130539	2639763135	Proteobacteria	Enterobacter	Enterobacter hormaechei
10494	2655250447	2654587654	Proteobacteria	Enterobacter	Enterobacter hormaechei
10494	2666520361	2663763311	Proteobacteria	Enterobacter	Enterobacter hormaechei
10494	2926081421	2926079777	Proteobacteria	Enterobacter	Enterobacter mori
10494	2692059132	2690316054	Proteobacteria	Enterobacter	Enterobacter hormaechei
10494	2702368060	2700989381	Proteobacteria	Enterobacter	Enterobacter asburiae
10494	2678373195	2675903546	Proteobacteria	Enterobacter	Enterobacter hormaechei
10085	2919065328	2919063839	Proteobacteria	Pseudomonas	Pseudomonas fluorescens
2753	2572010524	2571042289	Proteobacteria	Salmonella	Salmonella enterica
6054	2732760841	2731957696	Proteobacteria	Kluyvera	Kluyvera intermedia
6054	2663793775	2663762607	Proteobacteria	Trabulsiella	Trabulsiella odontotermitis
6054	2697561332	2695420806	Proteobacteria	Trabulsiella	Trabulsiella odontotermitis
6054	2565086453	2563367007	Proteobacteria	Salmonella	Salmonella enterica
6054	2722714321	2721755484	Proteobacteria	Enterobacter	Enterobacter hormaechei
6054	2588766324	2588253800	Proteobacteria	Trabulsiella	Trabulsiella guamensis
6054	2696476593	2695420548	Proteobacteria	Trabulsiella	Trabulsiella odontotermitis
6054	2753875316	2751185921	Proteobacteria	Enterobacter	Enterobacter genomosp. S
6054	2667005145	2663763434	Proteobacteria	Trabulsiella	Trabulsiella odontotermitis
6054	2690793348	2690315704	Proteobacteria	Salmonella	Salmonella enterica
6054	2531299487	2529293124	Proteobacteria	Salmonella	Salmonella enterica
6054	2545878235	2545824516	Proteobacteria	Salmonella	Salmonella enterica
6054	2661354491	2660238188	Proteobacteria	Trabulsiella	Trabulsiella odontotermitis
6054	2588731874	2588253791	Proteobacteria	Yokenella	Yokenella regensburgei
6054	2682071351	2681812896	Proteobacteria	Enterobacter	Enterobacter kobei
6054	2715478215	2713897083	Proteobacteria	Enterobacter	Enterobacter hormaechei
6054	2688364702	2687453332	Proteobacteria	Lelliottia	Lelliottia amnigena
6054	2788777664	2788499859	Proteobacteria	Lelliottia	Lelliottia amnigena
6054	2788777136	2788499859	Proteobacteria	Lelliottia	Lelliottia amnigena
6054	2927701719	2927698415	Proteobacteria	Enterobacter	unclassified
6054	2927702420	2927698415	Proteobacteria	Enterobacter	unclassified
6054	2569337579	2568526234	Proteobacteria	Citrobacter	Citrobacter portucalensis
6653	2686665648	2684623068	Proteobacteria	Hafnia	Hafnia alvei
5018	2770348948	2767802475	Proteobacteria	Grimontella	Grimontella sp. AG753
5018	2678053395	2675903460	Proteobacteria	Enterobacter	Enterobacter cloacae
5018	2630411554	2627854146	Proteobacteria	Erwinia	Erwinia oleae
5018	2775299094	2773858034	Proteobacteria	Kosakonia	Kosakonia cowanii
5018	2601763546	2600255311	Proteobacteria	Enterobacter	Enterobacter sp. NFIX04
5018	2656062841	2654587864	Proteobacteria	Kosakonia	Kosakonia radicincitans
5018	2929293212	2929291685	Proteobacteria	Citrobacter	Citrobacter sp.
5018	2609910494	2609459761	Proteobacteria	Enterobacter	Enterobacter sp. NFR05
5018	2785451239	2784746789	Proteobacteria	Phytobacter	Phytobacter diazotrophicus
5018	646327884	646311918	Proteobacteria	Cronobacter	Cronobacter turicensis
5018	2629351662	2627853880	Proteobacteria	Franconibacter	Franconibacter pulveris
5018	2667660701	2667527231	Proteobacteria	Kosakonia	Kosakonia oryzae
5018	2579408019	2576861733	Proteobacteria	Kosakonia	Kosakonia radicincitans
5018	2918864840	2918861687	Proteobacteria	Kosakonia	Kosakonia oryzae
5018	2629355549	2627853880	Proteobacteria	Franconibacter	Franconibacter pulveris
5018	2703941698	2703718675	Proteobacteria	Enterobacter	Enterobacter asburiae
5018	2640850175	2639762822	Proteobacteria	Enterobacter	Enterobacter hormaechei
5018	2753856425	2751185917	Proteobacteria	Enterobacter	Enterobacter sp. HK169
7319	2718999163	2718217837	Proteobacteria	Serratia	Serratia marcescens
7319	2555100535	2554235199	Proteobacteria	Serratia	Serratia marcescens
7319	2674038350	2671180749	Proteobacteria	Serratia	Serratia marcescens
7319	2745156927	2744054654	Proteobacteria	Serratia	Serratia marcescens
7319	2517284188	2517093050	Proteobacteria	Serratia	Serratia marcescens
7319	2555110080	2554235200	Proteobacteria	Serratia	Serratia marcescens
7319	2706055262	2703719240	Proteobacteria	Serratia	Serratia marcescens
7319	2629586954	2627853940	Proteobacteria	Serratia	Serratia ureilytica
7319	2704067871	2703718697	Proteobacteria	Serratia	Serratia marcescens
7319	2678662703	2675903622	Proteobacteria	Serratia	Serratia marcescens
7319	2674802948	2671180933	Proteobacteria	Serratia	Serratia marcescens
7319	2743693080	2740892492	Proteobacteria	Serratia	Serratia marcescens
7319	2706049984	2703719239	Proteobacteria	Serratia	Serratia marcescens
7319	2673773649	2671180683	Proteobacteria	Serratia	Serratia marcescens
7319	2673632344	2671180649	Proteobacteria	Serratia	Serratia marcescens
7319	2555098720	2554235198	Proteobacteria	Serratia	Serratia marcescens
7319	2683040865	2681813144	Proteobacteria	Serratia	Serratia marcescens
7319	2699555833	2698536551	Proteobacteria	Serratia	Serratia marcescens
7319	2658193153	2657245127	Proteobacteria	Serratia	Serratia marcescens
7319	2699481936	2698536531	Proteobacteria	Serratia	Serratia marcescens
7319	2753709340	2751185884	Proteobacteria	Serratia	Serratia sp. ISTD04
7319	2579036754	2576861632	Proteobacteria	Serratia	Serratia marcescens
7319	2555087125	2554235196	Proteobacteria	Serratia	Serratia marcescens
7319	2719463590	2718217944	Proteobacteria	Serratia	Serratia marcescens
7319	2703949844	2703718677	Proteobacteria	Serratia	Serratia marcescens
7319	2641579866	2639762997	Proteobacteria	Serratia	Serratia marcescens
7319	2577525248	2576861183	Proteobacteria	Serratia	Serratia marcescens
7319	2705840918	2703719189	Proteobacteria	Serratia	Serratia sp. JKS000199
7319	2555114514	2554235201	Proteobacteria	Serratia	Serratia marcescens
7319	2670753216	2667528089	Proteobacteria	Serratia	Serratia marcescens
7319	2683539158	2681813259	Proteobacteria	Serratia	Serratia marcescens
7319	2746358145	2744054965	Proteobacteria	Serratia	Serratia marcescens
7319	2555074780	2554235194	Proteobacteria	Serratia	Serratia marcescens
7319	2675537370	2671181110	Proteobacteria	Serratia	Serratia marcescens
7319	2704040557	2703718693	Proteobacteria	Serratia	Serratia marcescens
7319	2555094501	2554235197	Proteobacteria	Serratia	Serratia marcescens
7319	2683534877	2681813258	Proteobacteria	Serratia	Serratia marcescens
9489	2782356618	2781126054	Proteobacteria	Serratia	Serratia fonticola
9489	2782321340	2781126046	Proteobacteria	Serratia	Serratia fonticola
9064	2927729319	2927728178	Proteobacteria	Erwinia	Erwinia rhapontici
9064	2599265998	2599185138	Proteobacteria	Cedecea	Cedecea neteri
9064	2555082418	2554235195	Proteobacteria	Serratia	Serratia sp. GLFA
9064	2927728524	2927728178	Proteobacteria	Erwinia	Erwinia rhapontici
9064	2770305886	2767802465	Proteobacteria	Serratia	Serratia fonticola
9064	2602162277	2602041553	Proteobacteria	Serratia	Serratia fonticola
9064	2675636331	2671181131	Proteobacteria	Leclercia	Leclercia adecarboxylata
9064	2788902733	2788499887	Proteobacteria	Raoultella	Raoultella terrigena
9064	2602165020	2602041553	Proteobacteria	Serratia	Serratia fonticola
9064	2602298558	2602041583	Proteobacteria	Serratia	Serratia fonticola
9064	2609912123	2609459761	Proteobacteria	Enterobacter	Enterobacter sp. NFR05
9064	2929294875	2929291685	Proteobacteria	Citrobacter	Citrobacter sp.
9064	2719055237	2718217853	Proteobacteria	Phytobacter	Phytobacter ursingii
9064	2770350063	2767802475	Proteobacteria	Grimontella	Grimontella sp. AG753
9064	2638149959	2636415821	Proteobacteria	Serratia	Serratia fonticola
9064	2640876346	2639762827	Proteobacteria	Raoultella	Raoultella ornithinolytica
9064	646579227	646564532	Proteobacteria	Erwinia	Erwinia pyrifoliae
9064	2917945654	2917942753	Proteobacteria	Erwinia	Erwinia rhapontici
9064	2706544785	2703719370	Proteobacteria	Erwinia	Erwinia sp. ErVv1
9064	2648832632	2648501177	Proteobacteria	Trabulsiella	Trabulsiella odontotermitis
9064	2917946505	2917942753	Proteobacteria	Erwinia	Erwinia rhapontici
9064	2602310266	2602041585	Proteobacteria	Serratia	Serratia fonticola
9064	2637391278	2636415640	Proteobacteria	Enterobacter	Enterobacter soli
9064	2775541990	2775506706	Proteobacteria	Enterobacter	Enterobacter asburiae
9064	2637395091	2636415640	Proteobacteria	Enterobacter	Enterobacter soli
9064	2753906788	2751185928	Proteobacteria	Enterobacter	Enterobacter bugandensis
9064	2691077527	2690315785	Proteobacteria	Pantoea	Pantoea agglomerans
9064	2706544185	2703719370	Proteobacteria	Erwinia	Erwinia sp. ErVv1
9064	2651812013	2648501916	Proteobacteria	Trabulsiella	Trabulsiella odontotermitis
9064	646985123	646862321	Proteobacteria	Erwinia	Erwinia pyrifoliae
9064	2588708471	2588253786	Proteobacteria	Ewingella	Ewingella americana
3024	2635523656	2634166400	Proteobacteria	Pectobacterium	Pectobacterium brasiliense
3024	2628698004	2627853725	Proteobacteria	Pectobacterium	Pectobacterium brasiliense
3024	2743313758	2740892408	Proteobacteria	Pectobacterium	Pectobacterium atrosepticum
3024	2637916528	2636415763	Proteobacteria	Pectobacterium	Pectobacterium brasiliense
3024	2574300037	2574179731	Proteobacteria	Brenneria	Brenneria nigrifluens
3024	2630132090	2627854077	Proteobacteria	Pectobacterium	Pectobacterium brasiliense
3024	2598563186	2597490164	Proteobacteria	Pectobacterium	Pectobacterium atrosepticum
3024	2719599391	2718217979	Proteobacteria	Pectobacterium	Pectobacterium brasiliense
3024	2628892296	2627853769	Proteobacteria	Pectobacterium	Pectobacterium brasiliense
3024	2580229707	2579778608	Proteobacteria	Pectobacterium	Pectobacterium parmentieri
3024	2630374071	2627854137	Proteobacteria	Pectobacterium	Pectobacterium brasiliense
3024	2621104170	2619619247	Proteobacteria	Pectobacterium	Pectobacterium brasiliense
3024	2629728451	2627853975	Proteobacteria	Pectobacterium	Pectobacterium brasiliense
3024	2629290868	2627853866	Proteobacteria	Pectobacterium	Pectobacterium atrosepticum
3024	2629982085	2627854041	Proteobacteria	Pectobacterium	Pectobacterium brasiliense
3024	2649639874	2648501369	Proteobacteria	Pectobacterium	Pectobacterium brasiliense
3024	2637607491	2636415693	Proteobacteria	Pectobacterium	Pectobacterium brasiliense
3024	2630373780	2627854137	Proteobacteria	Pectobacterium	Pectobacterium brasiliense
3024	2632473750	2630968602	Proteobacteria	Pectobacterium	Pectobacterium carotovorum
3024	2574223851	2574179710	Proteobacteria	Brenneria	Brenneria alni
3024	2620575507	2619619073	Proteobacteria	Brenneria	Brenneria sp. EniD312
3024	2633268986	2630968792	Proteobacteria	Dickeya	Dickeya chrysanthemi
3024	2641342463	2639762939	Proteobacteria	Pectobacterium	Pectobacterium brasiliense
4754	2629515493	2627853923	Proteobacteria	Pectobacterium	Pectobacterium carotovorum
4754	2631654150	2630968401	Proteobacteria	Pectobacterium	Pectobacterium carotovorum
4754	637378129	637000102	Proteobacteria	Pectobacterium	Pectobacterium atrosepticum
4754	2538425282	2537561728	Proteobacteria	Pectobacterium	Pectobacterium wasabiae
4754	2527104684	2526164723	Proteobacteria	Pectobacterium	Pectobacterium parmentieri
4754	2743326981	2740892412	Proteobacteria	Pectobacterium	Pectobacterium atrosepticum
4754	2628784771	2627853744	Proteobacteria	Pectobacterium	Pectobacterium carotovorum
4754	2628893239	2627853769	Proteobacteria	Pectobacterium	Pectobacterium brasiliense
4754	2629729409	2627853975	Proteobacteria	Pectobacterium	Pectobacterium brasiliense
4754	2774979653	2773857957	Proteobacteria	Pectobacterium	Pectobacterium wasabiae
4754	2636916499	2636415523	Proteobacteria	Pectobacterium	Pectobacterium brasiliense
4754	2637455466	2636415655	Proteobacteria	Pectobacterium	Pectobacterium brasiliense
10623	646379568	646311947	Proteobacteria	Pectobacterium	Pectobacterium parmentieri
10623	2649641850	2648501369	Proteobacteria	Pectobacterium	Pectobacterium brasiliense
10623	2629984957	2627854041	Proteobacteria	Pectobacterium	Pectobacterium brasiliense
10623	2719599060	2718217979	Proteobacteria	Pectobacterium	Pectobacterium brasiliense
10623	2776570862	2775506976	Proteobacteria	Pectobacterium	Pectobacterium polaris
4938	2668340766	2667527484	Proteobacteria	Pseudomonas	Pseudomonas fluorescens
4938	2639730886	2636416188	Proteobacteria	Pseudomonas	Pseudomonas migulae
6197	2671159740	2667528182	Proteobacteria	Pseudomonas	Pseudomonas sp. UC 17F4
4553	2632472644	2630968602	Proteobacteria	Pectobacterium	Pectobacterium carotovorum
9550	2769535348	2767802272	Proteobacteria	Pseudomonas	Pseudomonas sp. EGD-AKN5
9550	2864853034	2864847319	Proteobacteria	Pseudomonas	Pseudomonas alcaligenes
9550	2532696544	2531839224	Proteobacteria	Pseudomonas	Pseudomonas furukawaii
9550	2927682481	2927678862	Proteobacteria	Pseudomonas	Pseudomonas psychrophila
9550	2784155071	2784132037	Proteobacteria	Pseudomonas	Pseudomonas helleri
9550	2769537440	2767802272	Proteobacteria	Pseudomonas	Pseudomonas sp. EGD-AKN5
9550	2563008527	2562617102	Proteobacteria	Pseudomonas	Pseudomonas sp. M1
9550	2670672036	2667528072	Proteobacteria	Pseudomonas	Pseudomonas aeruginosa
9550	2677352656	2675903282	Proteobacteria	Pseudomonas	Pseudomonas aeruginosa
9550	2687711668	2687453165	Proteobacteria	Pseudomonas	Pseudomonas agarici
9550	2647898250	2645728003	Proteobacteria	Pseudomonas	Pseudomonas aeruginosa
9550	2647123749	2645727823	Proteobacteria	Pseudomonas	Pseudomonas aeruginosa
9550	640812937	640753042	Proteobacteria	Pseudomonas	Pseudomonas aeruginosa
9550	2645980558	2645727558	Proteobacteria	Pseudomonas	Pseudomonas aeruginosa
9550	2563149997	2562617129	Proteobacteria	Pseudomonas	Pseudomonas aeruginosa
9550	2785748299	2785510749	Proteobacteria	Pseudomonas	Pseudomonas psychrophila
9550	2784156540	2784132037	Proteobacteria	Pseudomonas	Pseudomonas helleri
9550	2927680422	2927678862	Proteobacteria	Pseudomonas	Pseudomonas psychrophila
9550	2785752261	2785510749	Proteobacteria	Pseudomonas	Pseudomonas psychrophila
9550	2649225815	2648501267	Proteobacteria	Pseudomonas	Pseudomonas aeruginosa
9550	2687712451	2687453165	Proteobacteria	Pseudomonas	Pseudomonas agarici
8079	2544776190	2541047847	Proteobacteria	Escherichia	Escherichia coli
8079	2544447617	2541047781	Proteobacteria	Escherichia	Escherichia coli
8079	2535147718	2534681709	Proteobacteria	Escherichia	Escherichia coli
8079	2564793495	2563366946	Proteobacteria	Escherichia	Escherichia coli
8079	2692874859	2690316248	Proteobacteria	Escherichia	Escherichia coli
8079	2564577602	2563366902	Proteobacteria	Escherichia	Escherichia coli
8079	2544755928	2541047843	Proteobacteria	Escherichia	Escherichia coli
8079	2544745567	2541047841	Proteobacteria	Escherichia	Escherichia coli
8079	2544427275	2541047777	Proteobacteria	Escherichia	Escherichia coli
8079	2544281505	2541047748	Proteobacteria	Escherichia	Escherichia coli
8079	2544056488	2541047703	Proteobacteria	Escherichia	Escherichia coli
8079	2586513177	2585427752	Proteobacteria	Escherichia	Escherichia coli
8079	2564725009	2563366932	Proteobacteria	Escherichia	Escherichia coli
8079	2535454916	2534681780	Proteobacteria	Escherichia	Escherichia coli
8079	2564916924	2563366971	Proteobacteria	Escherichia	Escherichia coli
8079	2545265922	2541047947	Proteobacteria	Escherichia	Escherichia coli
8079	2544735458	2541047839	Proteobacteria	Escherichia	Escherichia coli
8079	2544592123	2541047810	Proteobacteria	Escherichia	Escherichia coli
8079	2544272335	2541047746	Proteobacteria	Escherichia	Escherichia coli
8079	2670272417	2667527976	Proteobacteria	Escherichia	Escherichia coli
8079	2564612154	2563366909	Proteobacteria	Escherichia	Escherichia coli
8079	2544437639	2541047779	Proteobacteria	Escherichia	Escherichia coli
8079	2649500077	2648501334	Proteobacteria	Escherichia	Escherichia coli
8079	2586621483	2585427772	Proteobacteria	Escherichia	Escherichia coli
8079	2564960468	2563366980	Proteobacteria	Escherichia	Escherichia coli
8079	2545275888	2541047949	Proteobacteria	Escherichia	Escherichia coli
8079	2544854802	2541047863	Proteobacteria	Escherichia	Escherichia coli
8079	2544150806	2541047722	Proteobacteria	Escherichia	Escherichia coli
8079	2668670273	2667527584	Proteobacteria	Escherichia	Escherichia coli
8079	2666872189	2663763400	Proteobacteria	Escherichia	Escherichia coli
8079	2544186400	2541047729	Proteobacteria	Escherichia	Escherichia coli
8079	2581324244	2579778866	Proteobacteria	Escherichia	Escherichia coli
8079	2586573803	2585427763	Proteobacteria	Escherichia	Escherichia coli
8079	2544121397	2541047716	Proteobacteria	Escherichia	Escherichia coli
8079	2544196507	2541047731	Proteobacteria	Escherichia	Escherichia coli
8079	2544387904	2541047769	Proteobacteria	Escherichia	Escherichia coli
8079	2544796513	2541047851	Proteobacteria	Escherichia	Escherichia coli
8079	2544959639	2541047884	Proteobacteria	Escherichia	Escherichia coli
8079	2545135215	2541047920	Proteobacteria	Escherichia	Escherichia coli
8079	2564421762	2563366870	Proteobacteria	Escherichia	Escherichia coli
8079	2564808244	2563366949	Proteobacteria	Escherichia	Escherichia coli
8079	2566882290	2565956729	Proteobacteria	Escherichia	Escherichia coli
8079	2571025667	2568526749	Proteobacteria	Escherichia	Escherichia coli
8079	2580710145	2579778721	Proteobacteria	Escherichia	Escherichia coli
8079	2780375085	2778261511	Proteobacteria	Escherichia	Escherichia coli
8079	2659101826	2657245469	Proteobacteria	Escherichia	Escherichia coli
8079	2543996524	2541047691	Proteobacteria	Escherichia	Escherichia coli
8079	2636731607	2636415477	Proteobacteria	Escherichia	Escherichia coli
8079	2730803203	2728369554	Proteobacteria	Escherichia	Escherichia coli
8079	2544547237	2541047801	Proteobacteria	Escherichia	Escherichia coli
8079	2544635997	2541047819	Proteobacteria	Escherichia	Escherichia coli
8079	2544824589	2541047857	Proteobacteria	Escherichia	Escherichia coli
8079	2545123224	2541047918	Proteobacteria	Escherichia	Escherichia coli
8079	2580967228	2579778784	Proteobacteria	Escherichia	Escherichia coli
8079	2587578983	2585428013	Proteobacteria	Escherichia	Escherichia coli
8079	2729516598	2728369181	Proteobacteria	Escherichia	Escherichia coli
8079	646960826	646862326	Proteobacteria	Escherichia	Escherichia coli
8079	2544271451	2541047745	Proteobacteria	Escherichia	Escherichia coli
8079	2544291737	2541047750	Proteobacteria	Escherichia	Escherichia coli
8079	2544766095	2541047845	Proteobacteria	Escherichia	Escherichia coli
8079	2543967345	2541047685	Proteobacteria	Escherichia	Escherichia coli
8079	2678467127	2675903569	Proteobacteria	Escherichia	Escherichia coli
8079	2543947359	2541047681	Proteobacteria	Escherichia	Escherichia coli
8079	640753226	640753023	Proteobacteria	Escherichia	Escherichia coli
8079	2544207135	2541047733	Proteobacteria	Escherichia	Escherichia coli
8079	2545094198	2541047912	Proteobacteria	Escherichia	Escherichia coli
8079	2641222563	2639762909	Proteobacteria	Escherichia	Escherichia coli
8079	2704596458	2703718816	Proteobacteria	Escherichia	Escherichia coli
8079	2745240701	2744054675	Proteobacteria	Escherichia	Escherichia coli
8079	2779785917	2778261351	Proteobacteria	Escherichia	Escherichia coli
8079	2544218425	2541047735	Proteobacteria	Escherichia	Escherichia coli
8079	2544597899	2541047811	Proteobacteria	Escherichia	Escherichia coli
8079	2564243321	2563366833	Proteobacteria	Escherichia	Escherichia coli
8079	2564406422	2563366867	Proteobacteria	Escherichia	Escherichia coli
8079	2564553212	2563366897	Proteobacteria	Escherichia	Escherichia coli
8079	2641432641	2639762960	Proteobacteria	Escherichia	Escherichia coli
8079	2670644491	2667528065	Proteobacteria	Escherichia	Escherichia coli
8079	2743433069	2740892433	Proteobacteria	Escherichia	Escherichia coli
8079	646207219	646206259	Proteobacteria	Escherichia	Escherichia coli
8079	2544312303	2541047754	Proteobacteria	Escherichia	Escherichia coli
8079	2544803957	2541047852	Proteobacteria	Escherichia	Escherichia coli
8079	2684945042	2684622582	Proteobacteria	Escherichia	Escherichia coli
8079	2566779227	2565956708	Proteobacteria	Escherichia	Escherichia coli
8079	2566844658	2565956721	Proteobacteria	Escherichia	Escherichia coli
8079	2544731132	2541047838	Proteobacteria	Escherichia	Escherichia coli
8079	2544631022	2541047818	Proteobacteria	Escherichia	Escherichia coli
8079	2545271611	2541047948	Proteobacteria	Escherichia	Escherichia coli
8079	2564254079	2563366835	Proteobacteria	Escherichia	Escherichia coli
8079	2598792254	2597490238	Proteobacteria	Escherichia	Escherichia coli
8079	2647113878	2645727821	Proteobacteria	Escherichia	Escherichia coli
8079	2675525318	2671181106	Proteobacteria	Escherichia	Escherichia coli
8079	2700032206	2698536672	Proteobacteria	Escherichia	Escherichia coli
8079	2743411962	2740892429	Proteobacteria	Escherichia	Escherichia coli
8079	2535885468	2534681898	Proteobacteria	Escherichia	Escherichia coli
8079	2539345201	2537561975	Proteobacteria	Escherichia	Escherichia coli
8079	2539362919	2537561978	Proteobacteria	Escherichia	Escherichia coli
8079	2544076254	2541047707	Proteobacteria	Escherichia	Escherichia coli
8079	2564494212	2563366885	Proteobacteria	Escherichia	Escherichia coli
8079	2543943570	2541047680	Proteobacteria	Escherichia	Escherichia coli
8079	2544347309	2541047761	Proteobacteria	Escherichia	Escherichia coli
8079	2544432668	2541047778	Proteobacteria	Escherichia	Escherichia coli
8079	2544607225	2541047813	Proteobacteria	Escherichia	Escherichia coli
8079	2545172159	2541047928	Proteobacteria	Escherichia	Escherichia coli
8079	2579997842	2579778554	Proteobacteria	Escherichia	Escherichia coli
8079	2545339044	2541047962	Proteobacteria	Escherichia	Escherichia coli
8079	2586518606	2585427753	Proteobacteria	Escherichia	Escherichia coli
8079	2702606031	2700989430	Proteobacteria	Escherichia	Escherichia coli
8079	2564970652	2563366982	Proteobacteria	Escherichia	Escherichia coli
8079	2612529413	2609460346	Proteobacteria	Escherichia	Escherichia coli
8079	638061388	637000104	Proteobacteria	Escherichia	Escherichia coli
8079	2544984965	2541047890	Proteobacteria	Escherichia	Escherichia coli
8079	2545108022	2541047915	Proteobacteria	Escherichia	Escherichia coli
8079	2564282710	2563366841	Proteobacteria	Escherichia	Escherichia coli
8079	2564664352	2563366919	Proteobacteria	Escherichia	Escherichia coli
8079	2649610257	2648501361	Proteobacteria	Escherichia	Escherichia coli
8079	2778941874	2778261121	Proteobacteria	Escherichia	Escherichia coli
8079	2535464706	2534681782	Proteobacteria	Escherichia	Escherichia coli
8079	2630216228	2627854098	Proteobacteria	Escherichia	Escherichia coli
8079	2610248081	2609459849	Proteobacteria	Escherichia	Escherichia coli
8079	2600512049	2600254977	Proteobacteria	Escherichia	Escherichia coli
8079	2564710885	2563366929	Proteobacteria	Escherichia	Escherichia coli
8079	2545231742	2541047940	Proteobacteria	Escherichia	Escherichia coli
8079	2544665885	2541047825	Proteobacteria	Escherichia	Escherichia coli
8079	2544878745	2541047868	Proteobacteria	Escherichia	Escherichia coli
8079	651250691	651053021	Proteobacteria	Escherichia	Escherichia coli
8079	637931960	637000109	Proteobacteria	Escherichia	Escherichia coli
8079	2545285537	2541047951	Proteobacteria	Escherichia	Escherichia coli
8079	2673317433	2671180571	Proteobacteria	Escherichia	Escherichia coli
8079	2543953220	2541047682	Proteobacteria	Escherichia	Escherichia coli
8079	2544487215	2541047789	Proteobacteria	Escherichia	Escherichia coli
8079	2545039073	2541047901	Proteobacteria	Escherichia	Escherichia coli
8079	2564822240	2563366952	Proteobacteria	Escherichia	Escherichia coli
8079	2564911819	2563366970	Proteobacteria	Escherichia	Escherichia coli
8079	2539340002	2537561974	Proteobacteria	Escherichia	Escherichia coli
8079	2543935078	2541047678	Proteobacteria	Escherichia	Escherichia coli
8079	2544554483	2541047802	Proteobacteria	Escherichia	Escherichia coli
8079	2544994574	2541047892	Proteobacteria	Escherichia	Escherichia coli
8079	2564597459	2563366906	Proteobacteria	Escherichia	Escherichia coli
8079	2566857027	2565956723	Proteobacteria	Escherichia	Escherichia coli
8079	2741673977	2740892048	Proteobacteria	Escherichia	Escherichia coli
8079	2779430973	2778261247	Proteobacteria	Escherichia	Escherichia coli
8079	644752613	644736364	Proteobacteria	Escherichia	Escherichia coli
8079	2529885321	2529292759	Proteobacteria	Escherichia	Escherichia coli
8079	2544016522	2541047695	Proteobacteria	Escherichia	Escherichia coli
8079	2544066136	2541047705	Proteobacteria	Escherichia	Escherichia coli
8079	2545083924	2541047910	Proteobacteria	Escherichia	Escherichia coli
8079	2720097256	2718218102	Proteobacteria	Escherichia	Escherichia coli
8079	2564652155	2563366917	Proteobacteria	Escherichia	Escherichia coli
8079	2683051630	2681813146	Proteobacteria	Escherichia	Escherichia coli
8079	2667115899	2663763458	Proteobacteria	Escherichia	Escherichia coli
8079	2686727298	2684623083	Proteobacteria	Escherichia	Escherichia coli
8079	2779435821	2778261248	Proteobacteria	Escherichia	Escherichia coli
8079	2532808139	2531839253	Proteobacteria	Escherichia	Escherichia coli
8079	2544844191	2541047861	Proteobacteria	Escherichia	Escherichia coli
8079	2544999496	2541047893	Proteobacteria	Escherichia	Escherichia coli
8079	2572323129	2571042372	Proteobacteria	Escherichia	Escherichia coli
8079	2545019254	2541047897	Proteobacteria	Escherichia	Escherichia coli
8079	2544036540	2541047699	Proteobacteria	Escherichia	Escherichia coli
8079	2544696474	2541047831	Proteobacteria	Escherichia	Escherichia coli
8079	2564558593	2563366898	Proteobacteria	Escherichia	Escherichia coli
8079	2564907833	2563366969	Proteobacteria	Escherichia	Escherichia coli
8079	2565055655	2563367000	Proteobacteria	Escherichia	Escherichia coli
8079	2565031859	2563366995	Proteobacteria	Escherichia	Escherichia coli
8079	2780794724	2778261630	Proteobacteria	Escherichia	Escherichia coli
8079	2564848233	2563366957	Proteobacteria	Escherichia	Escherichia coli
8079	2544141247	2541047720	Proteobacteria	Escherichia	Escherichia coli
8079	2544048598	2541047701	Proteobacteria	Escherichia	Escherichia coli
8079	2684187453	2681813454	Proteobacteria	Escherichia	Escherichia coli
8079	2603087557	2602041905	Proteobacteria	Escherichia	Escherichia coli
8079	2655609091	2654587736	Proteobacteria	Escherichia	Escherichia coli
8079	2684193140	2681813455	Proteobacteria	Escherichia	Escherichia coli
8079	2698779370	2698536361	Proteobacteria	Escherichia	Escherichia coli
8079	2723406932	2721755647	Proteobacteria	Escherichia	Escherichia coli
8079	2742714057	2740892258	Proteobacteria	Escherichia	Escherichia coli
8079	2743405859	2740892428	Proteobacteria	Escherichia	Escherichia coli
8079	2520304315	2519899604	Proteobacteria	Escherichia	Escherichia coli
8079	2544096122	2541047711	Proteobacteria	Escherichia	Escherichia coli
8079	2544308610	2541047753	Proteobacteria	Escherichia	Escherichia coli
8079	2544602064	2541047812	Proteobacteria	Escherichia	Escherichia coli
8079	2544614581	2541047814	Proteobacteria	Escherichia	Escherichia coli
8079	2545333901	2541047961	Proteobacteria	Escherichia	Escherichia coli
8079	2780344172	2778261505	Proteobacteria	Escherichia	Escherichia coli
8079	2564974927	2563366983	Proteobacteria	Escherichia	Escherichia coli
8079	2566834968	2565956719	Proteobacteria	Escherichia	Escherichia coli
8079	2588712546	2588253787	Proteobacteria	Escherichia	Escherichia coli
8079	2687120408	2684623189	Proteobacteria	Escherichia	Escherichia coli
8079	2564873724	2563366962	Proteobacteria	Escherichia	Escherichia coli
8079	2566863739	2565956725	Proteobacteria	Escherichia	Escherichia coli
8079	2577603064	2576861205	Proteobacteria	Escherichia	Escherichia coli
8079	2702594739	2700989428	Proteobacteria	Escherichia	Escherichia coli
8079	2729536595	2728369185	Proteobacteria	Escherichia	Escherichia coli
8079	2780456335	2778261530	Proteobacteria	Escherichia	Escherichia coli
8079	2533972538	2531839555	Proteobacteria	Escherichia	Escherichia coli
8079	2544392465	2541047770	Proteobacteria	Escherichia	Escherichia coli
8079	2545255189	2541047944	Proteobacteria	Escherichia	Escherichia coli
8079	2564930882	2563366974	Proteobacteria	Escherichia	Escherichia coli
8079	2566890058	2565956730	Proteobacteria	Escherichia	Escherichia coli
8079	2664690061	2663762858	Proteobacteria	Escherichia	Escherichia coli
8079	2721117578	2718218357	Proteobacteria	Escherichia	Escherichia coli
8079	2531338371	2529293138	Proteobacteria	Escherichia	Escherichia coli
8079	2581358409	2579778876	Proteobacteria	Escherichia	Escherichia coli
8079	2545323732	2541047959	Proteobacteria	Escherichia	Escherichia coli
8079	2545167419	2541047927	Proteobacteria	Escherichia	Escherichia coli
8079	2544868562	2541047866	Proteobacteria	Escherichia	Escherichia coli
8079	2586615860	2585427771	Proteobacteria	Escherichia	Escherichia coli
8079	2564739854	2563366935	Proteobacteria	Escherichia	Escherichia coli
8079	2554786873	2554235127	Proteobacteria	Escherichia	Escherichia coli
8079	2519179777	2519103024	Proteobacteria	Escherichia	Escherichia coli
8079	2544983130	2541047889	Proteobacteria	Escherichia	Escherichia coli
8079	650398931	650377933	Proteobacteria	Escherichia	Escherichia coli
8079	2715960797	2713897190	Proteobacteria	Escherichia	Escherichia coli
8079	2544912499	2541047875	Proteobacteria	Escherichia	Escherichia coli
8079	2677559604	2675903339	Proteobacteria	Escherichia	Escherichia coli
8079	2564474900	2563366881	Proteobacteria	Escherichia	Escherichia coli
8079	2564108091	2563366801	Proteobacteria	Escherichia	Escherichia coli
8079	2544971017	2541047887	Proteobacteria	Escherichia	Escherichia coli
8079	2545197544	2541047933	Proteobacteria	Escherichia	Escherichia coli
8079	2528745951	2528311135	Proteobacteria	Escherichia	Escherichia coli
8079	2544116397	2541047715	Proteobacteria	Escherichia	Escherichia coli
8079	2729550320	2728369188	Proteobacteria	Escherichia	Escherichia coli
3273	2681866509	2681812811	Proteobacteria	Pseudomonas	Pseudomonas flexibilis
3273	2584179906	2582580989	Proteobacteria	Pseudomonas	Pseudomonas sp. RL
3273	2648136705	2645728058	Proteobacteria	Pseudomonas	Pseudomonas flexibilis
3273	2618645757	2617271062	Proteobacteria	Pseudomonas	Pseudomonas sp. AAC
3273	2596850201	2596583557	Proteobacteria	Pseudomonas	Pseudomonas flexibilis
3273	2629233709	2627853852	Proteobacteria	Pseudomonas	Pseudomonas flexibilis
3273	2923520868	2923519811	Proteobacteria	Pseudomonas	Pseudomonas otitidis
3273	2812366834	2811994881	Proteobacteria	Pseudomonas	Pseudomonas sp. SLBN-26
3273	2632413081	2630968590	Proteobacteria	Pseudomonas	Pseudomonas sp. FeS53a
9042	2926745576	2926743535	Proteobacteria	Pseudomonas	Pseudomonas citronellolis
9042	2926445618	2926443539	Proteobacteria	Pseudomonas	Pseudomonas citronellolis
9042	2664420732	2663762793	Proteobacteria	Pseudomonas	Pseudomonas citronellolis
9042	2688821763	2687453446	Proteobacteria	Pseudomonas	Pseudomonas citronellolis
9042	2926714566	2926711944	Proteobacteria	Pseudomonas	Pseudomonas citronellolis
9042	2926056863	2926054728	Proteobacteria	Pseudomonas	Pseudomonas citronellolis
9042	2926453937	2926452230	Proteobacteria	Pseudomonas	Pseudomonas citronellolis
9042	2926440530	2926437103	Proteobacteria	Pseudomonas	Pseudomonas citronellolis
9042	2864851575	2864847319	Proteobacteria	Pseudomonas	Pseudomonas alcaligenes
9042	2618646515	2617271062	Proteobacteria	Pseudomonas	Pseudomonas sp. AAC
9042	2926034455	2926030764	Proteobacteria	Pseudomonas	Pseudomonas citronellolis
9042	2580036073	2579778563	Proteobacteria	Pseudomonas	Pseudomonas alcaligenes
9042	2926459964	2926458599	Proteobacteria	Pseudomonas	Pseudomonas citronellolis
9042	2769532728	2767802272	Proteobacteria	Pseudomonas	Pseudomonas sp. EGD-AKN5
9042	2652657565	2651869743	Proteobacteria	Pseudomonas	Pseudomonas sp. LFM046
3375	2587048097	2585427869	Proteobacteria	Escherichia	Escherichia coli
3375	2576412883	2574180325	Proteobacteria	Escherichia	Escherichia coli
6223	2723080942	2721755569	Proteobacteria	Ralstonia	Ralstonia solanacearum
6223	651226998	651053062	Proteobacteria	Ralstonia	Ralstonia solanacearum
6223	2720858847	2718218293	Proteobacteria	Ralstonia	Ralstonia solanacearum
6223	2688512885	2687453373	Proteobacteria	Ralstonia	Ralstonia solanacearum
6223	2598126362	2597489963	Proteobacteria	Ralstonia	Ralstonia solanacearum
6223	2686940448	2684623139	Proteobacteria	Ralstonia	Ralstonia solanacearum
6223	2554988128	2554235178	Proteobacteria	Ralstonia	Ralstonia solanacearum
6223	2695615442	2695420352	Proteobacteria	Ralstonia	Ralstonia solanacearum
6223	2518562987	2518285588	Proteobacteria	Ralstonia	Ralstonia solanacearum
6223	2518562363	2518285588	Proteobacteria	Ralstonia	Ralstonia solanacearum
6223	2655929063	2654587829	Proteobacteria	Ralstonia	Ralstonia solanacearum
6223	2570845814	2568526698	Proteobacteria	Ralstonia	Ralstonia solanacearum
6223	2733451649	2731957843	Proteobacteria	Ralstonia	Ralstonia solanacearum
6223	2655906168	2654587820	Proteobacteria	Ralstonia	Ralstonia solanacearum
6223	2671607804	2671180118	Proteobacteria	Paraburkholderia	Paraburkholderia megapolitana
6223	2688985870	2687453487	Proteobacteria	Ralstonia	Ralstonia solanacearum
6223	2598219009	2597490080	Proteobacteria	Ralstonia	Ralstonia solanacearum
6223	2651156158	2648501759	Proteobacteria	Ralstonia	Ralstonia solanacearum
6223	2655887739	2654587817	Proteobacteria	Ralstonia	Ralstonia solanacearum
6223	2720858240	2718218293	Proteobacteria	Ralstonia	Ralstonia solanacearum
6223	2655882216	2654587816	Proteobacteria	Ralstonia	Ralstonia solanacearum
6223	2723081501	2721755569	Proteobacteria	Ralstonia	Ralstonia solanacearum
6223	2547400365	2547132110	Proteobacteria	Ralstonia	Ralstonia solanacearum
6223	637239847	637000231	Proteobacteria	Ralstonia	Ralstonia solanacearum
9422	2778946332	2778261122	Proteobacteria	Escherichia	Escherichia coli
4656	2635160923	2634166315	Proteobacteria	Acidovorax	Acidovorax konjaci
9603	2798967860	2795386119	Proteobacteria	Limnobacter	Limnobacter thiooxidans
5133	2644243311	2643221644	Proteobacteria	Rhizobacter	Rhizobacter sp. Root1221
10291	2929116416	2929111369	Proteobacteria	Pseudomonas	Pseudomonas sp.
10291	2636892748	2636415516	Proteobacteria	Pseudomonas	Pseudomonas fulva
10291	2523660089	2523533528	Proteobacteria	Pseudomonas	Pseudomonas sp. URMO17WK12:I4
10291	2671485102	2671180085	Proteobacteria	Pseudomonas	Pseudomonas argentinensis
10291	2664423627	2663762794	Proteobacteria	Pseudomonas	Pseudomonas flavescens
10291	2824221269	2824216651	Proteobacteria	Pseudomonas	Pseudomonas flavescens
10291	2671407894	2671180065	Proteobacteria	Pseudomonas	Pseudomonas punonensis
9895	646765366	646564515	Proteobacteria	Paraburkholderia	Paraburkholderia sp. CCGE1002
9895	2512347817	2512047030	Proteobacteria	Paraburkholderia	Paraburkholderia tuberum
9895	2694816497	2693429822	Proteobacteria	Paraburkholderia	Paraburkholderia tuberum
9895	2852756048	2852751534	Proteobacteria	Paraburkholderia	Paraburkholderia atlantica
9895	2510250298	2510065045	Proteobacteria	Paraburkholderia	Paraburkholderia sprentiae
9895	2719639449	2718217991	Proteobacteria	Paraburkholderia	Paraburkholderia sprentiae
9895	2852765464	2852759691	Proteobacteria	Paraburkholderia	Paraburkholderia youngii
9895	643174580	642979355	Proteobacteria	Burkholderia	Burkholderia sp. H160
9895	2515679143	2515154122	Proteobacteria	Paraburkholderia	Paraburkholderia sp. JPY251
9895	2852745545	2852743531	Proteobacteria	Paraburkholderia	Paraburkholderia sp. HC6.4b
9895	2852770480	2852767922	Proteobacteria	Paraburkholderia	Paraburkholderia atlantica
9895	2852788195	2852783553	Proteobacteria	Paraburkholderia	Paraburkholderia sp. Kb1A
9895	2852815678	2852813956	Proteobacteria	Paraburkholderia	Paraburkholderia sp. CI2
2892	2576851685	2574180451	Proteobacteria	Propionivibrio	Propionivibrio pelophilus
6421	640134840	640069305	Proteobacteria	Burkholderia	Burkholderia pseudomallei
6421	642000932	641736118	Proteobacteria	Burkholderia	Burkholderia pseudomallei
6421	2554296024	2554235013	Proteobacteria	Burkholderia	Burkholderia pseudomallei
6421	2585939963	2585427618	Proteobacteria	Burkholderia	Burkholderia thailandensis
6421	2630008458	2627854048	Proteobacteria	Burkholderia	Burkholderia pseudomallei
6421	2669475499	2667527786	Proteobacteria	Burkholderia	Burkholderia pseudomallei
6421	2715945673	2713897187	Proteobacteria	Burkholderia	Burkholderia pseudomallei
6421	2723810779	2721755746	Proteobacteria	Burkholderia	Burkholderia pseudomallei
6421	2554105542	2551306693	Proteobacteria	Burkholderia	Burkholderia pseudomallei
6421	2666048894	2663763197	Proteobacteria	Burkholderia	Burkholderia pseudomallei
6421	2611607817	2609460130	Proteobacteria	Burkholderia	Burkholderia pseudomallei
6421	2628338666	2627853643	Proteobacteria	Burkholderia	Burkholderia oklahomensis
6421	2631429551	2630968345	Proteobacteria	Burkholderia	Burkholderia pseudomallei
6421	2636442459	2636415406	Proteobacteria	Burkholderia	Burkholderia pseudomallei
6421	2658266178	2657245146	Proteobacteria	Burkholderia	Burkholderia pseudomallei
6421	2659286368	2657245513	Proteobacteria	Burkholderia	Burkholderia pseudomallei
6421	2664970047	2663762927	Proteobacteria	Burkholderia	Burkholderia pseudomallei
6421	2666009210	2663763189	Proteobacteria	Burkholderia	Burkholderia pseudomallei
6421	2668825195	2667527621	Proteobacteria	Burkholderia	Burkholderia pseudomallei
6421	2754314304	2751186028	Proteobacteria	Burkholderia	Burkholderia sp. MSMB0265
6421	2698049061	2695420918	Proteobacteria	Burkholderia	Burkholderia sp. GAS332
6421	2666456576	2663763295	Proteobacteria	Burkholderia	Burkholderia pseudomallei
6421	2668392394	2667527500	Proteobacteria	Burkholderia	Burkholderia pseudomallei
6421	2618470115	2617271018	Proteobacteria	Burkholderia	Burkholderia pseudomallei
6421	2706154186	2703719274	Proteobacteria	Burkholderia	Burkholderia agricolaris
6421	2598321600	2597490106	Proteobacteria	Burkholderia	Burkholderia pseudomallei
6421	2628769700	2627853740	Proteobacteria	Burkholderia	Burkholderia pseudomallei
6421	2632850797	2630968690	Proteobacteria	Burkholderia	Burkholderia pseudomallei
6421	2640622891	2639762759	Proteobacteria	Burkholderia	Burkholderia pseudomallei
6421	2651435516	2648501827	Proteobacteria	Burkholderia	Burkholderia pseudomallei
6421	2657856286	2657245043	Proteobacteria	Burkholderia	Burkholderia pseudomallei
6421	2658069619	2657245098	Proteobacteria	Burkholderia	Burkholderia pseudomallei
6421	2670959991	2667528138	Proteobacteria	Burkholderia	Burkholderia pseudomallei
6421	2658082582	2657245101	Proteobacteria	Burkholderia	Burkholderia pseudomallei
6421	2691996811	2690316038	Proteobacteria	Burkholderia	Burkholderia pseudomallei
6421	2702115776	2700989308	Proteobacteria	Burkholderia	Burkholderia pseudomallei
6421	2553830924	2551306635	Proteobacteria	Burkholderia	Burkholderia pseudomallei
6421	2598408766	2597490125	Proteobacteria	Burkholderia	Burkholderia pseudomallei
6421	2598524215	2597490152	Proteobacteria	Burkholderia	Burkholderia pseudomallei
6421	2638349813	2636415869	Proteobacteria	Burkholderia	Burkholderia pseudomallei
6421	2657451143	2657244939	Proteobacteria	Burkholderia	Burkholderia pseudomallei
6421	2661744969	2660238282	Proteobacteria	Burkholderia	Burkholderia pseudomallei
6421	2662269336	2660238406	Proteobacteria	Burkholderia	Burkholderia pseudomallei
6421	2666765929	2663763373	Proteobacteria	Burkholderia	Burkholderia pseudomallei
6421	2714754777	2713896893	Proteobacteria	Burkholderia	Burkholderia pseudomallei
6421	2693062331	2690316293	Proteobacteria	Burkholderia	Burkholderia pseudomallei
6421	2546416906	2545824687	Proteobacteria	Burkholderia	Burkholderia pseudomallei
6421	2553820153	2551306633	Proteobacteria	Burkholderia	Burkholderia pseudomallei
6421	2553837825	2551306636	Proteobacteria	Burkholderia	Burkholderia pseudomallei
6421	2632127135	2630968518	Proteobacteria	Burkholderia	Burkholderia thailandensis
6421	2632185623	2630968532	Proteobacteria	Burkholderia	Burkholderia pseudomallei
6421	2651803316	2648501914	Proteobacteria	Burkholderia	Burkholderia pseudomallei
6421	2657406480	2657244927	Proteobacteria	Burkholderia	Burkholderia pseudomallei
6421	2658143400	2657245115	Proteobacteria	Burkholderia	Burkholderia pseudomallei
6421	2665141352	2663762971	Proteobacteria	Burkholderia	Burkholderia pseudomallei
6421	2675268770	2671181047	Proteobacteria	Burkholderia	Burkholderia pseudomallei
6421	2675800080	2671181169	Proteobacteria	Burkholderia	Burkholderia pseudomallei
6421	2682801699	2681813086	Proteobacteria	Burkholderia	Burkholderia pseudomallei
6421	2554085873	2551306690	Proteobacteria	Burkholderia	Burkholderia pseudomallei
6421	2554251382	2554235004	Proteobacteria	Burkholderia	Burkholderia pseudomallei
6421	2553814281	2551306632	Proteobacteria	Burkholderia	Burkholderia pseudomallei
6421	2559239806	2558860228	Proteobacteria	Burkholderia	Burkholderia pseudomallei
6421	2598402576	2597490124	Proteobacteria	Burkholderia	Burkholderia oklahomensis
6421	2629021385	2627853799	Proteobacteria	Burkholderia	Burkholderia pseudomallei
6421	2631625269	2630968394	Proteobacteria	Burkholderia	Burkholderia pseudomallei
6421	2632076927	2630968508	Proteobacteria	Burkholderia	Burkholderia pseudomallei
6421	2640904157	2639762834	Proteobacteria	Burkholderia	Burkholderia pseudomallei
6421	2652612415	2651869733	Proteobacteria	Burkholderia	Burkholderia pseudomallei
6421	2654680046	2654587518	Proteobacteria	Burkholderia	Burkholderia pseudomallei
6421	2661841415	2660238303	Proteobacteria	Burkholderia	Burkholderia pseudomallei
6421	2662208709	2660238391	Proteobacteria	Burkholderia	Burkholderia pseudomallei
6421	2666067988	2663763202	Proteobacteria	Burkholderia	Burkholderia pseudomallei
6421	2669184939	2667527715	Proteobacteria	Burkholderia	Burkholderia pseudomallei
6421	2697269531	2695420737	Proteobacteria	Burkholderia	Burkholderia pseudomallei
6421	641992833	641736119	Proteobacteria	Burkholderia	Burkholderia pseudomallei
6421	2559256052	2558860231	Proteobacteria	Burkholderia	Burkholderia pseudomallei
6421	637568022	637000050	Proteobacteria	Burkholderia	Burkholderia pseudomallei
6421	2553808280	2551306631	Proteobacteria	Burkholderia	Burkholderia pseudomallei
6421	2724182309	2721755842	Proteobacteria	Burkholderia	Burkholderia pseudomallei
6421	2598213611	2597490074	Proteobacteria	Burkholderia	Burkholderia pseudomallei
6421	2611718076	2609460156	Proteobacteria	Burkholderia	Burkholderia pseudomallei
6421	2628592605	2627853698	Proteobacteria	Burkholderia	Burkholderia pseudomallei
6421	2629433915	2627853900	Proteobacteria	Burkholderia	Burkholderia pseudomallei
6421	2636821868	2636415496	Proteobacteria	Burkholderia	Burkholderia pseudomallei
6421	2637814454	2636415740	Proteobacteria	Burkholderia	Burkholderia pseudomallei
6421	2638584109	2636415924	Proteobacteria	Burkholderia	Burkholderia pseudomallei
6421	2653066783	2651869841	Proteobacteria	Burkholderia	Burkholderia pseudomallei
6421	2659451938	2657245554	Proteobacteria	Burkholderia	Burkholderia pseudomallei
6421	2662798776	2660238540	Proteobacteria	Burkholderia	Burkholderia pseudomallei
6421	2669175000	2667527713	Proteobacteria	Burkholderia	Burkholderia pseudomallei
6421	2670501774	2667528031	Proteobacteria	Burkholderia	Burkholderia pseudomallei
6421	2697536644	2695420801	Proteobacteria	Burkholderia	Burkholderia pseudomallei
6421	2752389124	2751185491	Proteobacteria	Paraburkholderia	Paraburkholderia sediminicola
6421	641931648	641736132	Proteobacteria	Burkholderia	Burkholderia thailandensis
6421	2554303256	2554235014	Proteobacteria	Burkholderia	Burkholderia pseudomallei
6421	2632571360	2630968625	Proteobacteria	Burkholderia	Burkholderia pseudomallei
6421	2633109465	2630968754	Proteobacteria	Burkholderia	Burkholderia pseudomallei
6421	2636472315	2636415413	Proteobacteria	Burkholderia	Burkholderia pseudomallei
6421	2636755550	2636415482	Proteobacteria	Burkholderia	Burkholderia pseudomallei
6421	2640794149	2639762807	Proteobacteria	Burkholderia	Burkholderia pseudomallei
6421	2647191035	2645727837	Proteobacteria	Burkholderia	Burkholderia pseudomallei
6421	2657493384	2657244949	Proteobacteria	Burkholderia	Burkholderia pseudomallei
6421	2659767128	2657245637	Proteobacteria	Burkholderia	Burkholderia pseudomallei
6421	2668643308	2667527577	Proteobacteria	Burkholderia	Burkholderia pseudomallei
6421	2673777687	2671180684	Proteobacteria	Burkholderia	Burkholderia pseudomallei
6421	2691991766	2690316037	Proteobacteria	Burkholderia	Burkholderia pseudomallei
6421	2696160022	2695420477	Proteobacteria	Burkholderia	Burkholderia pseudomallei
6421	2554110555	2551306694	Proteobacteria	Burkholderia	Burkholderia pseudomallei
6421	640127513	640069306	Proteobacteria	Burkholderia	Burkholderia pseudomallei
6421	2563658872	2563366587	Proteobacteria	Burkholderia	Burkholderia pseudomallei
6421	2670710836	2667528081	Proteobacteria	Burkholderia	Burkholderia pseudomallei
6421	2672956862	2671180482	Proteobacteria	Burkholderia	Burkholderia pseudomallei
6421	2692588905	2690316181	Proteobacteria	Burkholderia	Burkholderia pseudomallei
6421	2715926773	2713897184	Proteobacteria	Burkholderia	Burkholderia pseudomallei
6421	2715931255	2713897185	Proteobacteria	Burkholderia	Burkholderia pseudomallei
6421	643204440	642979333	Proteobacteria	Burkholderia	Burkholderia pseudomallei
6421	2554309704	2554235016	Proteobacteria	Burkholderia	Burkholderia pseudomallei
6421	2670191896	2667527958	Proteobacteria	Burkholderia	Burkholderia pseudomallei
6421	2637930957	2636415766	Proteobacteria	Burkholderia	Burkholderia pseudomallei
6421	2651404521	2648501821	Proteobacteria	Burkholderia	Burkholderia pseudomallei
6421	2662107551	2660238365	Proteobacteria	Burkholderia	Burkholderia pseudomallei
6421	2662203486	2660238390	Proteobacteria	Burkholderia	Burkholderia pseudomallei
6421	2662684846	2660238512	Proteobacteria	Burkholderia	Burkholderia pseudomallei
6421	2665788852	2663763136	Proteobacteria	Burkholderia	Burkholderia pseudomallei
6421	2672346089	2671180332	Proteobacteria	Burkholderia	Burkholderia pseudomallei
6421	2647999194	2645728027	Proteobacteria	Burkholderia	Burkholderia pseudomallei
6421	2668557889	2667527553	Proteobacteria	Burkholderia	Burkholderia pseudomallei
6421	2664580058	2663762833	Proteobacteria	Burkholderia	Burkholderia pseudomallei
6421	2657859271	2657245044	Proteobacteria	Burkholderia	Burkholderia pseudomallei
6421	2677942662	2675903431	Proteobacteria	Burkholderia	Burkholderia pseudomallei
6421	2649458386	2648501324	Proteobacteria	Burkholderia	Burkholderia pseudomallei
6421	2670524987	2667528035	Proteobacteria	Burkholderia	Burkholderia pseudomallei
6421	2672428564	2671180352	Proteobacteria	Burkholderia	Burkholderia pseudomallei
6421	2672614021	2671180398	Proteobacteria	Burkholderia	Burkholderia pseudomallei
6421	2694205208	2693429683	Proteobacteria	Burkholderia	Burkholderia pseudomallei
6421	2702092772	2700989303	Proteobacteria	Burkholderia	Burkholderia pseudomallei
6421	2754822326	2754412369	Proteobacteria	Burkholderia	Burkholderia sp. MSMB1498
6421	640660663	640612222	Proteobacteria	Burkholderia	Burkholderia pseudomallei
6421	2553797186	2551306629	Proteobacteria	Burkholderia	Burkholderia pseudomallei
6421	2598392866	2597490122	Proteobacteria	Burkholderia	Burkholderia pseudomallei
6421	2599223498	2599185119	Proteobacteria	Burkholderia	Burkholderia pseudomallei
6421	2611438331	2609460099	Proteobacteria	Burkholderia	Burkholderia pseudomallei
6421	2618490172	2617271021	Proteobacteria	Burkholderia	Burkholderia pseudomallei
6421	2654698623	2654587524	Proteobacteria	Burkholderia	Burkholderia pseudomallei
6421	2692722140	2690316216	Proteobacteria	Burkholderia	Burkholderia pseudomallei
6421	2693717662	2693429570	Proteobacteria	Burkholderia	Burkholderia pseudomallei
6421	2695985393	2695420436	Proteobacteria	Burkholderia	Burkholderia pseudomallei
6421	2721640471	2718218483	Proteobacteria	Burkholderia	Burkholderia pseudomallei
6421	2694032296	2693429644	Proteobacteria	Burkholderia	Burkholderia pseudomallei
6421	2553804371	2551306630	Proteobacteria	Burkholderia	Burkholderia pseudomallei
6421	2586259755	2585427700	Proteobacteria	Burkholderia	Burkholderia pseudomallei
6421	2611571122	2609460123	Proteobacteria	Burkholderia	Burkholderia pseudomallei
6421	2628484910	2627853675	Proteobacteria	Burkholderia	Burkholderia pseudomallei
6421	2629011770	2627853796	Proteobacteria	Burkholderia	Burkholderia pseudomallei
6421	2630886724	2627854276	Proteobacteria	Burkholderia	Burkholderia pseudomallei
6421	2631527726	2630968368	Proteobacteria	Burkholderia	Burkholderia sp. ABCPW 111
6421	2648540095	2648501109	Proteobacteria	Burkholderia	Burkholderia pseudomallei
6421	2662102528	2660238364	Proteobacteria	Burkholderia	Burkholderia pseudomallei
6421	2663469699	2660238708	Proteobacteria	Burkholderia	Burkholderia pseudomallei
6421	2664979636	2663762929	Proteobacteria	Burkholderia	Burkholderia pseudomallei
6421	2666995342	2663763432	Proteobacteria	Burkholderia	Burkholderia pseudomallei
6421	2669329708	2667527750	Proteobacteria	Burkholderia	Burkholderia pseudomallei
6421	2669869985	2667527884	Proteobacteria	Burkholderia	Burkholderia pseudomallei
6421	2675237260	2671181039	Proteobacteria	Burkholderia	Burkholderia pseudomallei
6421	2514231668	2513237222	Proteobacteria	Burkholderia	Burkholderia pseudomallei
6421	2667011399	2663763435	Proteobacteria	Burkholderia	Burkholderia pseudomallei
6421	2641902543	2639763077	Proteobacteria	Burkholderia	Burkholderia pseudomallei
6421	641960598	641736128	Proteobacteria	Burkholderia	Burkholderia pseudomallei
6421	2628863751	2627853761	Proteobacteria	Burkholderia	Burkholderia pseudomallei
6421	2630096097	2627854069	Proteobacteria	Burkholderia	Burkholderia thailandensis
6421	2654928413	2654587574	Proteobacteria	Burkholderia	Burkholderia pseudomallei
6421	2660819041	2660238048	Proteobacteria	Burkholderia	Burkholderia pseudomallei
6421	2662350502	2660238427	Proteobacteria	Burkholderia	Burkholderia pseudomallei
6421	2664530426	2663762822	Proteobacteria	Burkholderia	Burkholderia pseudomallei
6421	2674517125	2671180866	Proteobacteria	Burkholderia	Burkholderia pseudomallei
6421	2695664011	2695420363	Proteobacteria	Burkholderia	Burkholderia pseudomallei
6421	2696343693	2695420516	Proteobacteria	Burkholderia	Burkholderia pseudomallei
6421	2696684821	2695420598	Proteobacteria	Burkholderia	Burkholderia pseudomallei
6421	638874717	638341038	Proteobacteria	Burkholderia	Burkholderia pseudomallei
6421	2555772829	2554235374	Proteobacteria	Burkholderia	Burkholderia pseudomallei
6421	2559265110	2558860233	Proteobacteria	Burkholderia	Burkholderia thailandensis
6421	2630059926	2627854062	Proteobacteria	Burkholderia	Burkholderia pseudomallei
6421	2661979934	2660238338	Proteobacteria	Burkholderia	Burkholderia pseudomallei
6421	2670252877	2667527972	Proteobacteria	Burkholderia	Burkholderia pseudomallei
6421	2618477397	2617271019	Proteobacteria	Burkholderia	Burkholderia pseudomallei
6421	2662021137	2660238348	Proteobacteria	Burkholderia	Burkholderia pseudomallei
6421	2635811435	2634166469	Proteobacteria	Burkholderia	Burkholderia thailandensis
6421	2660953140	2660238079	Proteobacteria	Burkholderia	Burkholderia pseudomallei
6421	2665513107	2663763068	Proteobacteria	Burkholderia	Burkholderia pseudomallei
6421	2572896896	2571042546	Proteobacteria	Burkholderia	Burkholderia pseudomallei
6421	2563752720	2563366619	Proteobacteria	Burkholderia	Burkholderia pseudomallei
6421	2697789336	2695420860	Proteobacteria	Burkholderia	Burkholderia pseudomallei
6421	2632119774	2630968517	Proteobacteria	Burkholderia	Burkholderia pseudomallei
6421	2693774867	2693429583	Proteobacteria	Burkholderia	Burkholderia pseudomallei
6421	2692299999	2690316114	Proteobacteria	Burkholderia	Burkholderia pseudomallei
6421	2691834751	2690315998	Proteobacteria	Burkholderia	Burkholderia pseudomallei
6421	2690824660	2690315714	Proteobacteria	Burkholderia	Burkholderia pseudomallei
6421	2677573407	2675903342	Proteobacteria	Burkholderia	Burkholderia pseudomallei
6421	2673482680	2671180613	Proteobacteria	Burkholderia	Burkholderia pseudomallei
6421	2658882779	2657245415	Proteobacteria	Burkholderia	Burkholderia pseudomallei
6421	2692536446	2690316169	Proteobacteria	Burkholderia	Burkholderia pseudomallei
6421	2611493857	2609460108	Proteobacteria	Burkholderia	Burkholderia pseudomallei
6421	2559241740	2558860229	Proteobacteria	Burkholderia	Burkholderia pseudomallei
6421	2715372235	2713897058	Proteobacteria	Burkholderia	Burkholderia pseudomallei
6421	2658226291	2657245136	Proteobacteria	Burkholderia	Burkholderia pseudomallei
6421	2661066083	2660238109	Proteobacteria	Burkholderia	Burkholderia pseudomallei
6421	2693472764	2693429511	Proteobacteria	Burkholderia	Burkholderia pseudomallei
6421	2630240302	2627854103	Proteobacteria	Burkholderia	Burkholderia pseudomallei
6421	2632868813	2630968695	Proteobacteria	Burkholderia	Burkholderia pseudomallei
6421	2633796236	2630968926	Proteobacteria	Burkholderia	Burkholderia thailandensis
6421	2650056967	2648501475	Proteobacteria	Burkholderia	Burkholderia pseudomallei
6421	2659329469	2657245524	Proteobacteria	Burkholderia	Burkholderia pseudomallei
6421	2665435941	2663763046	Proteobacteria	Burkholderia	Burkholderia pseudomallei
6421	2666939701	2663763417	Proteobacteria	Burkholderia	Burkholderia pseudomallei
6421	2669929163	2667527897	Proteobacteria	Burkholderia	Burkholderia pseudomallei
6421	2697585534	2695420812	Proteobacteria	Burkholderia	Burkholderia pseudomallei
6421	2629903143	2627854019	Proteobacteria	Burkholderia	Burkholderia pseudomallei
6421	2611508747	2609460110	Proteobacteria	Burkholderia	Burkholderia pseudomallei
6421	2598446931	2597490134	Proteobacteria	Burkholderia	Burkholderia pseudomallei
6421	2638172403	2636415826	Proteobacteria	Burkholderia	Burkholderia pseudomallei
6421	2637018620	2636415549	Proteobacteria	Burkholderia	Burkholderia pseudomallei
6421	2598484181	2597490143	Proteobacteria	Burkholderia	Burkholderia pseudomallei
6421	2554069134	2551306687	Proteobacteria	Burkholderia	Burkholderia pseudomallei
6421	2665968579	2663763178	Proteobacteria	Burkholderia	Burkholderia pseudomallei
6421	2649747677	2648501393	Proteobacteria	Burkholderia	Burkholderia pseudomallei
6421	2715939378	2713897186	Proteobacteria	Burkholderia	Burkholderia pseudomallei
6421	2637685301	2636415711	Proteobacteria	Burkholderia	Burkholderia pseudomallei
6421	2554082213	2551306689	Proteobacteria	Burkholderia	Burkholderia pseudomallei
6421	644413290	643886077	Proteobacteria	Burkholderia	Burkholderia pseudomallei
6421	2694472801	2693429746	Proteobacteria	Burkholderia	Burkholderia pseudomallei
6421	2670287699	2667527979	Proteobacteria	Burkholderia	Burkholderia pseudomallei
6421	2651536308	2648501851	Proteobacteria	Burkholderia	Burkholderia pseudomallei
6421	2638623268	2636415934	Proteobacteria	Burkholderia	Burkholderia pseudomallei
6421	2637847784	2636415744	Proteobacteria	Burkholderia	Burkholderia pseudomallei
6421	2636811102	2636415495	Proteobacteria	Burkholderia	Burkholderia pseudomallei
6421	2633619626	2630968882	Proteobacteria	Burkholderia	Burkholderia pseudomallei
6421	2618483558	2617271020	Proteobacteria	Burkholderia	Burkholderia pseudomallei
6421	2669518866	2667527794	Proteobacteria	Burkholderia	Burkholderia pseudomallei
6421	2666309736	2663763259	Proteobacteria	Burkholderia	Burkholderia pseudomallei
6421	2629557439	2627853932	Proteobacteria	Burkholderia	Burkholderia pseudomallei
6421	2669703469	2667527841	Proteobacteria	Burkholderia	Burkholderia pseudomallei
6421	2690872388	2690315727	Proteobacteria	Burkholderia	Burkholderia pseudomallei
6421	2715920330	2713897183	Proteobacteria	Burkholderia	Burkholderia pseudomallei
6421	2691923821	2690316021	Proteobacteria	Burkholderia	Burkholderia pseudomallei
6421	2673204817	2671180542	Proteobacteria	Burkholderia	Burkholderia pseudomallei
6421	2666086145	2663763206	Proteobacteria	Burkholderia	Burkholderia pseudomallei
6421	2638704132	2636415953	Proteobacteria	Burkholderia	Burkholderia pseudomallei
6421	2633849682	2630968937	Proteobacteria	Burkholderia	Burkholderia pseudomallei
6421	2633562406	2630968866	Proteobacteria	Burkholderia	Burkholderia pseudomallei
6421	2611602689	2609460129	Proteobacteria	Burkholderia	Burkholderia pseudomallei
6421	2559262789	2558860232	Proteobacteria	Burkholderia	Burkholderia thailandensis
6421	2554101703	2551306692	Proteobacteria	Burkholderia	Burkholderia pseudomallei
6421	2554096154	2551306691	Proteobacteria	Burkholderia	Burkholderia pseudomallei
6421	2521944925	2521172686	Proteobacteria	Burkholderia	Burkholderia pseudomallei
6421	2778232514	2775507281	Proteobacteria	Burkholderia	Burkholderia sp. MSMB617WGS
6421	2766144141	2765235970	Proteobacteria	Burkholderia	Burkholderia sp. MSMB2042
6421	2699200784	2698536461	Proteobacteria	Burkholderia	Burkholderia pseudomallei
6421	2675683372	2671181142	Proteobacteria	Burkholderia	Burkholderia pseudomallei
6421	2672254401	2671180310	Proteobacteria	Burkholderia	Burkholderia pseudomallei
6421	2632326134	2630968571	Proteobacteria	Burkholderia	Burkholderia pseudomallei
6421	2697987949	2695420904	Proteobacteria	Burkholderia	Burkholderia pseudomallei
6421	2675770854	2671181162	Proteobacteria	Burkholderia	Burkholderia pseudomallei
6421	2693709191	2693429568	Proteobacteria	Burkholderia	Burkholderia pseudomallei
6421	2698027108	2695420912	Proteobacteria	Burkholderia	Burkholderia pseudomallei
6421	638850281	638341035	Proteobacteria	Burkholderia	Burkholderia pseudomallei
6421	2618496306	2617271022	Proteobacteria	Burkholderia	Burkholderia pseudomallei
6421	2629208911	2627853847	Proteobacteria	Burkholderia	Burkholderia pseudomallei
6421	2630198834	2627854094	Proteobacteria	Burkholderia	Burkholderia pseudomallei
6421	2638157349	2636415822	Proteobacteria	Burkholderia	Burkholderia pseudomallei
6421	2646500142	2645727679	Proteobacteria	Burkholderia	Burkholderia pseudomallei
6421	2655049390	2654587605	Proteobacteria	Burkholderia	Burkholderia pseudomallei
6421	2659084337	2657245465	Proteobacteria	Burkholderia	Burkholderia pseudomallei
6421	2662954329	2660238579	Proteobacteria	Burkholderia	Burkholderia pseudomallei
6421	2663863781	2663762626	Proteobacteria	Burkholderia	Burkholderia pseudomallei
6421	2665400830	2663763037	Proteobacteria	Burkholderia	Burkholderia pseudomallei
6421	2667087275	2663763451	Proteobacteria	Burkholderia	Burkholderia pseudomallei
6421	2674798454	2671180932	Proteobacteria	Burkholderia	Burkholderia pseudomallei
6421	2723075193	2721755568	Proteobacteria	Burkholderia	Burkholderia pseudomallei
6421	2766134468	2765235969	Proteobacteria	Burkholderia	Burkholderia sp. MSMB2041
6421	2756917507	2756170313	Proteobacteria	Paraburkholderia	Paraburkholderia sediminicola
6421	2754308098	2751186027	Proteobacteria	Burkholderia	Burkholderia sp. MSMB0266
6421	2697738808	2695420850	Proteobacteria	Burkholderia	Burkholderia pseudomallei
6421	2695730522	2695420376	Proteobacteria	Burkholderia	Burkholderia pseudomallei
6421	2692474142	2690316155	Proteobacteria	Burkholderia	Burkholderia pseudomallei
6421	2674662893	2671180900	Proteobacteria	Burkholderia	Burkholderia pseudomallei
6421	2633817246	2630968930	Proteobacteria	Burkholderia	Burkholderia pseudomallei
6421	2630397198	2627854143	Proteobacteria	Burkholderia	Burkholderia pseudomallei
6421	2611502430	2609460109	Proteobacteria	Burkholderia	Burkholderia pseudomallei
6421	2598338814	2597490109	Proteobacteria	Burkholderia	Burkholderia pseudomallei
6421	2554321354	2554235019	Proteobacteria	Burkholderia	Burkholderia pseudomallei
6421	645062480	645058826	Proteobacteria	Burkholderia	Burkholderia thailandensis
6421	2754261795	2751186020	Proteobacteria	Burkholderia	Burkholderia sp. MSMB2040
6421	2632375399	2630968583	Proteobacteria	Burkholderia	Burkholderia pseudomallei
6421	2668912543	2667527644	Proteobacteria	Burkholderia	Burkholderia pseudomallei
6421	2666849895	2663763395	Proteobacteria	Burkholderia	Burkholderia pseudomallei
6421	2664571652	2663762832	Proteobacteria	Burkholderia	Burkholderia pseudomallei
6421	2633126524	2630968758	Proteobacteria	Burkholderia	Burkholderia pseudomallei
6421	2520926840	2519899768	Proteobacteria	Burkholderia	Burkholderia pseudomallei
6421	2692531618	2690316168	Proteobacteria	Burkholderia	Burkholderia pseudomallei
6421	641984558	641736125	Proteobacteria	Burkholderia	Burkholderia pseudomallei
6421	2754787869	2754412364	Proteobacteria	Burkholderia	Burkholderia sp. BDU18
6421	2702110022	2700989307	Proteobacteria	Burkholderia	Burkholderia pseudomallei
6421	2636431932	2636415404	Proteobacteria	Burkholderia	Burkholderia pseudomallei
6421	2669129864	2667527702	Proteobacteria	Burkholderia	Burkholderia pseudomallei
6421	2663853243	2663762623	Proteobacteria	Burkholderia	Burkholderia pseudomallei
6421	2663400016	2660238690	Proteobacteria	Burkholderia	Burkholderia pseudomallei
6421	2659148228	2657245480	Proteobacteria	Burkholderia	Burkholderia pseudomallei
6421	2633697710	2630968901	Proteobacteria	Burkholderia	Burkholderia pseudomallei
6421	2630675988	2627854217	Proteobacteria	Burkholderia	Burkholderia thailandensis
6421	2611521871	2609460112	Proteobacteria	Burkholderia	Burkholderia pseudomallei
6421	2665748484	2663763129	Proteobacteria	Burkholderia	Burkholderia pseudomallei
6421	2766162300	2765235973	Proteobacteria	Burkholderia	Burkholderia sp. BDU19
6421	2637428585	2636415650	Proteobacteria	Burkholderia	Burkholderia pseudomallei
6421	2657525562	2657244958	Proteobacteria	Burkholderia	Burkholderia pseudomallei
6421	2664538507	2663762824	Proteobacteria	Burkholderia	Burkholderia pseudomallei
6421	2655167943	2654587637	Proteobacteria	Burkholderia	Burkholderia pseudomallei
6421	2651673020	2648501886	Proteobacteria	Burkholderia	Burkholderia pseudomallei
6421	2637649089	2636415702	Proteobacteria	Burkholderia	Burkholderia pseudomallei
6421	2631444758	2630968349	Proteobacteria	Burkholderia	Burkholderia pseudomallei
6421	2630573853	2627854189	Proteobacteria	Burkholderia	Burkholderia pseudomallei
6421	2647851586	2645727993	Proteobacteria	Burkholderia	Burkholderia pseudomallei
6421	2628446403	2627853665	Proteobacteria	Burkholderia	Burkholderia pseudomallei
6421	2547976397	2547132245	Proteobacteria	Burkholderia	Burkholderia pseudomallei
6421	638556149	638341041	Proteobacteria	Burkholderia	Burkholderia pseudomallei
6421	2692906326	2690316255	Proteobacteria	Burkholderia	Burkholderia pseudomallei
6421	2677534712	2675903333	Proteobacteria	Burkholderia	Burkholderia pseudomallei
6421	2670326086	2667527988	Proteobacteria	Burkholderia	Burkholderia pseudomallei
6421	2669411042	2667527771	Proteobacteria	Burkholderia	Burkholderia pseudomallei
6421	2598396322	2597490123	Proteobacteria	Burkholderia	Burkholderia pseudomallei
6421	2611436302	2609460098	Proteobacteria	Burkholderia	Burkholderia pseudomallei
6421	2666271635	2663763250	Proteobacteria	Burkholderia	Burkholderia pseudomallei
6421	637842366	637000052	Proteobacteria	Burkholderia	Burkholderia thailandensis
6421	2570942876	2568526725	Proteobacteria	Burkholderia	Burkholderia pseudomallei
6421	2538672410	2537561800	Proteobacteria	Burkholderia	Burkholderia pseudomallei
6421	638533749	638341036	Proteobacteria	Burkholderia	Burkholderia pseudomallei
6421	2778209100	2775507275	Proteobacteria	Burkholderia	Burkholderia sp. MSMB0852
6421	2693314708	2690316350	Proteobacteria	Burkholderia	Burkholderia pseudomallei
6421	2693084691	2690316298	Proteobacteria	Burkholderia	Burkholderia pseudomallei
6421	2669397796	2667527768	Proteobacteria	Burkholderia	Burkholderia pseudomallei
6421	2669141498	2667527704	Proteobacteria	Burkholderia	Burkholderia pseudomallei
6421	2669135985	2667527703	Proteobacteria	Burkholderia	Burkholderia pseudomallei
6421	2648792417	2648501167	Proteobacteria	Burkholderia	Burkholderia pseudomallei
6421	2632602663	2630968632	Proteobacteria	Burkholderia	Burkholderia pseudomallei
6421	638549884	638341040	Proteobacteria	Burkholderia	Burkholderia pseudomallei
6421	2637177579	2636415589	Proteobacteria	Burkholderia	Burkholderia pseudomallei
6421	2647633380	2645727939	Proteobacteria	Burkholderia	Burkholderia pseudomallei
6421	2659137959	2657245478	Proteobacteria	Burkholderia	Burkholderia pseudomallei
6421	2660830311	2660238051	Proteobacteria	Burkholderia	Burkholderia pseudomallei
6421	2670704635	2667528080	Proteobacteria	Burkholderia	Burkholderia pseudomallei
6421	642009079	641736117	Proteobacteria	Burkholderia	Burkholderia pseudomallei
6421	2665229391	2663762994	Proteobacteria	Burkholderia	Burkholderia pseudomallei
6421	2665627838	2663763099	Proteobacteria	Burkholderia	Burkholderia pseudomallei
6421	2672313180	2671180324	Proteobacteria	Burkholderia	Burkholderia pseudomallei
6421	2682793044	2681813085	Proteobacteria	Burkholderia	Burkholderia pseudomallei
6421	2718819008	2718217782	Proteobacteria	Burkholderia	Burkholderia pseudomallei
6421	2628918640	2627853776	Proteobacteria	Burkholderia	Burkholderia pseudomallei
6421	2554281258	2554235010	Proteobacteria	Burkholderia	Burkholderia pseudomallei
6421	2598271555	2597490093	Proteobacteria	Burkholderia	Burkholderia pseudomallei
6421	2632125152	2630968518	Proteobacteria	Burkholderia	Burkholderia thailandensis
6421	2647263350	2645727856	Proteobacteria	Burkholderia	Burkholderia pseudomallei
6421	2648512257	2648501102	Proteobacteria	Burkholderia	Burkholderia pseudomallei
6421	2629797612	2627853991	Proteobacteria	Burkholderia	Burkholderia pseudomallei
6421	2647672626	2645727946	Proteobacteria	Burkholderia	Burkholderia pseudomallei
6421	2629891783	2627854016	Proteobacteria	Burkholderia	Burkholderia pseudomallei
6421	2611414785	2609460094	Proteobacteria	Burkholderia	Burkholderia pseudomallei
6421	2618502430	2617271023	Proteobacteria	Burkholderia	Burkholderia pseudomallei
6421	2628740467	2627853735	Proteobacteria	Burkholderia	Burkholderia pseudomallei
6421	2715284975	2713897041	Proteobacteria	Burkholderia	Burkholderia pseudomallei
6421	2618435858	2617271010	Proteobacteria	Burkholderia	Burkholderia pseudomallei
6421	638538727	638341037	Proteobacteria	Burkholderia	Burkholderia pseudomallei
6421	641976280	641736126	Proteobacteria	Burkholderia	Burkholderia pseudomallei
6421	2657581699	2657244972	Proteobacteria	Burkholderia	Burkholderia pseudomallei
6421	2611510252	2609460111	Proteobacteria	Burkholderia	Burkholderia pseudomallei
6421	2673935629	2671180723	Proteobacteria	Burkholderia	Burkholderia pseudomallei
6421	2669172549	2667527712	Proteobacteria	Burkholderia	Burkholderia pseudomallei
6421	2519391447	2519103078	Proteobacteria	Burkholderia	Burkholderia pseudomallei
6421	641943921	641736130	Proteobacteria	Burkholderia	Burkholderia pseudomallei
6421	641952373	641736129	Proteobacteria	Burkholderia	Burkholderia pseudomallei
6421	2670073904	2667527931	Proteobacteria	Burkholderia	Burkholderia pseudomallei
6421	2693306793	2690316349	Proteobacteria	Burkholderia	Burkholderia pseudomallei
6421	2702073447	2700989297	Proteobacteria	Burkholderia	Burkholderia pseudomallei
6421	2554122816	2551306697	Proteobacteria	Burkholderia	Burkholderia pseudomallei
6421	641913722	641736122	Proteobacteria	Burkholderia	Burkholderia oklahomensis
6421	2660710297	2660238021	Proteobacteria	Burkholderia	Burkholderia pseudomallei
6421	2559270523	2558860234	Proteobacteria	Burkholderia	Burkholderia thailandensis
6421	2629665883	2627853960	Proteobacteria	Burkholderia	Burkholderia pseudomallei
6421	2630713080	2627854226	Proteobacteria	Burkholderia	Burkholderia pseudomallei
6421	2633645640	2630968888	Proteobacteria	Burkholderia	Burkholderia pseudomallei
6421	2635710421	2634166448	Proteobacteria	Burkholderia	Burkholderia pseudomallei
6421	2635760590	2634166460	Proteobacteria	Burkholderia	Burkholderia pseudomallei
6421	2646587179	2645727698	Proteobacteria	Burkholderia	Burkholderia pseudomallei
6421	2636926940	2636415525	Proteobacteria	Burkholderia	Burkholderia thailandensis
6421	2663029686	2660238599	Proteobacteria	Burkholderia	Burkholderia pseudomallei
6421	2672923993	2671180474	Proteobacteria	Burkholderia	Burkholderia pseudomallei
6421	2694300597	2693429707	Proteobacteria	Burkholderia	Burkholderia pseudomallei
6421	2694600601	2693429776	Proteobacteria	Burkholderia	Burkholderia pseudomallei
6421	2695702174	2695420371	Proteobacteria	Burkholderia	Burkholderia pseudomallei
6421	2702098672	2700989304	Proteobacteria	Burkholderia	Burkholderia pseudomallei
6421	2533415388	2531839407	Proteobacteria	Burkholderia	Burkholderia pseudomallei
6421	2666647142	2663763342	Proteobacteria	Burkholderia	Burkholderia pseudomallei
6421	2598207103	2597490066	Proteobacteria	Burkholderia	Burkholderia pseudomallei
5611	641935320	641736131	Proteobacteria	Burkholderia	Burkholderia pseudomallei
5611	2618468422	2617271018	Proteobacteria	Burkholderia	Burkholderia pseudomallei
5611	2533403771	2531839405	Proteobacteria	Burkholderia	Burkholderia pseudomallei
5611	2559250432	2558860230	Proteobacteria	Burkholderia	Burkholderia pseudomallei
5611	2654704881	2654587525	Proteobacteria	Burkholderia	Burkholderia pseudomallei
5611	2650862473	2648501687	Proteobacteria	Burkholderia	Burkholderia pseudomallei
5611	2533409943	2531839406	Proteobacteria	Burkholderia	Burkholderia pseudomallei
5611	2658891693	2657245417	Proteobacteria	Burkholderia	Burkholderia pseudomallei
5611	637761313	637000051	Proteobacteria	Burkholderia	Burkholderia lata
5611	2754284159	2751186024	Proteobacteria	Burkholderia	Burkholderia pseudomultivorans
5611	2546692326	2545824755	Proteobacteria	Burkholderia	Burkholderia sp. AU4i
5611	2740981040	2740891817	Proteobacteria	Paraburkholderia	Paraburkholderia sediminicola
5611	2735852074	2734482269	Proteobacteria	Burkholderia	unclassified
3643	2712204462	2711768089	Proteobacteria	Ralstonia	Ralstonia pickettii
3643	2599447901	2599185178	Proteobacteria	Ralstonia	Ralstonia sp. NFACC01
10596	644888907	644736399	Proteobacteria	Photorhabdus	Photorhabdus asymbiotica
10596	644888903	644736399	Proteobacteria	Photorhabdus	Photorhabdus asymbiotica
10596	2785321179	2784746756	Proteobacteria	Photorhabdus	Photorhabdus asymbiotica
10596	2566042777	2565956522	Proteobacteria	Photorhabdus	Photorhabdus australis
10596	2640817203	2639762814	Proteobacteria	Photorhabdus	Photorhabdus thracensis
10596	644887576	644736399	Proteobacteria	Photorhabdus	Photorhabdus asymbiotica
10596	2785320534	2784746756	Proteobacteria	Photorhabdus	Photorhabdus asymbiotica
10596	644887173	644736399	Proteobacteria	Photorhabdus	Photorhabdus asymbiotica
10596	2649666562	2648501375	Proteobacteria	Photorhabdus	Photorhabdus luminescens
10596	2599070717	2597490348	Proteobacteria	Photorhabdus	Photorhabdus luminescens
10596	2640817206	2639762814	Proteobacteria	Photorhabdus	Photorhabdus thracensis
10596	637465903	637000207	Proteobacteria	Photorhabdus	Photorhabdus laumondii
10596	2785322271	2784746756	Proteobacteria	Photorhabdus	Photorhabdus asymbiotica
10596	644889058	644736399	Proteobacteria	Photorhabdus	Photorhabdus asymbiotica
10596	2784258099	2784132062	Proteobacteria	Photorhabdus	Photorhabdus temperata
10596	2785322266	2784746756	Proteobacteria	Photorhabdus	Photorhabdus asymbiotica
10596	2785319665	2784746756	Proteobacteria	Photorhabdus	Photorhabdus asymbiotica
10596	2785322110	2784746756	Proteobacteria	Photorhabdus	Photorhabdus asymbiotica
4503	2631675455	2630968405	Proteobacteria	Photorhabdus	Photorhabdus luminescens
4503	2518346719	2518285522	Proteobacteria	Photorhabdus	Photorhabdus khanii
4502	2518346188	2518285522	Proteobacteria	Photorhabdus	Photorhabdus khanii
4502	2557151193	2556921052	Proteobacteria	Photorhabdus	Photorhabdus luminescens
4502	637463690	637000207	Proteobacteria	Photorhabdus	Photorhabdus laumondii
4502	637462712	637000207	Proteobacteria	Photorhabdus	Photorhabdus laumondii
4502	2784256133	2784132062	Proteobacteria	Photorhabdus	Photorhabdus temperata
4502	2631674831	2630968405	Proteobacteria	Photorhabdus	Photorhabdus luminescens
4502	2518346248	2518285522	Proteobacteria	Photorhabdus	Photorhabdus khanii
9898	2852793063	2852791565	Proteobacteria	Paraburkholderia	Paraburkholderia sp. MM5384-R2
9898	2852821561	2852821413	Proteobacteria	Paraburkholderia	Paraburkholderia sp. Cpub6
5278	2928536415	2928536128	Proteobacteria	Burkholderia	Burkholderia territorii
5278	641685224	641522608	Proteobacteria	Burkholderia	Burkholderia ambifaria
5278	2754777874	2754412362	Proteobacteria	Burkholderia	Burkholderia stagnalis
5278	2598940735	2597490288	Proteobacteria	Burkholderia	Burkholderia pyrrocinia
5278	2754619975	2754412338	Proteobacteria	Burkholderia	Burkholderia anthina
5278	2705866244	2703719194	Proteobacteria	Burkholderia	Burkholderia sp. JKS000303
5278	2705865646	2703719194	Proteobacteria	Burkholderia	Burkholderia sp. JKS000303
5278	638153207	637000047	Proteobacteria	Burkholderia	Burkholderia ambifaria
5278	2632568716	2630968624	Proteobacteria	Burkholderia	Burkholderia ambifaria
5278	2904577434	2904571731	Proteobacteria	Burkholderia	Burkholderia cenocepacia
5278	2612088469	2609460236	Proteobacteria	Burkholderia	Burkholderia paludis
5278	2904570323	2904564687	Proteobacteria	Burkholderia	Burkholderia sp. 571
5278	2612092300	2609460236	Proteobacteria	Burkholderia	Burkholderia paludis
5278	2587543574	2585428005	Proteobacteria	Burkholderia	Burkholderia sp. MSh2
5278	2766174933	2765235975	Proteobacteria	Burkholderia	[Pseudomonas] mesoacidophila
5278	642441236	641736149	Proteobacteria	Burkholderia	Burkholderia ambifaria
5278	2754938316	2754412387	Proteobacteria	Burkholderia	Burkholderia anthina
5278	2646917645	2645727776	Proteobacteria	Burkholderia	Burkholderia ambifaria
5278	2631379578	2630968335	Proteobacteria	Burkholderia	Burkholderia cepacia
5278	2646918005	2645727776	Proteobacteria	Burkholderia	Burkholderia ambifaria
5278	2754533572	2754412325	Proteobacteria	Burkholderia	Burkholderia anthina
5278	2754724603	2754412354	Proteobacteria	Burkholderia	Burkholderia anthina
6192	2656772680	2654588049	Proteobacteria	Yersinia	Yersinia pestis
6192	2654745102	2654587534	Proteobacteria	Yersinia	Yersinia pseudotuberculosis
6192	2565483453	2563367111	Proteobacteria	Yersinia	Yersinia pseudotuberculosis
6192	645498031	645058769	Proteobacteria	Yersinia	Yersinia pestis
6192	638045533	637000350	Proteobacteria	Yersinia	Yersinia pestis
6192	2634072440	2630968993	Proteobacteria	Yersinia	Yersinia pestis
6192	2553587334	2551306571	Proteobacteria	Yersinia	Yersinia pestis
6192	2529961670	2529292773	Proteobacteria	Yersinia	Yersinia pestis
6192	641833948	641736243	Proteobacteria	Yersinia	Yersinia pestis
6192	637535222	637000355	Proteobacteria	Yersinia	Yersinia pseudotuberculosis
6192	2726506462	2724679354	Proteobacteria	Yersinia	Yersinia pseudotuberculosis
6192	2707746858	2706794635	Proteobacteria	Yersinia	Yersinia intermedia
6192	2656797555	2654588055	Proteobacteria	Yersinia	Yersinia pestis
6192	2630682993	2627854219	Proteobacteria	Yersinia	Yersinia pestis
6192	637308676	637000352	Proteobacteria	Yersinia	Yersinia pestis
6192	2685312897	2684622672	Proteobacteria	Yersinia	Yersinia pseudotuberculosis
6192	2649361088	2648501302	Proteobacteria	Yersinia	Yersinia pseudotuberculosis
6192	2649344276	2648501297	Proteobacteria	Yersinia	Yersinia pestis
6192	2632394988	2630968587	Proteobacteria	Yersinia	Yersinia pestis
6192	2655549355	2654587722	Proteobacteria	Yersinia	Yersinia pestis
6192	641828806	641736247	Proteobacteria	Yersinia	Yersinia pestis
6192	2707850590	2706794661	Proteobacteria	Yersinia	Yersinia pseudotuberculosis
6192	637202583	637000351	Proteobacteria	Yersinia	Yersinia pestis
6192	2549345782	2548876677	Proteobacteria	Yersinia	Yersinia pestis
6192	641892627	641736228	Proteobacteria	Yersinia	Yersinia pestis
6192	2553827309	2551306634	Proteobacteria	Yersinia	Yersinia pseudotuberculosis
6192	2511787701	2511231145	Proteobacteria	Yersinia	Yersinia pestis
6192	641844016	641736244	Proteobacteria	Yersinia	Yersinia pestis
6192	2651007739	2648501724	Proteobacteria	Yersinia	Yersinia pestis
6192	2549339309	2548876675	Proteobacteria	Yersinia	Yersinia pestis
6192	2638190078	2636415830	Proteobacteria	Yersinia	Yersinia pestis
6192	2728576581	2728368947	Proteobacteria	Yersinia	Yersinia pestis
6192	2726589548	2724679373	Proteobacteria	Yersinia	Yersinia pseudotuberculosis
6192	2714424769	2713896824	Proteobacteria	Yersinia	Yersinia pestis
6192	2633300969	2630968802	Proteobacteria	Yersinia	Yersinia pestis
6192	2630152245	2627854081	Proteobacteria	Yersinia	Yersinia aldovae
6192	2782321337	2781126046	Proteobacteria	Serratia	Serratia fonticola
6192	2782356621	2781126054	Proteobacteria	Serratia	Serratia fonticola
6192	645495953	645058768	Proteobacteria	Yersinia	Yersinia pestis
6192	2656669996	2654588027	Proteobacteria	Yersinia	Yersinia pestis
6192	2520873900	2519899751	Proteobacteria	Yersinia	Yersinia pestis
6192	2633994431	2630968974	Proteobacteria	Yersinia	Yersinia pestis
6192	2656778351	2654588051	Proteobacteria	Yersinia	Yersinia pestis
6192	2675489109	2671181097	Proteobacteria	Yersinia	Yersinia pestis
6192	2549351905	2548876678	Proteobacteria	Yersinia	Yersinia pestis
6192	2547792491	2547132204	Proteobacteria	Yersinia	Yersinia pestis
6192	641788263	641736211	Proteobacteria	Yersinia	Yersinia pestis
6192	2728572138	2728368946	Proteobacteria	Yersinia	Yersinia pestis
6192	2715108077	2713896984	Proteobacteria	Yersinia	Yersinia pestis
6192	2672185446	2671180295	Proteobacteria	Yersinia	Yersinia similis
6192	2656747125	2654588045	Proteobacteria	Yersinia	Yersinia pestis
6192	2650998937	2648501722	Proteobacteria	Yersinia	Yersinia pestis
6192	2566253932	2565956581	Proteobacteria	Yersinia	Yersinia similis
6192	2549357339	2548876679	Proteobacteria	Yersinia	Yersinia pestis
6192	647285394	647000349	Proteobacteria	Yersinia	Yersinia pestis
6192	646734608	646564590	Proteobacteria	Yersinia	Yersinia pestis
6192	2549323426	2548876671	Proteobacteria	Yersinia	Yersinia pestis
6192	2549328876	2548876673	Proteobacteria	Yersinia	Yersinia pestis
6192	2685335379	2684622677	Proteobacteria	Yersinia	Yersinia pseudotuberculosis
6192	2650030167	2648501468	Proteobacteria	Yersinia	Yersinia pseudotuberculosis
6192	2635560275	2634166409	Proteobacteria	Yersinia	Yersinia pestis
6192	2518342962	2518285522	Proteobacteria	Photorhabdus	Photorhabdus khanii
6192	2784257047	2784132062	Proteobacteria	Photorhabdus	Photorhabdus temperata
6192	2553863729	2551306641	Proteobacteria	Yersinia	Yersinia pseudotuberculosis
6192	2726455262	2724679342	Proteobacteria	Yersinia	Yersinia pseudotuberculosis
6192	2553849802	2551306638	Proteobacteria	Yersinia	Yersinia pseudotuberculosis
6192	2567043993	2565956775	Proteobacteria	Yersinia	Yersinia pseudotuberculosis
6192	2553867730	2551306642	Proteobacteria	Yersinia	Yersinia pseudotuberculosis
6192	2726459278	2724679343	Proteobacteria	Yersinia	Yersinia pseudotuberculosis
6192	2707845842	2706794660	Proteobacteria	Yersinia	Yersinia pseudotuberculosis
6192	2707603124	2706794600	Proteobacteria	Yersinia	Yersinia pseudotuberculosis
6192	2553852670	2551306639	Proteobacteria	Yersinia	Yersinia pseudotuberculosis
6192	646926546	646862350	Proteobacteria	Yersinia	Yersinia pestis
6192	2637409601	2636415643	Proteobacteria	Yersinia	Yersinia pestis
6192	2549333029	2548876674	Proteobacteria	Yersinia	Yersinia pestis
6192	2707577464	2706794595	Proteobacteria	Yersinia	Yersinia similis
6192	2656506945	2654587988	Proteobacteria	Yersinia	Yersinia pestis
6192	2653184319	2651869871	Proteobacteria	Yersinia	Yersinia pestis
6192	2631629367	2630968395	Proteobacteria	Yersinia	Yersinia pseudotuberculosis
6192	645501842	645058767	Proteobacteria	Yersinia	Yersinia pestis
6192	2656639798	2654588019	Proteobacteria	Yersinia	Yersinia pestis
6192	2651187324	2648501768	Proteobacteria	Yersinia	Yersinia pestis
6192	2726630117	2724679382	Proteobacteria	Yersinia	Yersinia pseudotuberculosis
6192	2678247003	2675903510	Proteobacteria	Yersinia	Yersinia pseudotuberculosis
6192	2675401081	2671181079	Proteobacteria	Yersinia	Yersinia aldovae
6192	2684084971	2681813423	Proteobacteria	Yersinia	Yersinia pestis
6192	2746260700	2744054942	Proteobacteria	Yersinia	Yersinia pseudotuberculosis
6192	2635735846	2634166454	Proteobacteria	Yersinia	Yersinia pestis
6192	2562897661	2562617072	Proteobacteria	Yersinia	Yersinia pestis
6192	641106524	640963031	Proteobacteria	Yersinia	Yersinia pestis
6192	2632350024	2630968576	Proteobacteria	Xenorhabdus	Xenorhabdus doucetiae
6192	2599582206	2599185204	Proteobacteria	Xenorhabdus	Xenorhabdus doucetiae
6192	2619247521	2617271246	Proteobacteria	Xenorhabdus	Xenorhabdus bovienii
6192	2656765090	2654588048	Proteobacteria	Xenorhabdus	Xenorhabdus bovienii
6192	2635981464	2634166510	Proteobacteria	Yersinia	Yersinia pestis
6192	2656773605	2654588050	Proteobacteria	Yersinia	Yersinia pestis
6192	646930554	646862351	Proteobacteria	Yersinia	Yersinia pestis
6192	2549324901	2548876672	Proteobacteria	Yersinia	Yersinia pestis
6192	2649501873	2648501335	Proteobacteria	Yersinia	Yersinia pestis
6192	2549342326	2548876676	Proteobacteria	Yersinia	Yersinia pestis
6192	2611594336	2609460128	Proteobacteria	Yersinia	Yersinia pestis
6192	650398140	650377987	Proteobacteria	Yersinia	Yersinia pestis
6192	2641333330	2639762937	Proteobacteria	Yersinia	Yersinia pestis
6192	640477083	640427152	Proteobacteria	Yersinia	Yersinia pestis
6192	2547789294	2547132203	Proteobacteria	Yersinia	Yersinia pestis
6192	2551749499	2551306094	Proteobacteria	Yersinia	Yersinia pestis
6192	2726538237	2724679361	Proteobacteria	Yersinia	Yersinia pseudotuberculosis
6192	645490985	645058759	Proteobacteria	Yersinia	Yersinia pestis
6192	637494580	637000354	Proteobacteria	Yersinia	Yersinia pestis
6192	2629048644	2627853805	Proteobacteria	Yersinia	Yersinia pseudotuberculosis
6192	2630618398	2627854202	Proteobacteria	Yersinia	Yersinia pestis
6192	2718783065	2718217770	Proteobacteria	Yersinia	Yersinia pestis
6192	638041621	637000353	Proteobacteria	Yersinia	Yersinia pestis
6192	641839463	641736242	Proteobacteria	Yersinia	Yersinia pestis
6192	2535740136	2534681860	Proteobacteria	Yersinia	Yersinia pestis
6192	2656729902	2654588041	Proteobacteria	Yersinia	Yersinia pestis
6192	637464892	637000207	Proteobacteria	Photorhabdus	Photorhabdus laumondii
6192	2784255757	2784132062	Proteobacteria	Photorhabdus	Photorhabdus temperata
6192	2649665515	2648501375	Proteobacteria	Photorhabdus	Photorhabdus luminescens
6192	2649666298	2648501375	Proteobacteria	Photorhabdus	Photorhabdus luminescens
6192	2640581583	2639762749	Proteobacteria	Xenorhabdus	Xenorhabdus khoisanae
6192	2619315063	2617271262	Proteobacteria	Xenorhabdus	Xenorhabdus bovienii
6192	2619260396	2617271248	Proteobacteria	Xenorhabdus	Xenorhabdus bovienii
6192	2619318605	2617271263	Proteobacteria	Xenorhabdus	Xenorhabdus bovienii
6192	2630614109	2627854201	Proteobacteria	Yersinia	Yersinia pseudotuberculosis
6192	2582049169	2579779044	Proteobacteria	Serratia	Serratia sp. H1n
6192	640863311	640753060	Proteobacteria	Yersinia	Yersinia pseudotuberculosis
6192	2574568894	2574179800	Proteobacteria	Serratia	Serratia sp. H1w
6192	2673201824	2671180541	Proteobacteria	Yersinia	Yersinia aldovae
6192	2671107055	2667528173	Proteobacteria	Rahnella	Rahnella sp. NFIX50
6192	2667005470	2663763434	Proteobacteria	Trabulsiella	Trabulsiella odontotermitis
6192	2696478818	2695420548	Proteobacteria	Trabulsiella	Trabulsiella odontotermitis
6192	2696476477	2695420548	Proteobacteria	Trabulsiella	Trabulsiella odontotermitis
6192	2697561942	2695420806	Proteobacteria	Trabulsiella	Trabulsiella odontotermitis
6192	2661355100	2660238188	Proteobacteria	Trabulsiella	Trabulsiella odontotermitis
6192	2663794738	2663762607	Proteobacteria	Trabulsiella	Trabulsiella odontotermitis
6192	2785378049	2784746769	Proteobacteria	Serratia	Serratia fonticola
6192	2696478860	2695420548	Proteobacteria	Trabulsiella	Trabulsiella odontotermitis
1500	2577226096	2576861096	Proteobacteria	Burkholderia	Burkholderia sp. A1
1500	2671599414	2671180117	Proteobacteria	Paraburkholderia	Paraburkholderia aspalathi
1500	2562602205	2561511242	Proteobacteria	Ralstonia	Ralstonia solanacearum
1500	2598218451	2597490080	Proteobacteria	Ralstonia	Ralstonia solanacearum
1500	637241002	637000231	Proteobacteria	Ralstonia	Ralstonia solanacearum
1500	2733456044	2731957843	Proteobacteria	Ralstonia	Ralstonia solanacearum
1500	2655878839	2654587815	Proteobacteria	Ralstonia	Ralstonia solanacearum
1500	2688985361	2687453487	Proteobacteria	Ralstonia	Ralstonia solanacearum
1500	2598130820	2597489963	Proteobacteria	Ralstonia	Ralstonia solanacearum
1500	2678161347	2675903488	Proteobacteria	Ralstonia	Ralstonia solanacearum
1500	2562602201	2561511242	Proteobacteria	Ralstonia	Ralstonia solanacearum
1500	2651155735	2648501759	Proteobacteria	Ralstonia	Ralstonia solanacearum
1500	2758211043	2757320534	Proteobacteria	Caballeronia	Caballeronia udeis
1500	2755419795	2754412539	Proteobacteria	Caballeronia	Caballeronia udeis
1500	2654662995	2654587516	Proteobacteria	Burkholderia	Burkholderia gladioli
1500	2715169508	2713896996	Proteobacteria	Caballeronia	Caballeronia udeis
1500	2628515869	2627853681	Proteobacteria	Caballeronia	Caballeronia mineralivorans
1500	2758016335	2757320494	Proteobacteria	Caballeronia	Caballeronia sordidicola
1500	2755035397	2754412402	Proteobacteria	Burkholderia	Burkholderia pseudomultivorans
1500	2536143818	2534681962	Proteobacteria	Burkholderia	Burkholderia sp. TJI49
1500	644241604	643886021	Proteobacteria	Burkholderia	Burkholderia multivorans
1500	2633143452	2630968762	Proteobacteria	Burkholderia	Burkholderia pyrrocinia
1500	643354676	643348523	Proteobacteria	Burkholderia	Burkholderia cenocepacia
1500	2743734184	2740892502	Proteobacteria	Ralstonia	Ralstonia solanacearum
1500	2518563594	2518285588	Proteobacteria	Ralstonia	Ralstonia solanacearum
1500	2723085918	2721755569	Proteobacteria	Ralstonia	Ralstonia solanacearum
1500	2632626945	2630968638	Proteobacteria	Burkholderia	Burkholderia cenocepacia
1500	2754322879	2751186030	Proteobacteria	Burkholderia	Burkholderia sp. MSMB1078WGS
1500	2754537131	2754412325	Proteobacteria	Burkholderia	Burkholderia anthina
1500	2636703341	2636415470	Proteobacteria	Burkholderia	Burkholderia sp. LK4
1500	2582474851	2579779144	Proteobacteria	Burkholderia	Burkholderia cenocepacia
1500	2754279032	2751186023	Proteobacteria	Burkholderia	Burkholderia sp. MSMB2157WGS
1500	639697080	639633014	Proteobacteria	Burkholderia	Burkholderia cenocepacia
1500	2702370802	2700989382	Proteobacteria	Burkholderia	Burkholderia cenocepacia
1500	641684704	641522608	Proteobacteria	Burkholderia	Burkholderia ambifaria
1500	2754812890	2754412368	Proteobacteria	Burkholderia	Burkholderia sp. MSMB1835
1500	641652352	641522609	Proteobacteria	Burkholderia	Burkholderia cenocepacia
1500	2578978467	2576861615	Proteobacteria	Burkholderia	Burkholderia cenocepacia
1500	2581100606	2579778817	Proteobacteria	Burkholderia	Burkholderia cenocepacia
1500	2754915511	2754412384	Proteobacteria	Burkholderia	Burkholderia stagnalis
1500	2533427450	2531839408	Proteobacteria	Burkholderia	Burkholderia cenocepacia
1500	638757959	638341024	Proteobacteria	Burkholderia	Burkholderia cenocepacia
1500	2754832617	2754412371	Proteobacteria	Burkholderia	Burkholderia sp. MSMB1072
1500	2709117405	2708742541	Proteobacteria	Trinickia	Trinickia caryophylli
1500	2695596222	2695420348	Proteobacteria	Ralstonia	Ralstonia solanacearum
1500	2562607486	2561511243	Proteobacteria	Ralstonia	Ralstonia solanacearum
1500	2720857914	2718218293	Proteobacteria	Ralstonia	Ralstonia solanacearum
1500	2538712448	2537561808	Proteobacteria	Burkholderia	Burkholderia multivorans
1500	644249353	643886018	Proteobacteria	Burkholderia	Burkholderia multivorans
1500	2746758105	2744055058	Proteobacteria	Caballeronia	Caballeronia udeis
1500	2638618334	2636415933	Proteobacteria	Burkholderia	Burkholderia multivorans
1500	2563032753	2562617106	Proteobacteria	Burkholderia	Burkholderia cenocepacia
1500	2599341419	2599185158	Proteobacteria	Burkholderia	Burkholderia cepacia
1500	2583246981	2582580763	Proteobacteria	Burkholderia	Burkholderia cenocepacia
1500	2688605323	2687453393	Proteobacteria	Burkholderia	Burkholderia cenocepacia
1500	638016643	637000046	Proteobacteria	Burkholderia	Burkholderia cenocepacia
1500	2563021649	2562617105	Proteobacteria	Burkholderia	Burkholderia cenocepacia
1500	2754825652	2754412370	Proteobacteria	Burkholderia	Burkholderia sp. MSMB1826
1500	2693408957	2690316368	Proteobacteria	Burkholderia	Burkholderia cenocepacia
1500	2637552075	2636415679	Proteobacteria	Ralstonia	Ralstonia sp. MD27
1500	2637560146	2636415682	Proteobacteria	Ralstonia	Ralstonia sp. A12
1500	2651297462	2648501796	Proteobacteria	Burkholderia	Burkholderia gladioli
1500	2641521607	2639762983	Proteobacteria	Burkholderia	Burkholderia gladioli
1500	2600760542	2600255057	Proteobacteria	Burkholderia	Burkholderia gladioli
1500	2618424973	2617271008	Proteobacteria	Burkholderia	Burkholderia gladioli
1500	2743564494	2740892463	Proteobacteria	unclassified	Burkholderiaceae bacterium 26
1500	2618404693	2617271005	Proteobacteria	Burkholderia	Burkholderia cepacia
1500	2636962802	2636415535	Proteobacteria	Burkholderia	Burkholderia lata
1500	650784628	650716013	Proteobacteria	Burkholderia	Burkholderia gladioli
1500	2928167351	2928163908	Proteobacteria	Burkholderia	Burkholderia sp.
1500	2918726348	2918725386	Proteobacteria	Burkholderia	Burkholderia ambifaria
1500	2634065600	2630968992	Proteobacteria	Burkholderia	Burkholderia lata
1500	2546694170	2545824755	Proteobacteria	Burkholderia	Burkholderia sp. AU4i
1500	2809004997	2808606390	Proteobacteria	Burkholderia	Burkholderia sp. SJZ115
1500	2583066913	2582580716	Proteobacteria	Burkholderia	Burkholderia gladioli
1500	2809011863	2808606391	Proteobacteria	Burkholderia	Burkholderia sp. SJZ091
1500	2629977909	2627854040	Proteobacteria	Burkholderia	Burkholderia gladioli
1500	2808970157	2808606384	Proteobacteria	Burkholderia	Burkholderia sp. SJZ089
1500	2633331673	2630968810	Proteobacteria	Burkholderia	Burkholderia cepacia
9651	2603589317	2602042028	Proteobacteria	Pseudomonas	Pseudomonas balearica
9651	2664381458	2663762782	Proteobacteria	Pseudomonas	Pseudomonas indica
9651	2664378441	2663762782	Proteobacteria	Pseudomonas	Pseudomonas indica
9651	2547105354	2546826725	Proteobacteria	Pseudomonas	Pseudomonas chloritidismutans
9651	2729141101	2728369096	Proteobacteria	Pseudomonas	Pseudomonas balearica
9651	2520907292	2519899763	Proteobacteria	Pseudomonas	Pseudomonas sp. Chol1
9651	2539731224	2537562078	Proteobacteria	Pseudomonas	Pseudomonas stutzeri
9651	2573638432	2571042765	Proteobacteria	Pseudomonas	Pseudomonas sp. BAY1663
9651	2722054295	2721755217	Proteobacteria	unclassified	Pseudomonadales bacterium GWC2_63_15
9651	2780823938	2778261636	Proteobacteria	Pseudomonas	Pseudomonas sp.
9651	2664446822	2663762798	Proteobacteria	Pseudomonas	Pseudomonas sagittaria
9651	2547096112	2546826722	Proteobacteria	Pseudomonas	Pseudomonas sp. PDA
9651	651022265	650716077	Proteobacteria	Pseudomonas	Pseudomonas stutzeri
9651	2655598608	2654587733	Proteobacteria	Pseudomonas	Pseudomonas stutzeri
9651	2632722109	2630968662	Proteobacteria	Pseudomonas	Pseudomonas stutzeri
9651	2742117180	2740892126	Proteobacteria	Pseudomonas	Pseudomonas stutzeri
9651	2674185062	2671180787	Proteobacteria	Pseudomonas	Pseudomonas stutzeri
9651	2715897196	2713897178	Proteobacteria	Pseudomonas	Pseudomonas stutzeri
9651	2808940857	2808606379	Proteobacteria	Pseudomonas	Pseudomonas sp. SJZ079
9651	2647743095	2645727965	Proteobacteria	Pseudomonas	Pseudomonas xanthomarina
9651	2507210363	2507149015	Proteobacteria	Pseudomonas	Pseudomonas stutzeri
9651	2570303756	2568526533	Proteobacteria	Pseudomonas	Pseudomonas chloritidismutans
9651	2508527530	2508501006	Proteobacteria	Pseudomonas	Pseudomonas sp. PK
9651	2518856264	2518645567	Proteobacteria	Pseudomonas	Pseudomonas stutzeri
9651	2730874777	2728369572	Proteobacteria	Pseudomonas	Pseudomonas stutzeri
9651	2651368505	2648501814	Proteobacteria	Pseudomonas	Pseudomonas balearica
9651	2724643452	2721756101	Proteobacteria	Pseudomonas	Pseudomonas sp. JGI 01_B18
9651	2729146804	2728369097	Proteobacteria	Pseudomonas	Pseudomonas balearica
9651	2780933287	2778261663	Proteobacteria	Pseudomonas	Pseudomonas sp.
9651	2667524410	2663763606	Proteobacteria	Pseudomonas	Pseudomonas kunmingensis
9339	2776589915	2775506981	Proteobacteria	Paracoccus	Paracoccus zhejiangensis
9339	2776594460	2775506982	Proteobacteria	Paracoccus	Paracoccus sp. BM15
9339	2517393232	2517287025	Proteobacteria	Paracoccus	Paracoccus sp. N5
7720	2772528538	2772190683	Proteobacteria	Stenotrophomonas	Stenotrophomonas nitritireducens
7720	2665974401	2663763179	Proteobacteria	Stenotrophomonas	Stenotrophomonas maltophilia
7720	2677346591	2675903279	Proteobacteria	Stenotrophomonas	Stenotrophomonas terrae
7720	2719488775	2718217951	Proteobacteria	Stenotrophomonas	Stenotrophomonas sp. KCTC 12332
4635	2634020887	2630968981	Proteobacteria	Aquabacterium	Aquabacterium sp. NJ1
4635	2753216878	2751185772	Proteobacteria	Thauera	Thauera selenatis
10639	647172785	647000336	Proteobacteria	Vibrio	Vibrio coralliilyticus
4093	2728178622	2724679811	Proteobacteria	Vibrio	Vibrio alginolyticus
4093	2728230898	2724679826	Proteobacteria	Vibrio	Vibrio alginolyticus
4093	2728168162	2724679809	Proteobacteria	Vibrio	Vibrio alginolyticus
4093	2660315814	2660237921	Proteobacteria	Vibrio	Vibrio alginolyticus
4093	2712480618	2711768158	Proteobacteria	Vibrio	Vibrio coralliilyticus
4093	2647972862	2645728021	Proteobacteria	Vibrio	Vibrio alginolyticus
4093	2563755387	2563366623	Proteobacteria	Vibrio	Vibrio alginolyticus
4093	2771370270	2770939451	Proteobacteria	Vibrio	Vibrio parahaemolyticus
4093	2720447100	2718218189	Proteobacteria	Vibrio	Vibrio alginolyticus
4093	2637948226	2636415770	Proteobacteria	Vibrio	Vibrio campbellii
4093	2619179304	2617271227	Proteobacteria	Vibrio	Vibrio sp. B183
4093	2694254452	2693429695	Proteobacteria	Vibrio	Vibrio parahaemolyticus
4093	2545606235	2545555817	Proteobacteria	Vibrio	Vibrio antiquarius
4093	2664958507	2663762925	Proteobacteria	Vibrio	Vibrio campbellii
4093	2728223080	2724679823	Proteobacteria	Vibrio	Vibrio alginolyticus
4093	2631820724	2630968443	Proteobacteria	Vibrio	Vibrio coralliilyticus
4093	2641452110	2639762965	Proteobacteria	Vibrio	Vibrio alginolyticus
4093	2745328616	2744054700	Proteobacteria	Aliivibrio	Aliivibrio fischeri
4093	2618067331	2617270927	Proteobacteria	Vibrio	Vibrio xiamenensis
4093	2686900926	2684623128	Proteobacteria	Vibrio	Vibrio alginolyticus
4093	2581666893	2579778949	Proteobacteria	Vibrio	Vibrio parahaemolyticus
4093	2637128532	2636415575	Proteobacteria	Vibrio	Vibrio coralliilyticus
4093	2728162875	2724679808	Proteobacteria	Vibrio	Vibrio alginolyticus
4093	2637381339	2636415637	Proteobacteria	Vibrio	Vibrio harveyi
4093	2728157991	2724679807	Proteobacteria	Vibrio	Vibrio alginolyticus
4093	2581086441	2579778813	Proteobacteria	Vibrio	Vibrio campbellii
4093	2669383820	2667527764	Proteobacteria	Vibrio	Vibrio alginolyticus
4093	646408094	646311966	Proteobacteria	Vibrio	Vibrio antiquarius
4093	2600752443	2600255056	Proteobacteria	Vibrio	Vibrio alginolyticus
4093	2645760407	2645727508	Proteobacteria	Vibrio	Vibrio alginolyticus
4093	2745785682	2744054822	Proteobacteria	Vibrio	Vibrio alginolyticus
4093	2728244795	2724679828	Proteobacteria	Vibrio	Vibrio alginolyticus
4093	2548070802	2547132268	Proteobacteria	Vibrio	Vibrio coralliilyticus
4093	647142453	647000332	Proteobacteria	Vibrio	Vibrio alginolyticus
4093	641424714	641380451	Proteobacteria	Vibrio	Vibrio sp. AND4
4093	2712255801	2711768100	Proteobacteria	Vibrio	Vibrio alginolyticus
4093	2600848186	2600255074	Proteobacteria	Vibrio	Vibrio proteolyticus
4093	2538062261	2537561638	Proteobacteria	Vibrio	Vibrio campbellii
4093	2636680663	2636415464	Proteobacteria	Vibrio	Vibrio alginolyticus
4093	2728173401	2724679810	Proteobacteria	Vibrio	Vibrio alginolyticus
4093	2674388206	2671180835	Proteobacteria	Vibrio	Vibrio coralliilyticus
4093	2660370164	2660237934	Proteobacteria	Vibrio	Vibrio owensii
4093	639126541	638341222	Proteobacteria	Vibrio	Vibrio alginolyticus
4093	2728239918	2724679827	Proteobacteria	Vibrio	Vibrio alginolyticus
4093	2650143690	2648501495	Proteobacteria	Vibrio	Vibrio alginolyticus
4093	2580311183	2579778626	Proteobacteria	Vibrio	Vibrio sp. JCM 18904
4093	2714083751	2713896750	Proteobacteria	Vibrio	Vibrio alginolyticus
3934	2611629054	2609460134	Proteobacteria	Vibrio	Vibrio sp. JCM 19052
2950	2579459593	2576861748	Proteobacteria	Bordetella	Bordetella bronchiseptica
192	2620649413	2619619090	Proteobacteria	Bordetella	Bordetella bronchiseptica
192	2611471546	2609460104	Proteobacteria	Bordetella	Bordetella bronchiseptica
192	2579488644	2576861754	Proteobacteria	Bordetella	Bordetella bronchiseptica
192	2719614164	2718217983	Proteobacteria	Bordetella	Bordetella parapertussis
192	2579398632	2576861731	Proteobacteria	Bordetella	Bordetella bronchiseptica
192	637107868	637000033	Proteobacteria	Bordetella	Bordetella parapertussis
192	2553148038	2551306461	Proteobacteria	Bordetella	Bordetella bronchiseptica
192	637102920	637000032	Proteobacteria	Bordetella	Bordetella bronchiseptica
192	2578057496	2576861337	Proteobacteria	Bordetella	Bordetella bronchiseptica
192	2620662618	2619619093	Proteobacteria	Bordetella	Bordetella bronchiseptica
192	2553115826	2551306453	Proteobacteria	Bordetella	Bordetella bronchiseptica
192	2630519515	2627854176	Proteobacteria	Bordetella	Bordetella bronchiseptica
192	2765706235	2765235878	Proteobacteria	Bordetella	Bordetella genomosp. 7
192	2579444631	2576861743	Proteobacteria	Bordetella	Bordetella bronchiseptica
192	2765702239	2765235877	Proteobacteria	Bordetella	Bordetella genomosp. 7
192	2579376216	2576861725	Proteobacteria	Bordetella	Bordetella bronchiseptica
192	2508620145	2508501027	Proteobacteria	Bordetella	Bordetella petrii
192	2765645691	2765235865	Proteobacteria	Bordetella	Bordetella genomosp. 6
192	2579423314	2576861737	Proteobacteria	Bordetella	Bordetella bronchiseptica
192	2579451832	2576861745	Proteobacteria	Bordetella	Bordetella bronchiseptica
9563	2772850213	2772190755	Proteobacteria	Pseudomonas	Pseudomonas graminis
9563	2788632722	2788499829	Proteobacteria	Pseudomonas	Pseudomonas graminis
5170	2646507539	2645727681	Proteobacteria	Pantoea	Pantoea agglomerans
5170	641305878	641228505	Proteobacteria	Salmonella	Salmonella enterica
5170	2821075855	2821075268	Proteobacteria	Pantoea	Pantoea agglomerans
5170	2651105829	2648501745	Proteobacteria	Enterobacter	Enterobacter hormaechei
5170	2642129900	2639763135	Proteobacteria	Enterobacter	Enterobacter hormaechei
5170	2541753717	2541047080	Proteobacteria	Edwardsiella	Edwardsiella piscicida
5170	2572474604	2571042420	Proteobacteria	Enterobacter	Enterobacter asburiae
5170	2578622311	2576861515	Proteobacteria	Enterobacter	Enterobacter sp. MGH 37
5170	2682680196	2681813052	Proteobacteria	Salmonella	Salmonella enterica
5170	2598652582	2597490185	Proteobacteria	Xenorhabdus	Xenorhabdus szentirmaii
5170	2578924388	2576861597	Proteobacteria	Enterobacter	Enterobacter sp. DC4
5170	2621265772	2619619292	Proteobacteria	Salmonella	Salmonella enterica
5170	2770222685	2767802447	Proteobacteria	Pantoea	Pantoea allii
5170	2683281061	2681813203	Proteobacteria	Enterobacter	Enterobacter kobei
5170	2714008606	2713896732	Proteobacteria	Citrobacter	Citrobacter amalonaticus
5170	2579597064	2576861786	Proteobacteria	Pantoea	Pantoea agglomerans
5170	2562364889	2561511178	Proteobacteria	Klebsiella	Klebsiella michiganensis
5170	2722958285	2721755540	Proteobacteria	Enterobacter	Enterobacter hormaechei
5170	2658987254	2657245442	Proteobacteria	Enterobacter	Enterobacter sp. K66-74
5170	2726868072	2724679454	Proteobacteria	Enterobacter	Enterobacter asburiae
5170	2611867360	2609460191	Proteobacteria	Klebsiella	Klebsiella michiganensis
5170	2571257502	2571042055	Proteobacteria	Enterobacter	Enterobacter sp. MGH 25
5170	2753986237	2751185944	Proteobacteria	Enterobacter	Enterobacter bugandensis
5170	2601535456	2600255256	Proteobacteria	Enterobacter	Enterobacter sp. NFIX08
5170	2573892432	2571042839	Proteobacteria	Enterobacter	Enterobacter sp. DC3
5170	2590005955	2588254092	Proteobacteria	Enterobacter	Enterobacter sp. EGD-HP1
5170	2733902172	2731957950	Proteobacteria	Salmonella	Salmonella enterica
5170	2821071590	2821070448	Proteobacteria	Pantoea	Pantoea agglomerans
5170	2511719475	2511231124	Proteobacteria	Klebsiella	Klebsiella michiganensis
5170	2726508927	2724679355	Proteobacteria	Yersinia	Yersinia intermedia
5170	2674639976	2671180895	Proteobacteria	Klebsiella	Klebsiella quasipneumoniae
5170	2647961815	2645728017	Proteobacteria	Klebsiella	Klebsiella quasipneumoniae
5170	2757850283	2757320448	Proteobacteria	Citrobacter	Citrobacter sp. YR018
5170	2786878283	2786546178	Proteobacteria	Serratia	Serratia sp. BIGb0156
5170	2530235190	2529292851	Proteobacteria	Providencia	Providencia burhodogranariea
5170	2638165255	2636415824	Proteobacteria	Moellerella	Moellerella wisconsensis
5170	2788615219	2788499824	Proteobacteria	Providencia	Providencia alcalifaciens
5170	2648241460	2645728083	Proteobacteria	Providencia	Providencia rettgeri
5170	643147801	642979317	Proteobacteria	Providencia	Providencia alcalifaciens
5170	2565758374	2563367183	Proteobacteria	Providencia	Providencia alcalifaciens
5170	2638165348	2636415824	Proteobacteria	Moellerella	Moellerella wisconsensis
5170	2707592731	2706794598	Proteobacteria	Yersinia	Yersinia frederiksenii
5170	2739173432	2738543000	Proteobacteria	Hafnia	Hafnia alvei
5170	2791803089	2791354869	Proteobacteria	Biostraticola	Biostraticola tofi
5170	2585831574	2585427592	Proteobacteria	Rahnella	Rahnella aquatilis
5170	2824870238	2824869737	Proteobacteria	Atlantibacter	Atlantibacter sp. RC6
5170	2574020998	2571042878	Proteobacteria	Enterobacter	Enterobacter sp. BIDMC 26
5170	2618960088	2617271156	Proteobacteria	Franconibacter	Franconibacter pulveris
5170	2580683380	2579778715	Proteobacteria	Tatumella	Tatumella sp. UCD-D_suzukii
5170	2579409488	2576861733	Proteobacteria	Kosakonia	Kosakonia radicincitans
5170	2665803957	2663763139	Proteobacteria	Enterobacter	Enterobacter sp. BIDMC92
5170	2514816984	2514752030	Proteobacteria	Atlantibacter	Atlantibacter hermannii
5170	2582446232	2579779138	Proteobacteria	Enterobacter	Enterobacter sp. BIDMC 27
5170	2712636173	2711768192	Proteobacteria	Enterobacter	Enterobacter hormaechei
5170	2675782091	2671181165	Proteobacteria	Enterobacter	Enterobacter sp. BIDMC99
5170	2619418915	2617271290	Proteobacteria	Enterobacter	Enterobacter hormaechei
5170	2702940005	2700989498	Proteobacteria	Enterobacter	Enterobacter asburiae
5170	2821065861	2821065626	Proteobacteria	Pantoea	Pantoea agglomerans
5170	2766089533	2765235946	Proteobacteria	Enterobacter	Enterobacter cloacae complex sp. ECNIH7
5170	2672517300	2671180373	Proteobacteria	Enterobacter	Enterobacter cloacae
5170	2601758636	2600255310	Proteobacteria	Enterobacter	Enterobacter sp. NFIX06
5170	2618464274	2617271017	Proteobacteria	Yersinia	Yersinia frederiksenii
5170	2706543107	2703719370	Proteobacteria	Erwinia	Erwinia sp. ErVv1
5170	2682357324	2681812978	Proteobacteria	Pluralibacter	Pluralibacter gergoviae
5170	2733820878	2731957932	Proteobacteria	Pluralibacter	Pluralibacter gergoviae
5170	2726578583	2724679370	Proteobacteria	Yersinia	Yersinia frederiksenii
5170	2548185043	2547132296	Proteobacteria	Enterobacter	Enterobacter mori
5170	2565963131	2565956502	Proteobacteria	Cronobacter	Cronobacter dublinensis
5170	2600586506	2600255005	Proteobacteria	Escherichia	Escherichia sp. TW11588
5170	2550681553	2548876991	Proteobacteria	Cronobacter	Cronobacter dublinensis
5170	2564761807	2563366939	Proteobacteria	Escherichia	Escherichia coli
5170	2564751995	2563366937	Proteobacteria	Escherichia	Escherichia sp. KTE31
5170	2732461234	2731957623	Proteobacteria	Cedecea	Cedecea neteri
5170	2564296750	2563366844	Proteobacteria	Escherichia	Escherichia sp. KTE114
5170	2678546086	2675903591	Proteobacteria	Enterobacter	Enterobacter hormaechei
5170	2918866104	2918861687	Proteobacteria	Kosakonia	Kosakonia oryzae
5170	2600622415	2600255014	Proteobacteria	Pseudescherichia	Pseudescherichia vulneris
5170	2601540013	2600255257	Proteobacteria	Enterobacter	Enterobacter sp. NFIX03
5170	2561345130	2558860928	Proteobacteria	Klebsiella	Klebsiella sp. AS10
5170	2577540356	2576861188	Proteobacteria	Enterobacter	Enterobacter cloacae
5170	2586135306	2585427669	Proteobacteria	Klebsiella	Klebsiella michiganensis
5170	2580657872	2579778710	Proteobacteria	Enterobacter	Enterobacter asburiae
5170	2766720493	2765236068	Proteobacteria	Pantoea	Pantoea sp. PNA 03-3
5170	2548084987	2547132271	Proteobacteria	Escherichia	Escherichia sp. TW09276
5170	2601764750	2600255311	Proteobacteria	Enterobacter	Enterobacter sp. NFIX04
5170	2720717472	2718218255	Proteobacteria	Klebsiella	Klebsiella sp. LTGPAF-6F
5170	2641619722	2639763008	Proteobacteria	Enterobacter	Enterobacter kobei
5170	2689380221	2687453587	Proteobacteria	Enterobacter	Enterobacter sp. ODB01
5170	2726578668	2724679370	Proteobacteria	Yersinia	Yersinia frederiksenii
5170	2691073963	2690315785	Proteobacteria	Pantoea	Pantoea agglomerans
5170	2775545384	2775506707	Proteobacteria	Enterobacter	Enterobacter cloacae
5170	2719819227	2718218030	Proteobacteria	Enterobacter	Enterobacter ludwigii
5170	2603645438	2602042047	Proteobacteria	Enterobacter	Enterobacter sp. NFIX59
5170	2533381636	2531839401	Proteobacteria	Klebsiella	Klebsiella michiganensis
5170	2631883254	2630968458	Proteobacteria	Enterobacter	Enterobacter sp. Bisph1
5170	2578615759	2576861514	Proteobacteria	Enterobacter	Enterobacter roggenkampii
5170	2571689457	2571042188	Proteobacteria	Enterobacter	Enterobacter sp. MGH 24
5170	2618805652	2617271107	Proteobacteria	Pantoea	Pantoea agglomerans
5170	2603636797	2602042046	Proteobacteria	Enterobacter	Enterobacter sp. NFIX09
5170	2791810626	2791354871	Proteobacteria	Gibbsiella	Gibbsiella quercinecans
5170	2565763352	2563367184	Proteobacteria	Providencia	Providencia alcalifaciens
5170	2678878332	2675903675	Proteobacteria	Moellerella	Moellerella wisconsensis
5170	2565749248	2563367181	Proteobacteria	Providencia	Providencia alcalifaciens
5170	2782320159	2781126046	Proteobacteria	Serratia	Serratia fonticola
5170	2746267556	2744054944	Proteobacteria	Providencia	Providencia rettgeri
5170	2782357801	2781126054	Proteobacteria	Serratia	Serratia fonticola
5170	2721587834	2718218470	Proteobacteria	Providencia	Providencia rettgeri
5170	2565769967	2563367186	Proteobacteria	Providencia	Providencia alcalifaciens
5170	2565771084	2563367186	Proteobacteria	Providencia	Providencia alcalifaciens
5170	2721590196	2718218470	Proteobacteria	Providencia	Providencia rettgeri
5170	2691282345	2690315842	Proteobacteria	Providencia	Providencia heimbachae
5170	2788613413	2788499824	Proteobacteria	Providencia	Providencia alcalifaciens
5170	2565753254	2563367182	Proteobacteria	Providencia	Providencia alcalifaciens
5170	2574244504	2574179716	Proteobacteria	Serratia	unclassified
5170	2788888466	2788499884	Proteobacteria	Enterobacter	Enterobacter sp. BIGb0359
5170	2791347033	2788500620	Proteobacteria	Enterobacter	Enterobacter sp. BIGb0383
5170	2648826860	2648501176	Proteobacteria	Erwinia	Erwinia typographi
5170	2598655412	2597490185	Proteobacteria	Xenorhabdus	Xenorhabdus szentirmaii
5170	2545854951	2545824509	Proteobacteria	Pantoea	Pantoea sp. GL120224-02
5170	2775619984	2775506726	Proteobacteria	Pantoea	Pantoea sp. AG1095
5170	2675182722	2671181027	Proteobacteria	Citrobacter	Citrobacter sp. 50677481
5170	2636619573	2636415448	Proteobacteria	Enterobacter	Enterobacter ludwigii
5170	2636621273	2636415448	Proteobacteria	Enterobacter	Enterobacter ludwigii
5170	2772039679	2770939621	Proteobacteria	Mangrovibacter	Mangrovibacter plantisponsor
5170	2719817526	2718218030	Proteobacteria	Enterobacter	Enterobacter ludwigii
5170	638774056	638341238	Proteobacteria	Yersinia	Yersinia bercovieri
5170	2638639401	2636415937	Proteobacteria	Pantoea	Pantoea stewartii
5170	2677309012	2675903269	Proteobacteria	Citrobacter	Citrobacter braakii
5170	2733359583	2731957821	Proteobacteria	Cronobacter	Cronobacter sakazakii
5170	2566961749	2565956753	Proteobacteria	Cronobacter	Cronobacter sakazakii
5170	2788715198	2788499844	Proteobacteria	Providencia	Providencia alcalifaciens
5170	2784128792	2781126806	Proteobacteria	Citrobacter	Citrobacter freundii
5170	2733315800	2731957811	Proteobacteria	Cronobacter	Cronobacter sakazakii
5170	2733320735	2731957813	Proteobacteria	Cronobacter	Cronobacter sakazakii
5170	2733367745	2731957823	Proteobacteria	Cronobacter	Cronobacter sakazakii
5170	2733378007	2731957825	Proteobacteria	Cronobacter	Cronobacter sakazakii
5170	2744801484	2744054569	Proteobacteria	Cronobacter	Cronobacter sakazakii
5170	2733330250	2731957815	Proteobacteria	Cronobacter	Cronobacter sakazakii
5170	2677490352	2675903321	Proteobacteria	Cronobacter	Cronobacter sakazakii
5170	2654599884	2654587503	Proteobacteria	Pantoea	Pantoea stewartii
5170	2655726360	2654587770	Proteobacteria	Yersinia	Yersinia frederiksenii
5170	2733360796	2731957822	Proteobacteria	Cronobacter	Cronobacter sakazakii
5170	2732472742	2731957625	Proteobacteria	Erwinia	Erwinia persicina
5170	2722979853	2721755546	Proteobacteria	Citrobacter	Citrobacter freundii
5170	2782351654	2781126053	Proteobacteria	Citrobacter	Citrobacter freundii
5170	2786688529	2786546134	Proteobacteria	Citrobacter	Citrobacter freundii
5170	2726476537	2724679347	Proteobacteria	Yersinia	Yersinia frederiksenii
5170	2785376869	2784746769	Proteobacteria	Serratia	Serratia fonticola
5170	645342606	645058789	Proteobacteria	Yersinia	Yersinia rohdei
5170	2673412631	2671180596	Proteobacteria	Yersinia	Yersinia kristensenii
5170	2726542913	2724679362	Proteobacteria	Yersinia	Yersinia frederiksenii
5170	2726595784	2724679374	Proteobacteria	Yersinia	Yersinia mollaretii
5170	2904476943	2904474040	Proteobacteria	Rahnella	Rahnella aquatilis
5170	2928925152	2928919892	Proteobacteria	Rahnella	Rahnella aquatilis
5170	2644887123	2643221772	Proteobacteria	Serratia	Serratia sp. Leaf50
5170	2579371127	2576861724	Proteobacteria	Citrobacter	Citrobacter freundii
5170	2646729543	2645727731	Proteobacteria	Yersinia	Yersinia kristensenii
5170	2685326971	2684622675	Proteobacteria	Yersinia	Yersinia frederiksenii
5170	2707761258	2706794639	Proteobacteria	Yersinia	Yersinia rohdei
5170	2598252102	2597490088	Proteobacteria	Yersinia	Yersinia kristensenii
5170	2514288797	2513237266	Proteobacteria	Citrobacter	Citrobacter portucalensis
5170	2733328837	2731957814	Proteobacteria	Cronobacter	Cronobacter sakazakii
5170	2754075111	2751185963	Proteobacteria	Shigella	Shigella sp. FC1655
5170	2677758042	2675903385	Proteobacteria	Cronobacter	Cronobacter sakazakii
5170	2656995543	2654588119	Proteobacteria	Proteus	Proteus mirabilis
5170	2648242887	2645728083	Proteobacteria	Providencia	Providencia rettgeri
5170	2579212063	2576861683	Proteobacteria	Proteus	Proteus hauseri
5170	2726516585	2724679356	Proteobacteria	Yersinia	Yersinia frederiksenii
5170	2754061484	2751185960	Proteobacteria	Shigella	Shigella sp. FC130
5170	2785619962	2785510720	Proteobacteria	Citrobacter	Citrobacter freundii
5170	2547836940	2547132213	Proteobacteria	Citrobacter	Citrobacter freundii
5170	2728375711	2728368902	Proteobacteria	Yersinia	Yersinia frederiksenii
5170	2784247651	2784132060	Proteobacteria	Citrobacter	Citrobacter freundii
5170	2784250611	2784132061	Proteobacteria	Citrobacter	Citrobacter freundii
5170	2775223443	2773858011	Proteobacteria	Citrobacter	Citrobacter braakii
5170	2784125660	2781126805	Proteobacteria	Citrobacter	Citrobacter freundii
5170	2774948184	2773857942	Proteobacteria	Citrobacter	Citrobacter braakii
5170	2774740762	2773857889	Proteobacteria	Citrobacter	Citrobacter portucalensis
5170	2786856147	2786546173	Proteobacteria	Citrobacter	Citrobacter freundii
5170	2721496103	2718218443	Proteobacteria	Citrobacter	Citrobacter sp. FDAARGOS_156
5170	2819407344	2818991314	Proteobacteria	Rahnella	Rahnella aquatilis
5170	2707722588	2706794629	Proteobacteria	Yersinia	Yersinia rohdei
5170	2707766889	2706794640	Proteobacteria	Yersinia	Yersinia rohdei
5170	2788718420	2788499844	Proteobacteria	Providencia	Providencia alcalifaciens
5170	2565744209	2563367180	Proteobacteria	Providencia	Providencia alcalifaciens
5170	2565759995	2563367184	Proteobacteria	Providencia	Providencia alcalifaciens
5170	2644895340	2643221774	Proteobacteria	Erwinia	Erwinia sp. Leaf53
5170	2565765609	2563367185	Proteobacteria	Providencia	Providencia alcalifaciens
5170	2635618454	2634166425	Proteobacteria	Yersinia	Yersinia rohdei
5170	2726617704	2724679379	Proteobacteria	Yersinia	Yersinia frederiksenii
5170	2673811713	2671180692	Proteobacteria	Yersinia	Yersinia frederiksenii
5170	2551901416	2551306129	Proteobacteria	Yersinia	Yersinia massiliensis
5170	2753235485	2751185775	Proteobacteria	Morganella	Morganella psychrotolerans
5170	2927148896	2927143783	Proteobacteria	Rahnella	Rahnella sp.
5170	2707730496	2706794632	Proteobacteria	Yersinia	Yersinia rohdei
5170	2791663630	2791354833	Proteobacteria	Rahnella	Rahnella aquatilis
5170	2919153112	2919150387	Proteobacteria	Rahnella	Rahnella aquatilis
2616	2777901738	2775507204	Proteobacteria	Pseudomonas	Pseudomonas laurylsulfativorans
2616	2579741997	2576861821	Proteobacteria	Pseudomonas	Pseudomonas putida
2616	2520061907	2519899536	Proteobacteria	Pseudomonas	Pseudomonas sp. UW4
2616	2926302329	2926297428	Proteobacteria	Pseudomonas	Pseudomonas lini
2616	2566769118	2565956706	Proteobacteria	Pseudomonas	Pseudomonas sp. G5(2012)
2616	2645835204	2645727525	Proteobacteria	Pseudomonas	Pseudomonas versuta
2616	2640233717	2639762618	Proteobacteria	Pseudomonas	Pseudomonas umsongensis
2616	2511358765	2511231021	Proteobacteria	Pseudomonas	Pseudomonas sp. GM78
2616	2919202357	2919196562	Proteobacteria	Pseudomonas	Pseudomonas mohnii
2616	2809037132	2808606396	Proteobacteria	Pseudomonas	Pseudomonas putida
2616	2867901273	2867895920	Proteobacteria	Pseudomonas	Pseudomonas sp. GGS8
2616	2867843452	2867842039	Proteobacteria	Pseudomonas	Pseudomonas laurylsulfativorans
2616	2755220950	2754412484	Proteobacteria	Pseudomonas	unclassified
2616	2755221175	2754412484	Proteobacteria	Pseudomonas	unclassified
2616	2602488258	2602041645	Proteobacteria	Pseudomonas	Pseudomonas fluorescens
2616	2637116585	2636415573	Proteobacteria	Pseudomonas	Pseudomonas fluorescens
2616	2893639561	2893636398	Proteobacteria	Pseudomonas	Pseudomonas reinekei
2616	2893636683	2893636398	Proteobacteria	Pseudomonas	Pseudomonas reinekei
2616	2893605364	2893603256	Proteobacteria	Pseudomonas	Pseudomonas reinekei
2616	2893608380	2893603256	Proteobacteria	Pseudomonas	Pseudomonas reinekei
2616	2926299809	2926297428	Proteobacteria	Pseudomonas	Pseudomonas lini
2616	2689423532	2687453597	Proteobacteria	Pseudomonas	Pseudomonas silesiensis
8694	2643798129	2643221556	Proteobacteria	Massilia	Massilia sp. Root1485
8694	2753349389	2751185798	Proteobacteria	Massilia	Massilia sp. JS1662
10428	641361220	641228479	Proteobacteria	Bordetella	Bordetella petrii
3509	2624854155	2623620545	Proteobacteria	Janthinobacterium	unclassified
3509	2523500814	2523231079	Proteobacteria	Janthinobacterium	Janthinobacterium sp. HH01
3509	2624838737	2623620542	Proteobacteria	Janthinobacterium	unclassified
3509	2597033129	2596583599	Proteobacteria	Massilia	Massilia lurida
4094	2618068434	2617270927	Proteobacteria	Vibrio	Vibrio xiamenensis
6212	2663299699	2660238666	Proteobacteria	Pseudomonas	Pseudomonas aeruginosa
6212	2566236925	2565956578	Proteobacteria	Pseudomonas	Pseudomonas aeruginosa
6212	2734296290	2731958037	Proteobacteria	Pseudomonas	Pseudomonas aeruginosa
6212	2702670105	2700989441	Proteobacteria	Pseudomonas	Pseudomonas aeruginosa
6212	2683937337	2681813362	Proteobacteria	Pseudomonas	Pseudomonas aeruginosa
6212	2692246537	2690316101	Proteobacteria	Pseudomonas	Pseudomonas aeruginosa
6212	2674365999	2671180829	Proteobacteria	Pseudomonas	Pseudomonas aeruginosa
6212	2683888802	2681813354	Proteobacteria	Pseudomonas	Pseudomonas aeruginosa
6212	2673272918	2671180560	Proteobacteria	Pseudomonas	Pseudomonas aeruginosa
6212	2702657130	2700989439	Proteobacteria	Pseudomonas	Pseudomonas aeruginosa
6212	2674825640	2671180937	Proteobacteria	Pseudomonas	Pseudomonas aeruginosa
6212	2720514771	2718218206	Proteobacteria	Pseudomonas	Pseudomonas aeruginosa
6212	2692410053	2690316141	Proteobacteria	Pseudomonas	Pseudomonas aeruginosa
6212	2702638634	2700989436	Proteobacteria	Pseudomonas	Pseudomonas aeruginosa
6212	2697822972	2695420867	Proteobacteria	Pseudomonas	Pseudomonas aeruginosa
6212	2725320544	2724679068	Proteobacteria	Pseudomonas	Pseudomonas aeruginosa
6212	2566218727	2565956575	Proteobacteria	Pseudomonas	Pseudomonas aeruginosa
6212	2573231859	2571042644	Proteobacteria	Pseudomonas	Pseudomonas aeruginosa
6212	2736584840	2734482523	Proteobacteria	Pseudomonas	Pseudomonas aeruginosa
6212	2734308052	2731958038	Proteobacteria	Pseudomonas	Pseudomonas aeruginosa
6212	2573678954	2571042775	Proteobacteria	Pseudomonas	Pseudomonas aeruginosa
6212	2675157937	2671181021	Proteobacteria	Pseudomonas	Pseudomonas aeruginosa
6212	2686670714	2684623070	Proteobacteria	Pseudomonas	Pseudomonas aeruginosa
6212	2583791520	2582580891	Proteobacteria	Pseudomonas	Pseudomonas chlororaphis
6212	2693229146	2690316331	Proteobacteria	Pseudomonas	Pseudomonas aeruginosa
6212	2580016732	2579778558	Proteobacteria	Pseudomonas	Pseudomonas aeruginosa
6212	2582108752	2579779059	Proteobacteria	Pseudomonas	Pseudomonas aeruginosa
6212	2580790133	2579778739	Proteobacteria	Pseudomonas	Pseudomonas aeruginosa
6212	2580337921	2579778632	Proteobacteria	Pseudomonas	Pseudomonas aeruginosa
6212	2573653212	2571042769	Proteobacteria	Pseudomonas	Pseudomonas aeruginosa
6212	2571620995	2571042171	Proteobacteria	Pseudomonas	Pseudomonas aeruginosa
6212	2514265679	2513237259	Proteobacteria	Pseudomonas	Pseudomonas aeruginosa
6212	2507368535	2507262021	Proteobacteria	Pseudomonas	Pseudomonas aeruginosa
6212	2756735015	2756170262	Proteobacteria	Pseudomonas	unclassified
6212	2741473988	2740892009	Proteobacteria	Pseudomonas	Pseudomonas aeruginosa
6212	2697514022	2695420795	Proteobacteria	Pseudomonas	Pseudomonas aeruginosa
6212	2649752422	2648501394	Proteobacteria	Pseudomonas	Pseudomonas aeruginosa
6212	2746477058	2744054992	Proteobacteria	Pseudomonas	Pseudomonas aeruginosa
6212	2673096491	2671180515	Proteobacteria	Pseudomonas	Pseudomonas aeruginosa
6212	2672551450	2671180382	Proteobacteria	Pseudomonas	Pseudomonas aeruginosa
6212	2576953913	2576861022	Proteobacteria	Pseudomonas	Pseudomonas aeruginosa
6212	2556072173	2554235471	Proteobacteria	Pseudomonas	Pseudomonas aeruginosa
6212	2521792972	2521172646	Proteobacteria	Pseudomonas	Pseudomonas sp. LAMO17WK12:I9
6212	2741932253	2740892091	Proteobacteria	Pseudomonas	Pseudomonas aeruginosa
6212	2702625351	2700989434	Proteobacteria	Pseudomonas	Pseudomonas aeruginosa
6212	2697147990	2695420707	Proteobacteria	Pseudomonas	Pseudomonas aeruginosa
6212	2693581243	2693429537	Proteobacteria	Pseudomonas	Pseudomonas aeruginosa
6212	2688442191	2687453356	Proteobacteria	Pseudomonas	Pseudomonas aeruginosa
6212	2689151888	2687453531	Proteobacteria	Pseudomonas	Pseudomonas aeruginosa
6212	2581258120	2579778853	Proteobacteria	Pseudomonas	Pseudomonas aeruginosa
6212	2652245307	2651869646	Proteobacteria	Pseudomonas	Pseudomonas aeruginosa
6212	2675713132	2671181149	Proteobacteria	Pseudomonas	Pseudomonas aeruginosa
6212	2577670287	2576861223	Proteobacteria	Pseudomonas	Pseudomonas aeruginosa
6212	2741869370	2740892080	Proteobacteria	Pseudomonas	Pseudomonas aeruginosa
6212	2702720574	2700989449	Proteobacteria	Pseudomonas	Pseudomonas aeruginosa
6212	2696884463	2695420642	Proteobacteria	Pseudomonas	Pseudomonas aeruginosa
6212	2696361075	2695420520	Proteobacteria	Pseudomonas	Pseudomonas aeruginosa
6212	2693908822	2693429616	Proteobacteria	Pseudomonas	Pseudomonas aeruginosa
6212	2683902316	2681813356	Proteobacteria	Pseudomonas	Pseudomonas aeruginosa
6212	2677653215	2675903363	Proteobacteria	Pseudomonas	Pseudomonas aeruginosa
6212	2669499204	2667527790	Proteobacteria	Pseudomonas	Pseudomonas aeruginosa
6212	2609994269	2609459787	Proteobacteria	Pseudomonas	Pseudomonas aeruginosa
6212	2661682082	2660238266	Proteobacteria	Pseudomonas	Pseudomonas aeruginosa
6212	2573162641	2571042625	Proteobacteria	Pseudomonas	Pseudomonas aeruginosa
6212	2723189443	2721755595	Proteobacteria	Pseudomonas	Pseudomonas aeruginosa
6212	2698963379	2698536406	Proteobacteria	Pseudomonas	Pseudomonas aeruginosa
6212	2673261790	2671180558	Proteobacteria	Pseudomonas	Pseudomonas aeruginosa
6212	2583899480	2582580913	Proteobacteria	Pseudomonas	Pseudomonas aeruginosa
6212	2581030416	2579778799	Proteobacteria	Pseudomonas	Pseudomonas aeruginosa
6212	2721418064	2718218427	Proteobacteria	Pseudomonas	Pseudomonas aeruginosa
6212	2721167469	2718218367	Proteobacteria	Pseudomonas	Pseudomonas aeruginosa
6212	2697328360	2695420749	Proteobacteria	Pseudomonas	Pseudomonas aeruginosa
6212	2696179318	2695420481	Proteobacteria	Pseudomonas	Pseudomonas aeruginosa
6212	2685779138	2684622815	Proteobacteria	Pseudomonas	Pseudomonas aeruginosa
6212	638750703	638341158	Proteobacteria	Pseudomonas	Pseudomonas aeruginosa
6212	2525599945	2524614738	Proteobacteria	Pseudomonas	Pseudomonas aeruginosa
6212	2512327686	2512047018	Proteobacteria	Pseudomonas	Pseudomonas chlororaphis
6212	2575577554	2574180090	Proteobacteria	Pseudomonas	Pseudomonas aeruginosa
6212	2582337662	2579779110	Proteobacteria	Pseudomonas	Pseudomonas aeruginosa
6212	2510658943	2510461035	Proteobacteria	Pseudomonas	Pseudomonas aeruginosa
6212	2741705484	2740892054	Proteobacteria	Pseudomonas	Pseudomonas aeruginosa
6212	2725156191	2724679032	Proteobacteria	Pseudomonas	Pseudomonas aeruginosa
6212	2678518558	2675903584	Proteobacteria	Pseudomonas	Pseudomonas aeruginosa
6212	2621118072	2619619250	Proteobacteria	Pseudomonas	Pseudomonas aeruginosa
6212	2610341464	2609459869	Proteobacteria	Pseudomonas	Pseudomonas aeruginosa
6212	2586044781	2585427645	Proteobacteria	Pseudomonas	Pseudomonas chlororaphis
6212	2568742981	2568526052	Proteobacteria	Pseudomonas	Pseudomonas aeruginosa
6212	2736564292	2734482520	Proteobacteria	Pseudomonas	Pseudomonas aeruginosa
6212	2725777911	2724679180	Proteobacteria	Pseudomonas	Pseudomonas aeruginosa
6212	2721411512	2718218426	Proteobacteria	Pseudomonas	Pseudomonas aeruginosa
6212	2702696201	2700989445	Proteobacteria	Pseudomonas	Pseudomonas aeruginosa
6212	2696847486	2695420633	Proteobacteria	Pseudomonas	Pseudomonas aeruginosa
6212	2687468981	2687453104	Proteobacteria	Pseudomonas	Pseudomonas aeruginosa
6212	2677623440	2675903353	Proteobacteria	Pseudomonas	Pseudomonas aeruginosa
6212	2559380203	2558860267	Proteobacteria	Pseudomonas	Pseudomonas aeruginosa
6212	2675127326	2671181014	Proteobacteria	Pseudomonas	Pseudomonas aeruginosa
6212	2619400983	2617271286	Proteobacteria	Pseudomonas	Pseudomonas aeruginosa
6212	2672609580	2671180397	Proteobacteria	Pseudomonas	Pseudomonas aeruginosa
6212	2736579597	2734482522	Proteobacteria	Pseudomonas	Pseudomonas aeruginosa
6212	2702663580	2700989440	Proteobacteria	Pseudomonas	Pseudomonas aeruginosa
6212	2777877129	2775507200	Proteobacteria	Pseudomonas	Pseudomonas sp. AK6U
6212	2769389787	2767802248	Proteobacteria	Pseudomonas	Pseudomonas denitrificans (nomen rejiciendum)
6212	2741479918	2740892010	Proteobacteria	Pseudomonas	Pseudomonas aeruginosa
6212	2723538809	2721755680	Proteobacteria	Pseudomonas	Pseudomonas aeruginosa
6212	2675446774	2671181088	Proteobacteria	Pseudomonas	Pseudomonas aeruginosa
6212	2659982651	2657245692	Proteobacteria	Pseudomonas	Pseudomonas aeruginosa
6212	2583938084	2582580921	Proteobacteria	Pseudomonas	Pseudomonas aeruginosa
6212	2573938297	2571042854	Proteobacteria	Pseudomonas	Pseudomonas aeruginosa
6212	2572110194	2571042318	Proteobacteria	Pseudomonas	Pseudomonas aeruginosa
6212	2507392856	2507262024	Proteobacteria	Pseudomonas	Pseudomonas aeruginosa
6212	2507358271	2507262019	Proteobacteria	Pseudomonas	Pseudomonas aeruginosa
6212	643541841	643348568	Proteobacteria	Pseudomonas	Pseudomonas aeruginosa
6212	2741911771	2740892088	Proteobacteria	Pseudomonas	Pseudomonas aeruginosa
6212	2678884116	2675903677	Proteobacteria	Pseudomonas	Pseudomonas aeruginosa
6212	2582422243	2579779132	Proteobacteria	Pseudomonas	Pseudomonas aeruginosa
6212	2665159331	2663762977	Proteobacteria	Pseudomonas	Pseudomonas aeruginosa
6212	2580078190	2579778572	Proteobacteria	Pseudomonas	Pseudomonas aeruginosa
6212	2724056993	2721755813	Proteobacteria	Pseudomonas	Pseudomonas aeruginosa
6212	2570070380	2568526461	Proteobacteria	Pseudomonas	Pseudomonas aeruginosa
6212	2511082199	2510917011	Proteobacteria	Pseudomonas	Pseudomonas aeruginosa
6212	2769462967	2767802259	Proteobacteria	Pseudomonas	Pseudomonas denitrificans (nomen rejiciendum)
6212	2741715989	2740892056	Proteobacteria	Pseudomonas	Pseudomonas aeruginosa
6212	2741692882	2740892052	Proteobacteria	Pseudomonas	Pseudomonas aeruginosa
6212	2673752533	2671180678	Proteobacteria	Pseudomonas	Pseudomonas aeruginosa
6212	2582145212	2579779066	Proteobacteria	Pseudomonas	Pseudomonas aeruginosa
6212	2570443649	2568526577	Proteobacteria	Pseudomonas	Pseudomonas aeruginosa
6212	2736080049	2734482399	Proteobacteria	Pseudomonas	Pseudomonas aeruginosa
6212	2702707805	2700989447	Proteobacteria	Pseudomonas	Pseudomonas aeruginosa
6212	2702649775	2700989438	Proteobacteria	Pseudomonas	Pseudomonas aeruginosa
6212	2697469110	2695420785	Proteobacteria	Pseudomonas	Pseudomonas aeruginosa
6212	2696048838	2695420452	Proteobacteria	Pseudomonas	Pseudomonas aeruginosa
6212	2688896808	2687453465	Proteobacteria	Pseudomonas	Pseudomonas aeruginosa
6212	2688843144	2687453452	Proteobacteria	Pseudomonas	Pseudomonas aeruginosa
6212	2582256492	2579779091	Proteobacteria	Pseudomonas	Pseudomonas aeruginosa
6212	2716106546	2713897222	Proteobacteria	Pseudomonas	Pseudomonas chlororaphis
6212	2632801030	2630968680	Proteobacteria	Pseudomonas	Pseudomonas aeruginosa
6212	2661372121	2660238192	Proteobacteria	Pseudomonas	Pseudomonas aeruginosa
6212	2672678217	2671180414	Proteobacteria	Pseudomonas	Pseudomonas aeruginosa
6212	2698992850	2698536412	Proteobacteria	Pseudomonas	Pseudomonas aeruginosa
6212	2696090627	2695420461	Proteobacteria	Pseudomonas	Pseudomonas aeruginosa
6212	2695871178	2695420408	Proteobacteria	Pseudomonas	Pseudomonas aeruginosa
6212	2692458520	2690316151	Proteobacteria	Pseudomonas	Pseudomonas aeruginosa
6212	2583971889	2582580928	Proteobacteria	Pseudomonas	Pseudomonas aeruginosa
6212	2580275086	2579778617	Proteobacteria	Pseudomonas	Pseudomonas aeruginosa
6212	2575727969	2574180135	Proteobacteria	Pseudomonas	Pseudomonas aeruginosa
6212	2672940828	2671180478	Proteobacteria	Pseudomonas	Pseudomonas aeruginosa
6212	2510666774	2510461036	Proteobacteria	Pseudomonas	Pseudomonas aeruginosa
6212	2510621398	2510461030	Proteobacteria	Pseudomonas	Pseudomonas aeruginosa
6212	2809044849	2808606397	Proteobacteria	Pseudomonas	Pseudomonas chlororaphis
6212	2697285145	2695420740	Proteobacteria	Pseudomonas	Pseudomonas aeruginosa
6212	2695814401	2695420396	Proteobacteria	Pseudomonas	Pseudomonas aeruginosa
6212	2692700807	2690316209	Proteobacteria	Pseudomonas	Pseudomonas aeruginosa
6212	2683915965	2681813358	Proteobacteria	Pseudomonas	Pseudomonas aeruginosa
6212	2674090582	2671180760	Proteobacteria	Pseudomonas	Pseudomonas aeruginosa
6212	2672806513	2671180445	Proteobacteria	Pseudomonas	Pseudomonas aeruginosa
6212	2569371233	2568526245	Proteobacteria	Pseudomonas	Pseudomonas aeruginosa
6212	2657720240	2657245007	Proteobacteria	Pseudomonas	Pseudomonas aeruginosa
6212	2707150108	2706794515	Proteobacteria	Pseudomonas	Pseudomonas aeruginosa
6212	2581749691	2579778970	Proteobacteria	Pseudomonas	Pseudomonas aeruginosa
6212	2724047086	2721755811	Proteobacteria	Pseudomonas	Pseudomonas aeruginosa
6212	2720661017	2718218242	Proteobacteria	Pseudomonas	Pseudomonas aeruginosa
6212	2671408029	2671180065	Proteobacteria	Pseudomonas	Pseudomonas punonensis
6212	2510596627	2510461026	Proteobacteria	Pseudomonas	Pseudomonas aeruginosa
6212	2505352996	2505313005	Proteobacteria	Pseudomonas	Pseudomonas aeruginosa
6212	2535009656	2534681679	Proteobacteria	Pseudomonas	Pseudomonas aeruginosa
6212	2571860675	2571042242	Proteobacteria	Pseudomonas	Pseudomonas aeruginosa
6212	2573330716	2571042674	Proteobacteria	Pseudomonas	Pseudomonas aeruginosa
6212	2619265733	2617271249	Proteobacteria	Pseudomonas	Pseudomonas aeruginosa
6212	2629591724	2627853942	Proteobacteria	Pseudomonas	Pseudomonas aeruginosa
6212	2685758766	2684622812	Proteobacteria	Pseudomonas	Pseudomonas aeruginosa
6212	2693235125	2690316332	Proteobacteria	Pseudomonas	Pseudomonas aeruginosa
6212	2697144926	2695420706	Proteobacteria	Pseudomonas	Pseudomonas aeruginosa
6212	2720957547	2718218317	Proteobacteria	Pseudomonas	Pseudomonas aeruginosa
6212	2736598304	2734482525	Proteobacteria	Pseudomonas	Pseudomonas aeruginosa
6212	2741767649	2740892064	Proteobacteria	Pseudomonas	Pseudomonas aeruginosa
6212	2505324036	2505313002	Proteobacteria	Pseudomonas	Pseudomonas aeruginosa
6212	2725205198	2724679040	Proteobacteria	Pseudomonas	Pseudomonas aeruginosa
6212	2510615091	2510461029	Proteobacteria	Pseudomonas	Pseudomonas aeruginosa
6212	2741468235	2740892008	Proteobacteria	Pseudomonas	Pseudomonas aeruginosa
6212	2678445993	2675903566	Proteobacteria	Pseudomonas	Pseudomonas aeruginosa
6212	2736611773	2734482527	Proteobacteria	Pseudomonas	Pseudomonas aeruginosa
6212	2702688169	2700989444	Proteobacteria	Pseudomonas	Pseudomonas aeruginosa
6212	2699055546	2698536426	Proteobacteria	Pseudomonas	Pseudomonas aeruginosa
6212	2698753805	2698536356	Proteobacteria	Pseudomonas	Pseudomonas aeruginosa
6212	2693950943	2693429626	Proteobacteria	Pseudomonas	Pseudomonas aeruginosa
6212	2693637264	2693429551	Proteobacteria	Pseudomonas	Pseudomonas aeruginosa
6212	2647393884	2645727884	Proteobacteria	Pseudomonas	Pseudomonas aeruginosa
6212	2639114805	2636416064	Proteobacteria	Pseudomonas	Pseudomonas chlororaphis
6212	2583965841	2582580927	Proteobacteria	Pseudomonas	Pseudomonas aeruginosa
6212	2579869347	2579778525	Proteobacteria	Pseudomonas	Pseudomonas aeruginosa
6212	2573570001	2571042745	Proteobacteria	Pseudomonas	Pseudomonas aeruginosa
6212	2572706915	2571042490	Proteobacteria	Pseudomonas	Pseudomonas aeruginosa
6212	2570498321	2568526595	Proteobacteria	Pseudomonas	Pseudomonas aeruginosa
6212	2741863619	2740892079	Proteobacteria	Pseudomonas	Pseudomonas aeruginosa
6212	2601455166	2600255231	Proteobacteria	Pseudomonas	Pseudomonas aeruginosa
6212	2696352610	2695420518	Proteobacteria	Pseudomonas	Pseudomonas aeruginosa
6212	2682991031	2681813132	Proteobacteria	Pseudomonas	Pseudomonas putida
6212	2599486977	2599185185	Proteobacteria	Pseudomonas	Pseudomonas sp. NFPP07
6212	2741696963	2740892053	Proteobacteria	Pseudomonas	Pseudomonas aeruginosa
6212	2566230848	2565956577	Proteobacteria	Pseudomonas	Pseudomonas aeruginosa
6212	2666034117	2663763194	Proteobacteria	Pseudomonas	Pseudomonas aeruginosa
6212	2549707168	2548876757	Proteobacteria	Pseudomonas	Pseudomonas aeruginosa
6212	2558513260	2558309053	Proteobacteria	Pseudomonas	Pseudomonas aeruginosa
6212	2573787490	2571042807	Proteobacteria	Pseudomonas	Pseudomonas aeruginosa
6212	2576869848	2576861003	Proteobacteria	Pseudomonas	Pseudomonas aeruginosa
6212	2581198052	2579778838	Proteobacteria	Pseudomonas	Pseudomonas aeruginosa
6212	2692834202	2690316240	Proteobacteria	Pseudomonas	Pseudomonas aeruginosa
6212	2693002490	2690316279	Proteobacteria	Pseudomonas	Pseudomonas aeruginosa
6212	2693133250	2690316310	Proteobacteria	Pseudomonas	Pseudomonas aeruginosa
6212	2697012961	2695420673	Proteobacteria	Pseudomonas	Pseudomonas aeruginosa
6212	2697999322	2695420907	Proteobacteria	Pseudomonas	Pseudomonas aeruginosa
6212	2698956709	2698536405	Proteobacteria	Pseudomonas	Pseudomonas aeruginosa
6212	2744803211	2744054570	Proteobacteria	Pseudomonas	Pseudomonas aeruginosa
6212	2769436705	2767802255	Proteobacteria	Pseudomonas	Pseudomonas denitrificans (nomen rejiciendum)
6212	2864907401	2864903489	Proteobacteria	Pseudomonas	Pseudomonas aeruginosa
6212	2641708312	2639763030	Proteobacteria	Pseudomonas	Pseudomonas aeruginosa
6212	2663256158	2660238658	Proteobacteria	Pseudomonas	Pseudomonas aeruginosa
6212	2678859608	2675903669	Proteobacteria	Pseudomonas	Pseudomonas aeruginosa
6212	2697757348	2695420853	Proteobacteria	Pseudomonas	Pseudomonas aeruginosa
6212	2597846762	2597489885	Proteobacteria	Pseudomonas	Pseudomonas chlororaphis
6212	2697517261	2695420796	Proteobacteria	Pseudomonas	Pseudomonas aeruginosa
[truncated: 19,940 more rows]

## Sheet: C-terminal Clusters
C-terminal Cluster ID	C-terminal Cluster Member IMG gene ID	Full Cluster ID	C-terminal cluster member IMG Genome ID	C-terminal cluster member Phylum	C-terminal cluster member Genus	C-terminal cluster member Species	C-terminal domain extension length (amino acids)
966	2785245281	9513	2784746741	Proteobacteria	Rahnella	Rahnella sp. JUb53	363
488	2584261038	9883	2582581011	Proteobacteria	Pseudomonas	Pseudomonas sp. Ant30-3	126
488	2631876245	344	2630968457	Proteobacteria	Pseudomonas	Pseudomonas syringae	124
488	2639725489	4937	2636416187	Proteobacteria	Pseudomonas	Pseudomonas koreensis	127
488	2716097334	5275	2713897221	Proteobacteria	Pseudomonas	Pseudomonas chlororaphis	126
488	2676046090	6369	2675902959	Proteobacteria	Pseudomonas	Pseudomonas sp. Z003-0.4C(8344-21)	126
966	2564312660	9345	2563366847	Proteobacteria	Citrobacter	Citrobacter sp. KTE151	378
488	2926453952	10177	2926452230	Proteobacteria	Pseudomonas	Pseudomonas citronellolis	127
966	2688365116	4748	2687453332	Proteobacteria	Lelliottia	Lelliottia amnigena	384
966	2753857678	6373	2751185917	Proteobacteria	Enterobacter	Enterobacter sp. HK169	343
966	2559410791	2281	2558860275	Proteobacteria	Enterobacter	Enterobacter ludwigii	418
966	2573892643	3431	2571042839	Proteobacteria	Enterobacter	Enterobacter sp. DC3	401
627	2753879444	10494	2751185922	Proteobacteria	Enterobacter	Enterobacter chengduensis	235
893	2919065328	10085	2919063839	Proteobacteria	Pseudomonas	Pseudomonas fluorescens	513
585	2572010524	2753	2571042289	Proteobacteria	Salmonella	Salmonella enterica	510
585	2663793775	6054	2663762607	Proteobacteria	Trabulsiella	Trabulsiella odontotermitis	522
585	2686665648	6653	2684623068	Proteobacteria	Hafnia	Hafnia alvei	554
627	2678053395	5018	2675903460	Proteobacteria	Enterobacter	Enterobacter cloacae	235
627	2719463590	7319	2718217944	Proteobacteria	Serratia	Serratia marcescens	237
627	2782356618	9489	2781126054	Proteobacteria	Serratia	Serratia fonticola	221
585	2917945654	9064	2917942753	Proteobacteria	Erwinia	Erwinia rhapontici	537
747	2628698004	3024	2627853725	Proteobacteria	Pectobacterium	Pectobacterium brasiliense	512
747	2527104684	4754	2526164723	Proteobacteria	Pectobacterium	Pectobacterium parmentieri	480
747	2719599060	10623	2718217979	Proteobacteria	Pectobacterium	Pectobacterium brasiliense	501
893	2639730886	4938	2636416188	Proteobacteria	Pseudomonas	Pseudomonas migulae	526
893	2671159740	6197	2667528182	Proteobacteria	Pseudomonas	Pseudomonas sp. UC 17F4	508
747	2632472644	4553	2630968602	Proteobacteria	Pectobacterium	Pectobacterium carotovorum	458
893	2769537440	9550	2767802272	Proteobacteria	Pseudomonas	Pseudomonas sp. EGD-AKN5	530
306	2544959639	8079	2541047884	Proteobacteria	Escherichia	Escherichia coli	363
295	2584179906	3273	2582580989	Proteobacteria	Pseudomonas	Pseudomonas sp. RL	542
295	2688821763	9042	2687453446	Proteobacteria	Pseudomonas	Pseudomonas citronellolis	551
306	2587048097	3375	2585427869	Proteobacteria	Escherichia	Escherichia coli	309
464	2518562363	6223	2518285588	Proteobacteria	Ralstonia	Ralstonia solanacearum	207
306	2778946332	9422	2778261122	Proteobacteria	Escherichia	Escherichia coli	263
464	2635160923	4656	2634166315	Proteobacteria	Acidovorax	Acidovorax konjaci	192
464	2798967860	9603	2795386119	Proteobacteria	Limnobacter	Limnobacter thiooxidans	205
261	2644243311	5133	2643221644	Proteobacteria	Rhizobacter	Rhizobacter sp. Root1221	259
261	2523660089	10291	2523533528	Proteobacteria	Pseudomonas	Pseudomonas sp. URMO17WK12:I4	265
78	2510250298	9895	2510065045	Proteobacteria	Paraburkholderia	Paraburkholderia sprentiae	461
261	2576851685	2892	2574180451	Proteobacteria	Propionivibrio	Propionivibrio pelophilus	237
209	2533415388	6421	2531839407	Proteobacteria	Burkholderia	Burkholderia pseudomallei	290
209	2559250432	5611	2558860230	Proteobacteria	Burkholderia	Burkholderia pseudomallei	290
209	2599447901	3643	2599185178	Proteobacteria	Ralstonia	Ralstonia sp. NFACC01	300
102	644888907	10596	644736399	Proteobacteria	Photorhabdus	Photorhabdus asymbiotica	465
102	2518346719	4503	2518285522	Proteobacteria	Photorhabdus	Photorhabdus khanii	442
102	637463690	4502	637000207	Proteobacteria	Photorhabdus	Photorhabdus laumondii	482
78	2852793063	9898	2852791565	Proteobacteria	Paraburkholderia	Paraburkholderia sp. MM5384-R2	462
78	2631379578	5278	2630968335	Proteobacteria	Burkholderia	Burkholderia cepacia	466
568	2656669996	6192	2654588027	Proteobacteria	Yersinia	Yersinia pestis	209
568	2754825652	1500	2754412370	Proteobacteria	Burkholderia	Burkholderia sp. MSMB1826	211
295	2651368505	9651	2648501814	Proteobacteria	Pseudomonas	Pseudomonas balearica	585
568	2776594460	9339	2775506982	Proteobacteria	Paracoccus	Paracoccus sp. BM15	211
922	2772528538	7720	2772190683	Proteobacteria	Stenotrophomonas	Stenotrophomonas nitritireducens	716
634	2753216878	4635	2751185772	Proteobacteria	Thauera	Thauera selenatis	186
45	647172785	10639	647000336	Proteobacteria	Vibrio	Vibrio coralliilyticus	357
45	2618067331	4093	2617270927	Proteobacteria	Vibrio	Vibrio xiamenensis	357
45	2611629054	3934	2609460134	Proteobacteria	Vibrio	Vibrio sp. JCM 19052	304
25	2579459593	2950	2576861748	Proteobacteria	Bordetella	Bordetella bronchiseptica	188
25	2579423314	192	2576861737	Proteobacteria	Bordetella	Bordetella bronchiseptica	188
1024	2772850213	9563	2772190755	Proteobacteria	Pseudomonas	Pseudomonas graminis	141
1024	2631883254	5170	2630968458	Proteobacteria	Enterobacter	Enterobacter sp. Bisph1	139
1024	2893605364	2616	2893603256	Proteobacteria	Pseudomonas	Pseudomonas reinekei	137
922	2643798129	8694	2643221556	Proteobacteria	Massilia	Massilia sp. Root1485	734
25	641361220	10428	641228479	Proteobacteria	Bordetella	Bordetella petrii	185
922	2624838737	3509	2623620542	Proteobacteria	Janthinobacterium	unclassified	706
729	2618068434	4094	2617270927	Proteobacteria	Vibrio	Vibrio xiamenensis	988
634	2683888802	6212	2681813354	Proteobacteria	Pseudomonas	Pseudomonas aeruginosa	181
741	2715579534	7100	2713897113	Proteobacteria	Vibrio	Vibrio cholerae	370
729	2556960789	2200	2556921009	Proteobacteria	Enterovibrio	Enterovibrio calviensis	920
634	2581459948	8910	2579778898	Proteobacteria	Pseudomonas	Pseudomonas aeruginosa	181
741	2673904955	6961	2671180714	Proteobacteria	Vibrio	Vibrio cholerae	370
741	2684976614	6954	2684622589	Proteobacteria	Vibrio	Vibrio cholerae	370
729	2712255070	7494	2711768099	Proteobacteria	Photobacterium	Photobacterium galatheae	986
395	2617385909	3296	2617270742	Proteobacteria	Rhizobium	Rhizobium miluonense	335
474	2638071305	8261	2636415801	Proteobacteria	Enterobacter	Enterobacter cloacae	204
474	2600749212	6096	2600255055	Proteobacteria	Citrobacter	Citrobacter rodentium	206
457	2553231004	1980	2551306479	Proteobacteria	Dyella	Dyella japonica	536
445	2673646186	6277	2671180652	Proteobacteria	Acinetobacter	Acinetobacter guillouiae	355
445	2630783219	4466	2627854244	Proteobacteria	Acinetobacter	Acinetobacter harbinensis	332
439	637469465	10321	637000337	Proteobacteria	Vibrio	Vibrio vulnificus	886
439	2630219687	4440	2627854099	Proteobacteria	Vibrio	Vibrio vulnificus	801
517	2733775641	8257	2731957919	Proteobacteria	Sphingomonas	Sphingomonas sanguinis	318
395	2585537105	3295	2585427527	Proteobacteria	Rhizobium	Rhizobium lusitanum	343
374	2611846572	9299	2609460188	Proteobacteria	Klebsiella	Klebsiella pneumoniae	294
374	2580747668	3076	2579778730	Proteobacteria	Siccibacter	Siccibacter colletis	312
300	2585970096	3383	2585427625	Proteobacteria	Salmonella	Salmonella bongori	261
300	2565087153	2409	2563367007	Proteobacteria	Salmonella	Salmonella enterica	269
298	2585151947	9673	2582581280	Proteobacteria	Caulobacter	Caulobacter henricii	191
298	2526211818	875	2526164512	Proteobacteria	Azovibrio	Azovibrio restrictus	202
517	2644948850	5181	2643221786	Proteobacteria	Sphingomonas	Sphingomonas sp. Leaf242	278
603	2565873389	2493	2563367205	Proteobacteria	Vibrio	Vibrio parahaemolyticus	590
525	2645416063	5220	2643221891	Proteobacteria	Rhizobium	Rhizobium sp. Leaf311	345
525	2784199597	10554	2784132046	Proteobacteria	Neorhizobium	Neorhizobium sp. S3-V5DH	347
293	2673757168	1571	2671180679	Proteobacteria	Vibrio	Vibrio parahaemolyticus	935
668	2690946724	3865	2690315746	Proteobacteria	Methylobacterium	Methylobacterium sp. MA-22A	299
649	2687478070	6679	2687453105	Proteobacteria	Klebsiella	Klebsiella oxytoca	181
649	2776928015	1024	2775507052	Proteobacteria	Enterobacter	Enterobacter sp. CRENT-193	187
639	2685331055	7161	2684622676	Proteobacteria	Yersinia	Yersinia pseudotuberculosis	293
639	2639260754	4147	2636416093	Proteobacteria	Xenorhabdus	Xenorhabdus bovienii	332
603	2669961354	3086	2667527903	Proteobacteria	Vibrio	Vibrio parahaemolyticus	590
581	2661884767	6082	2660238313	Proteobacteria	Pseudomonas	Pseudomonas lactis	407
581	2661882206	5877	2660238313	Proteobacteria	Pseudomonas	Pseudomonas lactis	349
575	2658991348	5805	2657245442	Proteobacteria	Enterobacter	Enterobacter sp. K66-74	410
575	2819404505	3292	2818991314	Proteobacteria	Rahnella	Rahnella aquatilis	422
534	2647511261	5316	2645727911	Proteobacteria	Acinetobacter	Acinetobacter bereziniae	699
534	2928519434	1633	2928515477	Proteobacteria	Acinetobacter	Acinetobacter bereziniae	699
529	2645647014	5238	2643221946	Proteobacteria	Methylobacterium	Methylobacterium sp. Leaf469	329
529	2645180991	5202	2643221839	Proteobacteria	Methylobacterium	Methylobacterium sp. Leaf87	367
293	2584052298	6058	2582580956	Proteobacteria	Vibrio	Vibrio parahaemolyticus	897
97	2516931599	541	2516653052	Proteobacteria	Pseudomonas	Pseudomonas fluorescens	255
292	2510665571	5679	2510461036	Proteobacteria	Pseudomonas	Pseudomonas aeruginosa	187
171	2776710558	3019	2775507004	Proteobacteria	Citrobacter	Citrobacter sp. L55	332
155	2533425833	1107	2531839408	Proteobacteria	Burkholderia	Burkholderia cenocepacia	275
149	2528364194	8153	2528311013	Proteobacteria	Variovorax	Variovorax paradoxus	388
149	2600602616	3711	2600255010	Proteobacteria	Mitsuaria	Mitsuaria sp. H24L5A	393
145	2628881734	10114	2627853766	Proteobacteria	Collimonas	Collimonas arenae	301
145	2527197599	5619	2526164745	Proteobacteria	Burkholderia	Burkholderia dolosa	279
141	2769257109	3998	2767802219	Proteobacteria	Vibrio	Vibrio qinghaiensis	358
141	2525935428	870	2524614821	Proteobacteria	Vibrio	Vibrio litoralis	349
125	2675357704	6332	2671181067	Proteobacteria	Duganella	Duganella sp. Root198D2	121
125	2523981971	5093	2523533621	Proteobacteria	Pseudoduganella	Pseudoduganella violaceinigra	121
108	2929280474	10290	2929275131	Proteobacteria	Pseudomonas	Pseudomonas sp. UYEF17	380
108	2521886971	590	2521172670	Proteobacteria	Pseudomonas	Pseudomonas sp. LAIL14HWK12:I8	379
97	2555673114	284	2554235341	Proteobacteria	Pseudomonas	Pseudomonas protegens	255
67	2598681311	3571	2597490196	Proteobacteria	Vibrio	Vibrio vulnificus	136
67	2502888323	3172	2502873006	Proteobacteria	Vibrio	Vibrio vulnificus	135
686	2704556747	1465	2703718808	Proteobacteria	Escherichia	Escherichia coli	329
155	2754977516	2333	2754412393	Proteobacteria	Burkholderia	Burkholderia pseudomultivorans	279
171	2544514741	9581	2541047794	Proteobacteria	Escherichia	Escherichia coli	327
292	2583879619	2711	2582580910	Proteobacteria	Pseudomonas	Pseudomonas aeruginosa	169
173	2545273387	3703	2541047948	Proteobacteria	Escherichia	Escherichia coli	400
287	2670605213	6165	2667528055	Proteobacteria	Vibrio	Vibrio parahaemolyticus	444
287	2581612804	3122	2579778934	Proteobacteria	Vibrio	Vibrio parahaemolyticus	423
282	2580807767	8519	2579778744	Proteobacteria	Pseudomonas	Pseudomonas chlororaphis	408
282	2638968624	4832	2636416019	Proteobacteria	Pseudomonas	Pseudomonas chlororaphis	432
279	2770226331	9059	2767802448	Proteobacteria	Paraburkholderia	Paraburkholderia unamae	472
279	2580608300	3060	2579778698	Proteobacteria	Paraburkholderia	Paraburkholderia bannensis	465
276	2598940428	8130	2597490288	Proteobacteria	Burkholderia	Burkholderia pyrrocinia	220
276	2580117600	5042	2579778582	Proteobacteria	Salmonella	Salmonella enterica	196
233	2733316166	10495	2731957812	Proteobacteria	Cronobacter	Cronobacter sakazakii	311
233	2565965006	2500	2565956502	Proteobacteria	Cronobacter	Cronobacter dublinensis	265
199	2581013189	3092	2579778795	Proteobacteria	Vibrio	Vibrio azureus	150
199	2554340030	2083	2554235022	Proteobacteria	Vibrio	Vibrio parahaemolyticus	130
191	2638112128	8573	2636415812	Proteobacteria	Vibrio	Vibrio parahaemolyticus	379
191	2551659269	1424	2551306080	Proteobacteria	Vibrio	Vibrio tasmaniensis	371
173	2533961737	5892	2531839553	Proteobacteria	Escherichia	Escherichia coli	436
668	2690951089	6821	2690315746	Proteobacteria	Methylobacterium	Methylobacterium sp. MA-22A	299
457	2632524972	5308	2630968615	Proteobacteria	Luteimonas	Luteimonas sp. FCS-9	531
686	2697248177	1696	2695420732	Proteobacteria	Escherichia	Escherichia coli	321
984	2756493143	8836	2756170199	Proteobacteria	Paraburkholderia	Paraburkholderia paradisi	307
1029	2581644978	3126	2579778942	Proteobacteria	Pseudomonas	Pseudomonas putida	433
1022	2880561905	9974	2880560698	Proteobacteria	Labrenzia	Labrenzia sp. EL_132	207
1022	2880770545	7477	2880767578	Proteobacteria	Labrenzia	Labrenzia sp. EL_126	206
1007	2838664577	9822	2838661181	Proteobacteria	Rhizobium	Rhizobium mongolense	326
1007	2776597431	9343	2775506982	Proteobacteria	Paracoccus	Paracoccus sp. BM15	341
986	2812366508	6671	2811994881	Proteobacteria	Pseudomonas	Pseudomonas sp. SLBN-26	253
986	2784323469	5408	2784132074	Proteobacteria	Pseudomonas	Pseudomonas fluorescens	261
984	2808968478	5086	2808606384	Proteobacteria	Burkholderia	Burkholderia sp. SJZ089	333
960	2780575135	2394	2778261565	Proteobacteria	Escherichia	Escherichia coli	238
983	2806419539	9644	2806310419	Proteobacteria	Rhizobium	Rhizobium sp. ERR 922	411
983	2838712130	271	2838707686	Proteobacteria	Rhizobium	Rhizobium leguminosarum	417
976	2788863699	3462	2788499879	Proteobacteria	Acinetobacter	Acinetobacter sp. BIGb0102	180
976	2788862323	2606	2788499879	Proteobacteria	Acinetobacter	Acinetobacter sp. BIGb0102	180
975	2579973789	2998	2579778549	Proteobacteria	Morganella	Morganella morganii	350
975	2788716906	2489	2788499844	Proteobacteria	Providencia	Providencia alcalifaciens	334
969	2785392578	9532	2784746772	Proteobacteria	Acidomonas	Acidomonas methanolica	195
1029	2913615985	5924	2913615354	Proteobacteria	Pseudomonas	Pseudomonas sp. PvP089	381
1043	2926186169	6702	2926181291	Proteobacteria	Variovorax	Variovorax boronicumulans	163
1043	2926191802	10137	2926188239	Proteobacteria	Variovorax	Variovorax boronicumulans	163
1047	2889228879	9980	2889225146	Proteobacteria	Pseudomonas	Pseudomonas sp. PvP025	250
700	2677241455	3109	2675903251	Proteobacteria	Vibrio	Vibrio parahaemolyticus	303
49	2904577233	6853	2904571731	Proteobacteria	Burkholderia	Burkholderia cenocepacia	284
49	648210998	5569	648028011	Proteobacteria	Burkholderia	Burkholderia sp. CCGE1003	275
27	2776848099	9350	2775507035	Proteobacteria	Aeromonas	Aeromonas sp. CA23	270
27	641526315	8487	641522605	Proteobacteria	Aeromonas	Aeromonas salmonicida	260
21	2728933070	10429	2728369053	Proteobacteria	Vibrio	Vibrio harveyi	1333
21	640908552	8576	640753058	Proteobacteria	Vibrio	Vibrio campbellii	1333
15	639821705	4823	639633002	Proteobacteria	Acidovorax	Acidovorax citrulli	207
15	2633956170	4632	2630968965	Proteobacteria	Acidovorax	Acidovorax citrulli	216
11	2705030126	7313	2703718901	Proteobacteria	Desulfosarcina	Desulfosarcina cetonica	198
1058	2928246551	9315	2928243794	Proteobacteria	Sphaerotilus	Sphaerotilus natans	197
1058	2657540454	5786	2657244962	Proteobacteria	Citrobacter	Citrobacter sp. MGH110	199
1050	2928009705	9704	2928003964	Proteobacteria	Variovorax	Variovorax boronicumulans	121
1050	2523626021	8455	2523533521	Proteobacteria	Ralstonia	Ralstonia sp. AU12-08	121
1047	2927253203	9981	2927248576	Proteobacteria	Pseudomonas	Pseudomonas sp.	234
969	2630614101	4454	2627854201	Proteobacteria	Yersinia	Yersinia pseudotuberculosis	201
11	639001805	10369	638341135	Proteobacteria	Nitrococcus	Nitrococcus mobilis	191
960	2531654164	1176	2529293223	Proteobacteria	Shigella	Shigella sp. SF-2015	249
736	2566041927	9223	2565956522	Proteobacteria	Photorhabdus	Photorhabdus australis	317
786	2544577200	1436	2541047807	Proteobacteria	Escherichia	Escherichia coli	310
775	2645516101	7637	2643221916	Proteobacteria	Burkholderia	Burkholderia sp. Leaf177	281
775	2726964141	7633	2724679467	Proteobacteria	Caballeronia	Caballeronia choica	299
765	2628780113	9940	2627853743	Proteobacteria	Cronobacter	Cronobacter malonaticus	198
765	2726591326	5404	2724679373	Proteobacteria	Yersinia	Yersinia pseudotuberculosis	192
737	2714872575	7619	2713896920	Proteobacteria	Salmonella	Salmonella enterica	286
737	2712647602	7519	2711768195	Proteobacteria	Salmonella	Salmonella enterica	300
736	2714792680	7617	2713896900	Proteobacteria	Escherichia	Escherichia albertii	310
804	2566433883	3302	2565956621	Proteobacteria	Escherichia	Escherichia coli	454
734	2714581695	9199	2713896856	Proteobacteria	Pseudomonas	Pseudomonas syringae group genomosp. 3	236
720	2639567463	9501	2636416160	Proteobacteria	Yersinia	Yersinia wautersii	202
720	2707689357	4860	2706794619	Proteobacteria	Yersinia	Yersinia pseudotuberculosis	202
718	2707479961	7357	2706794574	Proteobacteria	Neorhizobium	Neorhizobium galegae	322
718	2825130928	3308	2825125565	Proteobacteria	Rhizobium	Rhizobium sp. BK463	370
940	2775359762	9294	2773858052	Proteobacteria	Vibrio	Vibrio gazogenes	276
700	2702762100	7232	2700989457	Proteobacteria	Vibrio	Vibrio hyugaensis	281
786	2729526478	1437	2728369183	Proteobacteria	Escherichia	Escherichia coli	269
734	2651735392	2463	2648501898	Proteobacteria	Pseudomonas	Pseudomonas amygdali	243
804	2733899817	8263	2731957949	Proteobacteria	Salmonella	Salmonella enterica	452
865	2754973763	8804	2754412393	Proteobacteria	Burkholderia	Burkholderia pseudomultivorans	201
931	2904567022	10017	2904564687	Proteobacteria	Burkholderia	Burkholderia sp. 571	435
931	2774107135	8424	2773857668	Proteobacteria	Burkholderia	Burkholderia cenocepacia	435
807	2734469809	8826	2731958077	Proteobacteria	Paraburkholderia	Paraburkholderia phenazinium	135
940	2719618003	7745	2718217984	Proteobacteria	Vibrio	Vibrio mimicus	283
880	2758687094	8940	2758568032	Proteobacteria	Psychrobacter	Psychrobacter sp. DAB_AL43B	293
875	2757851111	8896	2757320448	Proteobacteria	Citrobacter	Citrobacter sp. YR018	256
875	2715479388	5581	2713897083	Proteobacteria	Enterobacter	Enterobacter hormaechei	290
880	2549932790	1740	2548876808	Proteobacteria	Psychrobacter	Psychrobacter sp. PAMC 21119	294
865	2644984998	8256	2643221793	Proteobacteria	Sphingomonas	Sphingomonas sp. Leaf11	202
807	2600769293	8835	2600255059	Proteobacteria	Paraburkholderia	Paraburkholderia terrae	143
849	2753188795	9121	2751185765	Proteobacteria	Rhodoferax	Rhodoferax koreense	124
849	2926194008	503	2926188239	Proteobacteria	Variovorax	Variovorax boronicumulans	125
847	2829846523	3739	2829843910	Proteobacteria	Sphingomonas	Sphingomonas pseudosanguinis	283
847	2752858487	742	2751185680	Proteobacteria	Neoasaia	Neoasaia chiangmaiensis	283
418	2621296679	4272	2619619299	Proteobacteria	Pseudomonas	Pseudomonas veronii	264
415	2621209850	4259	2619619276	Proteobacteria	Thioploca	Thioploca ingrica	187
416	2621211502	4263	2619619276	Proteobacteria	Thioploca	Thioploca ingrica	242
425	2626697703	4316	2626541589	Proteobacteria	Succinivibrio	Succinivibrio dextrinosolvens	282
417	2621213217	4269	2619619276	Proteobacteria	Thioploca	Thioploca ingrica	231
420	2624408151	4288	2623620427	Proteobacteria	unclassified	unclassified	177
419	2623599269	9766	2622736628	Proteobacteria	Azospirillum	Azospirillum lipoferum	271
424	2625027515	4311	2623620580	Proteobacteria	Stenotrophomonas	Stenotrophomonas maltophilia	321
421	2624663651	4351	2623620495	Proteobacteria	Escherichia	Escherichia coli	479
422	2624873502	10133	2623620548	Proteobacteria	Janthinobacterium	Janthinobacterium lividum	166
413	2621112075	4246	2619619249	Proteobacteria	Pectobacterium	Pectobacterium brasiliense	154
423	2624873988	8067	2623620548	Proteobacteria	Janthinobacterium	Janthinobacterium lividum	395
414	2621150215	4249	2619619259	Proteobacteria	unclassified	Enterobacteriaceae bacterium B14	174
407	2619909063	4187	2619618896	Bacteroidetes	unclassified	unclassified	265
412	2621111209	4245	2619619249	Proteobacteria	Pectobacterium	Pectobacterium brasiliense	122
411	2620469320	4209	2619619032	Proteobacteria	Archangium	Archangium gephyra	213
410	2620466325	4207	2619619032	Proteobacteria	Archangium	Archangium gephyra	210
409	2620453359	1862	2619619029	Proteobacteria	Myxococcus	Myxococcus virescens	250
408	2620095605	4200	2619618960	Proteobacteria	Halomonas	Halomonas sp. DSM 26667	410
406	2618669199	4125	2617271066	Proteobacteria	Pseudomonas	Pseudomonas syringae	197
405	2618669061	4124	2617271066	Proteobacteria	Pseudomonas	Pseudomonas syringae	281
404	2618655636	4114	2617271064	Proteobacteria	Pseudomonas	Pseudomonas capeferrum	218
403	2618007039	9153	2617270913	Proteobacteria	Paracoccus	Paracoccus halophilus	199
402	2617953491	9437	2617270900	Proteobacteria	Marinobacter	Marinobacter sp. LV10R510-11A	566
401	2617903668	4089	2617270887	Proteobacteria	Halomonas	Halomonas daqingensis	380
427	2628501489	4334	2627853678	Proteobacteria	Escherichia	Escherichia coli	348
400	2617868139	10777	2617270878	Proteobacteria	Halomonas	Halomonas xianhensis	206
399	2617546565	6788	2617270790	Proteobacteria	Pseudomonas	Pseudomonas chlororaphis	382
426	2628133416	4323	2627853582	Proteobacteria	unclassified	unclassified	391
446	2631140139	4469	2630968266	Acidobacteria	unclassified	Acidobacteria bacterium Mor1	395
428	2628520708	258	2627853681	Proteobacteria	Caballeronia	Caballeronia mineralivorans	457
444	2630746445	3421	2627854236	Proteobacteria	Mesorhizobium	Mesorhizobium plurifarium	144
458	2632526678	4555	2630968615	Proteobacteria	Luteimonas	Luteimonas sp. FCS-9	313
397	2617468626	4084	2617270766	Proteobacteria	Aquisalimonas	Aquisalimonas asiatica	864
456	2632467747	4548	2630968601	Proteobacteria	Thalassomonas	Thalassomonas viridans	204
455	2632360642	4544	2630968578	Proteobacteria	Gynuella	Gynuella sunshinyii	1292
454	2632360575	4541	2630968578	Proteobacteria	Gynuella	Gynuella sunshinyii	212
453	2632360215	4539	2630968578	Proteobacteria	Gynuella	Gynuella sunshinyii	509
452	2631824746	6119	2630968443	Proteobacteria	Vibrio	Vibrio coralliilyticus	661
451	2631678362	4510	2630968405	Proteobacteria	Photorhabdus	Photorhabdus luminescens	156
450	2631674499	4501	2630968405	Proteobacteria	Photorhabdus	Photorhabdus luminescens	176
449	2631559756	4493	2630968376	Proteobacteria	Pseudomonas	Pseudomonas fluorescens	134
448	2631559083	4492	2630968376	Proteobacteria	Pseudomonas	Pseudomonas fluorescens	265
447	2631142709	4471	2630968266	Acidobacteria	unclassified	Acidobacteria bacterium Mor1	771
443	2630708133	4461	2627854225	Proteobacteria	Yersinia	Yersinia intermedia	864
429	2628577718	4344	2627853695	Proteobacteria	Vibrio	Vibrio parahaemolyticus	303
442	2630700827	4458	2627854223	Proteobacteria	Lysobacter	Lysobacter daejeonensis	140
441	2630399060	5116	2627854144	Proteobacteria	Burkholderia	Burkholderia sp. MSHR3999	203
440	2630335286	4446	2627854127	Proteobacteria	Mesorhizobium	Mesorhizobium sp. ORS 3359	209
438	2630132515	4720	2627854077	Proteobacteria	Pectobacterium	Pectobacterium brasiliense	510
437	2630128037	4428	2627854076	Proteobacteria	Pectobacterium	Pectobacterium odoriferum	237
436	2629519940	6929	2627853925	Proteobacteria	Vibrio	Vibrio vulnificus	223
435	2629421190	4386	2627853897	Proteobacteria	Edwardsiella	Edwardsiella anguillarum	304
434	2629403413	49	2627853893	Proteobacteria	Pseudoalteromonas	Pseudoalteromonas elyakovii	510
433	2629313902	8389	2627853871	Proteobacteria	Variovorax	Variovorax paradoxus	693
432	2629313106	9120	2627853871	Proteobacteria	Variovorax	Variovorax paradoxus	184
431	2628700701	2261	2627853725	Proteobacteria	Pectobacterium	Pectobacterium brasiliense	193
430	2628577752	4345	2627853695	Proteobacteria	Vibrio	Vibrio parahaemolyticus	455
398	2617545770	7660	2617270790	Proteobacteria	Pseudomonas	Pseudomonas chlororaphis	226
358	2602160895	3786	2602041552	Proteobacteria	Serratia	Serratia fonticola	439
396	2617467035	4081	2617270766	Proteobacteria	Aquisalimonas	Aquisalimonas asiatica	958
394	2617364612	4072	2617270738	Proteobacteria	Gilliamella	Gilliamella intestini	354
362	2603600593	3826	2602042030	Proteobacteria	Pragia	Pragia fontium	439
361	2603599709	3825	2602042030	Proteobacteria	Pragia	Pragia fontium	431
360	2602543428	1179	2602041657	Proteobacteria	Escherichia	Escherichia coli	217
359	2602409679	3802	2602041622	Proteobacteria	Oligella	Oligella urethralis	393
357	2602157834	5403	2602041552	Proteobacteria	Serratia	Serratia fonticola	215
356	2601782572	3774	2600255314	Proteobacteria	Thiomargarita	Candidatus Thiomargarita nelsonii	365
355	2601782554	3773	2600255314	Proteobacteria	Thiomargarita	Candidatus Thiomargarita nelsonii	177
354	2601747457	3768	2600255308	Proteobacteria	Rhizobium	Rhizobium sp. NFIX02	379
353	2601511292	4052	2600255250	Proteobacteria	Mesorhizobium	Mesorhizobium sp. STM 4661	197
352	2600860009	10553	2600255076	Proteobacteria	Agrobacterium	Agrobacterium rubi	374
351	2600747537	3721	2600255055	Proteobacteria	Citrobacter	Citrobacter rodentium	263
350	2600656111	3718	2600255028	Proteobacteria	Alcanivorax	Alcanivorax nanhaiticus	1238
349	2600626542	7620	2600255015	Proteobacteria	Citrobacter	Citrobacter werkmanii	205
348	2600625460	3715	2600255015	Proteobacteria	Citrobacter	Citrobacter werkmanii	153
347	2600599529	3708	2600255010	Proteobacteria	Mitsuaria	Mitsuaria sp. H24L5A	195
346	2600362970	3698	2600254931	Proteobacteria	Pseudomonas	Pseudomonas sp. NFIX28	235
345	2599994998	8115	2599185311	Proteobacteria	Pseudomonas	Pseudomonas sp. NFACC04-2	199
344	2599966990	3860	2599185306	Proteobacteria	Pseudomonas	Pseudomonas sp. NFACC16-2	170
343	2599935954	3675	2599185301	Proteobacteria	Mesorhizobium	Mesorhizobium sp. NFR06	186
342	2599932444	3644	2599185300	Proteobacteria	Pseudomonas	Pseudomonas sp. NFACC39-1	191
341	2599907079	7766	2599185292	Proteobacteria	Achromobacter	Achromobacter sp. NFACC18-2	174
340	2599824709	3667	2599185263	Proteobacteria	Chitinimonas	Chitinimonas taiwanensis	125
339	2599818607	3663	2599185261	Proteobacteria	Thorsellia	Thorsellia anophelis	167
338	2599809843	3661	2599185259	Proteobacteria	Legionella	Legionella quinlivanii	124
337	2599742311	3690	2599185240	Proteobacteria	Burkholderia	Burkholderia sp. NFPP32	447
336	2599721826	3658	2599185236	Proteobacteria	Rhizobium	Rhizobium sp. NFR07	342
460	2633766826	10169	2630968919	Proteobacteria	Agrobacterium	Agrobacterium tumefaciens	385
363	2603816371	3834	2602042099	Proteobacteria	unclassified	Codakia orbicularis gill symbiont	242
364	2606129784	2248	2603880199	Proteobacteria	Pseudomonas	Pseudomonas sp. NFIX49	165
365	2606130161	9685	2603880199	Proteobacteria	Pseudomonas	Pseudomonas sp. NFIX49	122
381	2616091833	4011	2615840571	Proteobacteria	Pseudomonas	Pseudomonas aeruginosa	151
393	2617198805	4061	2616645013	Proteobacteria	unclassified	uncultured Thiotrichaceae bacterium	221
392	2617198668	4059	2616645013	Proteobacteria	unclassified	uncultured Thiotrichaceae bacterium	337
391	2617198616	4058	2616645013	Proteobacteria	unclassified	uncultured Thiotrichaceae bacterium	323
390	2616551319	4040	2615840698	Proteobacteria	Rhizobium	Rhizobium multihospitium	304
389	2616546625	4039	2615840697	Proteobacteria	Marinobacter	Marinobacter sp. LV10R510-8	387
388	2616402438	4038	2615840644	Proteobacteria	Methylobacterium	Methylobacterium sp. yr596	124
387	2616398378	4035	2615840644	Proteobacteria	Methylobacterium	Methylobacterium sp. yr596	158
386	2616383866	4032	2615840641	Proteobacteria	Lysobacter	Lysobacter sp. yr284	289
385	2616382467	4029	2615840641	Proteobacteria	Lysobacter	Lysobacter sp. yr284	375
384	2616377562	4025	2615840640	Proteobacteria	Polaromonas	Polaromonas sp. YR568	127
383	2616360520	4024	2615840637	Proteobacteria	Roseateles	Roseateles sp. YR242	219
382	2616331824	4021	2615840633	Proteobacteria	Burkholderia	Burkholderia sp. yr520	179
380	2612410414	3995	2609460315	Verrucomicrobia	Haloferula	Haloferula sp. BvORR071	166
366	2609225300	3856	2608642243	Proteobacteria	Variovorax	Variovorax sp. EL159	220
379	2612408356	3991	2609460315	Verrucomicrobia	Haloferula	Haloferula sp. BvORR071	139
378	2612408046	3990	2609460315	Verrucomicrobia	Haloferula	Haloferula sp. BvORR071	255
377	2612050075	6247	2609460227	Proteobacteria	Photobacterium	Photobacterium aphoticum	204
376	2612026905	3957	2609460223	Proteobacteria	Caballeronia	Caballeronia grimmiae	187
375	2611996998	3946	2609460217	Proteobacteria	Vibrio	Vibrio maritimus	506
373	2611711949	4331	2609460154	Proteobacteria	Francisella	Francisella philomiragia	825
372	2611601354	3930	2609460129	Proteobacteria	Burkholderia	Burkholderia pseudomallei	147
371	2611508633	4456	2609460110	Proteobacteria	Burkholderia	Burkholderia pseudomallei	225
370	2611292409	6753	2609460069	Proteobacteria	Ralstonia	Ralstonia solanacearum	165
369	2610983022	3899	2609459988	Proteobacteria	Roseivivax	Roseivivax isoporae	320
368	2610588006	3892	2609459915	Proteobacteria	Klebsiella	Klebsiella variicola	165
367	2609842468	4015	2609459743	Proteobacteria	Cupriavidus	Cupriavidus sp. OV038	192
459	2633400095	4593	2630968826	Proteobacteria	Salmonella	Salmonella enterica	327
579	2661356452	5868	2660238188	Proteobacteria	Trabulsiella	Trabulsiella odontotermitis	547
461	2633887315	4615	2630968947	Proteobacteria	Frischella	Frischella perrara	214
462	2634919239	4652	2634166249	Proteobacteria	unclassified	unclassified	162
556	2653807293	5565	2651870113	Proteobacteria	Rhodanobacter	Rhodanobacter glycinis	254
555	2653795326	5562	2651870110	Proteobacteria	Izhakiella	Izhakiella capsodis	359
554	2653208807	5550	2651869879	Proteobacteria	Pseudovibrio	Pseudovibrio sp. POLY-S9	405
553	2652779960	4384	2651869772	Proteobacteria	Salmonella	Salmonella enterica	132
552	2652718838	10593	2651869757	Proteobacteria	Rodentibacter	Rodentibacter heylii	215
551	2652561861	5522	2651869723	Proteobacteria	Salmonella	Salmonella enterica	139
550	2651401702	5491	2648501821	Proteobacteria	Burkholderia	Burkholderia pseudomallei	312
549	2651059541	5467	2648501736	Proteobacteria	Geobacter	Geobacter sp. OR-1	276
548	2651051762	7962	2648501734	Proteobacteria	Burkholderia	Burkholderia sp. RPE67	436
547	2650355726	4018	2648501573	Proteobacteria	unclassified	unclassified	264
546	2650051437	5439	2648501473	Proteobacteria	Cellvibrio	Cellvibrio sp. pealriver	392
545	2649840876	9850	2648501419	Proteobacteria	Pseudomonas	Pseudomonas fluorescens	174
544	2649480167	198	2648501330	Proteobacteria	Pseudomonas	Pseudomonas syringae group genomosp. 3	186
543	2649466067	5411	2648501326	Proteobacteria	unclassified	[Polyangium] brachysporum	370
542	2649465897	5410	2648501326	Proteobacteria	unclassified	[Polyangium] brachysporum	215
541	2649255502	5396	2648501275	Proteobacteria	Amantichitinum	Amantichitinum ursilacus	217
540	2649095542	9937	2648501236	Proteobacteria	Pseudomonas	Pseudomonas savastanoi	274
539	2648176924	5344	2645728067	Proteobacteria	Aeromonas	Aeromonas rivuli	296
538	2648175557	5343	2645728066	Proteobacteria	Cupriavidus	Cupriavidus basilensis	163
537	2647835920	4369	2645727990	Proteobacteria	Shewanella	Shewanella algae	346
536	2647777319	1611	2645727975	Proteobacteria	Burkholderia	Burkholderia mallei	419
535	2647597019	5323	2645727930	Proteobacteria	Vibrio	Vibrio anguillarum	303
533	2646862045	669	2645727763	Proteobacteria	Pseudomonas	Pseudomonas coronafaciens	134
532	2646644494	5265	2645727711	Proteobacteria	unclassified	beta proteobacterium AAP99	273
531	2646614559	5264	2645727704	Proteobacteria	Pseudomonas	Pseudomonas cremoricolorata	129
530	2646178721	5252	2645727606	Proteobacteria	Cedecea	Cedecea neteri	296
528	2645547548	5190	2643221925	Proteobacteria	Acidovorax	Acidovorax sp. Leaf191	223
557	2654016139	5575	2651870173	Proteobacteria	Phytobacter	Phytobacter palmae	237
558	2654388249	5593	2651870317	Proteobacteria	Acinetobacter	Acinetobacter sp. DSM 11652	404
559	2654602264	5598	2654587503	Proteobacteria	Pantoea	Pantoea stewartii	205
576	2659048641	5916	2657245457	Proteobacteria	Achromobacter	Achromobacter sp. 2789STDY5608628	890
590	2666210449	7741	2663763236	Proteobacteria	Vibrio	Vibrio hyugaensis	242
589	2665973327	7207	2663763179	Proteobacteria	Stenotrophomonas	Stenotrophomonas maltophilia	173
588	2665226926	4333	2663762994	Proteobacteria	Burkholderia	Burkholderia pseudomallei	224
587	2664690318	7216	2663762858	Proteobacteria	Escherichia	Escherichia coli	186
586	2664478313	3717	2663762809	Proteobacteria	Escherichia	Escherichia coli	172
584	2662415012	5895	2660238443	Proteobacteria	Burkholderia	Burkholderia cepacia	412
583	2662239979	3582	2660238398	Proteobacteria	Escherichia	Escherichia coli	172
582	2662180539	5886	2660238384	Proteobacteria	Pseudomonas	Pseudomonas aeruginosa	411
580	2661767769	5871	2660238287	Proteobacteria	Vibrio	Vibrio jasicida	336
334	2599300506	3483	2599185148	Proteobacteria	Geoalkalibacter	Geoalkalibacter ferrihydriticus	187
578	2660362284	5841	2660237932	Proteobacteria	Legionella	Legionella londiniensis	861
577	2659093863	5809	2657245467	Proteobacteria	Pseudoalteromonas	Pseudoalteromonas sp. P1-8	608
574	2658183899	1889	2657245125	Proteobacteria	Acinetobacter	Acinetobacter baumannii	204
560	2654781620	10055	2654587542	Proteobacteria	Acinetobacter	Acinetobacter bereziniae	200
573	2657213532	5773	2654588199	Proteobacteria	Sphingomonas	Sphingomonas jatrophae	358
572	2657089845	5768	2654588150	Proteobacteria	Paraburkholderia	Paraburkholderia hospita	169
571	2656847469	5759	2654588076	Proteobacteria	Coxiella	Coxiella sp. DG_40	267
570	2656764186	5752	2654588048	Proteobacteria	Xenorhabdus	Xenorhabdus bovienii	350
569	2656742178	5751	2654588043	Proteobacteria	Pseudomonas	Pseudomonas syringae	200
567	2656182193	5741	2654587898	Proteobacteria	Paraburkholderia	Paraburkholderia tropica	244
566	2655476525	5681	2654587704	Proteobacteria	Pseudomonas	Pseudomonas aeruginosa	491
565	2655476499	5677	2654587704	Proteobacteria	Pseudomonas	Pseudomonas aeruginosa	404
564	2655476493	5675	2654587704	Proteobacteria	Pseudomonas	Pseudomonas aeruginosa	891
563	2655476208	5673	2654587704	Proteobacteria	Pseudomonas	Pseudomonas aeruginosa	494
562	2655476202	5669	2654587704	Proteobacteria	Pseudomonas	Pseudomonas aeruginosa	201
561	2655460388	5657	2654587702	Proteobacteria	Mesorhizobium	Mesorhizobium sp. SOD10	219
527	2645421789	5226	2643221892	Proteobacteria	Pseudomonas	Pseudomonas sp. Leaf127	404
526	2645421664	5225	2643221892	Proteobacteria	Pseudomonas	Pseudomonas sp. Leaf127	661
524	2645414280	5219	2643221891	Proteobacteria	Rhizobium	Rhizobium sp. Leaf311	369
478	2639268407	6559	2636416095	Proteobacteria	Yersinia	Yersinia wautersii	150
491	2640769480	4992	2639762801	Proteobacteria	Pseudomonas	Pseudomonas aeruginosa	293
490	2640764161	4978	2639762800	Proteobacteria	Neisseria	Neisseria sp. 74A18	338
489	2640499420	4519	2639762728	Proteobacteria	Aeromonas	Aeromonas hydrophila	195
487	2639621981	4931	2636416168	Proteobacteria	Enhygromyxa	Enhygromyxa salina	140
486	2639621719	4930	2636416168	Proteobacteria	Enhygromyxa	Enhygromyxa salina	284
485	2639617161	9096	2636416168	Proteobacteria	Enhygromyxa	Enhygromyxa salina	323
484	2639616005	710	2636416168	Proteobacteria	Enhygromyxa	Enhygromyxa salina	205
483	2639615845	4921	2636416168	Proteobacteria	Enhygromyxa	Enhygromyxa salina	228
482	2639615698	4919	2636416168	Proteobacteria	Enhygromyxa	Enhygromyxa salina	526
481	2639615343	4917	2636416168	Proteobacteria	Enhygromyxa	Enhygromyxa salina	188
480	2639604090	4591	2636416165	Proteobacteria	Klebsiella	Klebsiella pneumoniae	125
479	2639454247	7479	2636416131	Proteobacteria	Escherichia	Escherichia coli	166
477	2639254115	4855	2636416092	Proteobacteria	Tatumella	Tatumella morbirosei	425
493	2640815200	5010	2639762814	Proteobacteria	Photorhabdus	Photorhabdus thracensis	153
476	2639083292	3677	2636416057	Proteobacteria	Pseudomonas	Pseudomonas sp.	250
475	2638516656	4805	2636415909	Proteobacteria	Methylobacterium	Methylobacterium tarhaniae	277
473	2637765398	4779	2636415728	Proteobacteria	Pseudomonas	Pseudomonas sp. PA14H7	474
472	2637550319	4761	2636415679	Proteobacteria	Ralstonia	Ralstonia sp. MD27	487
471	2637340094	4744	2636415628	Proteobacteria	Caballeronia	Caballeronia zhejiangensis	197
470	2637136552	4732	2636415578	Proteobacteria	Paraburkholderia	Candidatus Paraburkholderia calva	173
469	2637029148	4725	2636415552	Proteobacteria	Gallaecimonas	Gallaecimonas pentaromativorans	475
468	2636433817	7797	2636415404	Proteobacteria	Burkholderia	Burkholderia pseudomallei	339
467	2635717228	4681	2634166449	Proteobacteria	Lysobacter	Lysobacter arseniciresistens	251
466	2635552487	4669	2634166407	Proteobacteria	Salmonella	Salmonella enterica	155
465	2635344191	4660	2634166355	Proteobacteria	Acidovorax	Acidovorax cattleyae	183
463	2634985219	6213	2634166269	Proteobacteria	Methylobacter	unclassified	253
492	2640770110	4993	2639762801	Proteobacteria	Pseudomonas	Pseudomonas aeruginosa	133
494	2641494403	5046	2639762977	Proteobacteria	Lysobacter	Lysobacter sp. A03	327
523	2645222201	5207	2643221848	Proteobacteria	Frateuria	Frateuria sp. Soil773	525
509	2644142317	5126	2643221625	Proteobacteria	Rhizobacter	Rhizobacter sp. Root29	247
522	2645221030	5204	2643221848	Proteobacteria	Frateuria	Frateuria sp. Soil773	527
521	2645014296	5239	2643221799	Proteobacteria	Methylobacterium	Methylobacterium sp. Leaf102	268
520	2644992667	5191	2643221795	Proteobacteria	Pseudorhodoferax	Pseudorhodoferax sp. Leaf265	163
519	2644961855	5183	2643221789	Proteobacteria	Acidovorax	Acidovorax sp. Leaf78	147
518	2644949542	5182	2643221786	Proteobacteria	Sphingomonas	Sphingomonas sp. Leaf242	123
516	2644948075	5180	2643221786	Proteobacteria	Sphingomonas	Sphingomonas sp. Leaf242	255
515	2644879883	5163	2643221771	Proteobacteria	Pseudomonas	Pseudomonas sp. Leaf48	213
514	2644855350	5162	2643221764	Proteobacteria	Sphingomonas	Sphingomonas sp. Leaf32	264
513	2644246249	3409	2643221644	Proteobacteria	Rhizobacter	Rhizobacter sp. Root1221	250
512	2644246175	5134	2643221644	Proteobacteria	Rhizobacter	Rhizobacter sp. Root1221	223
511	2644216389	5131	2643221638	Proteobacteria	Duganella	Duganella sp. Root336D2	287
510	2644142909	5114	2643221625	Proteobacteria	Rhizobacter	Rhizobacter sp. Root29	204
508	2644030166	5121	2643221603	Proteobacteria	Noviherbaspirillum	Noviherbaspirillum sp. Root189	291
495	2641660695	5052	2639763017	Proteobacteria	Methylobacterium	Methylobacterium indicum	209
507	2644030139	5120	2643221603	Proteobacteria	Noviherbaspirillum	Noviherbaspirillum sp. Root189	287
506	2644028137	5119	2643221603	Proteobacteria	Noviherbaspirillum	Noviherbaspirillum sp. Root189	287
505	2643986427	5539	2643221595	Proteobacteria	Mesorhizobium	Mesorhizobium sp. Root695	194
504	2643977175	5115	2643221593	Proteobacteria	Lysobacter	Lysobacter sp. Root690	297
503	2643967070	5112	2643221592	Proteobacteria	Rhizobacter	Rhizobacter sp. Root16D2	224
502	2643921924	1650	2643221582	Proteobacteria	Rhizobium	Rhizobium sp. Root651	247
501	2643862235	9658	2643221569	Proteobacteria	Achromobacter	Achromobacter sp. Root565	258
500	2643799242	7988	2643221556	Proteobacteria	Massilia	Massilia sp. Root1485	284
499	2642102453	5075	2639763128	Proteobacteria	Aeromonas	Aeromonas schubertii	332
498	2642007101	5070	2639763104	Proteobacteria	Vibrio	Vibrio cholerae	350
497	2641863085	10732	2639763067	Proteobacteria	Acidovorax	Acidovorax avenae	129
496	2641862318	10734	2639763067	Proteobacteria	Acidovorax	Acidovorax avenae	397
335	2599692554	10225	2599185229	Proteobacteria	Variovorax	Variovorax sp. NFACC29	180
211	2559406666	2278	2558860275	Proteobacteria	Enterobacter	Enterobacter ludwigii	312
333	2599289606	3634	2599185144	Proteobacteria	Halomonas	Halomonas muralis	432
131	2525212632	833	2524614631	Proteobacteria	Desulfovibrio	Desulfovibrio inopinatus	437
163	2539611394	2322	2537562045	Proteobacteria	Alcaligenes	Alcaligenes faecalis	155
162	2539361006	1347	2537561977	Proteobacteria	Escherichia	Escherichia coli	134
161	2539293653	10612	2537561961	Proteobacteria	Neisseria	Neisseria sicca	219
160	2535949481	7736	2534681913	Proteobacteria	Xanthomonas	Xanthomonas fragariae	314
159	2535148999	8080	2534681709	Proteobacteria	Escherichia	Escherichia coli	261
158	2534702159	1533	2534681604	Proteobacteria	Escherichia	Escherichia fergusonii	212
157	2534450490	1150	2531839680	Proteobacteria	Enterobacter	Enterobacter cloacae	249
156	2533974849	10580	2531839555	Proteobacteria	Escherichia	Escherichia coli	254
154	2532699752	9043	2531839224	Proteobacteria	Pseudomonas	Pseudomonas furukawaii	465
153	2531754628	1043	2529293251	Proteobacteria	Stenotrophomonas	Stenotrophomonas maltophilia	140
152	2531537559	1028	2529293194	Proteobacteria	Pseudomonas	Pseudomonas stutzeri	323
151	2530363834	998	2529292883	Proteobacteria	Escherichia	Escherichia coli	409
150	2530267277	4430	2529292860	Proteobacteria	Yersinia	Yersinia pestis	270
148	2527289869	923	2526164786	Proteobacteria	Pseudomonas	Pseudomonas chlororaphis	292
147	2527287020	922	2526164786	Proteobacteria	Pseudomonas	Pseudomonas chlororaphis	402
146	2527235884	919	2526164762	Proteobacteria	Pseudomonas	Pseudomonas sp. URIL14HWK12:I6	153
144	2527179289	8127	2526164741	Proteobacteria	Azohydromonas	Azohydromonas australica	166
143	2527106603	3025	2526164723	Proteobacteria	Pectobacterium	Pectobacterium parmentieri	287
142	2526860616	1136	2526164665	Proteobacteria	Escherichia	Escherichia coli	170
140	2525300015	857	2524614658	Proteobacteria	Photobacterium	Photobacterium halotolerans	356
139	2525298661	856	2524614658	Proteobacteria	Photobacterium	Photobacterium halotolerans	954
138	2525247865	847	2524614643	Proteobacteria	Zooshikella	Zooshikella ganghwensis	429
137	2525246679	844	2524614643	Proteobacteria	Zooshikella	Zooshikella ganghwensis	523
136	2525245188	841	2524614643	Proteobacteria	Zooshikella	Zooshikella ganghwensis	299
135	2525245130	840	2524614643	Proteobacteria	Zooshikella	Zooshikella ganghwensis	521
134	2525244403	839	2524614643	Proteobacteria	Zooshikella	Zooshikella ganghwensis	515
133	2525214584	838	2524614631	Proteobacteria	Desulfovibrio	Desulfovibrio inopinatus	369
164	2540433936	1383	2540341032	Proteobacteria	Herbaspirillum	Herbaspirillum frisingense	420
165	2540461453	1384	2540341038	Proteobacteria	Pseudoalteromonas	Pseudoalteromonas sp. BSi20480	619
166	2540966155	1386	2540341225	Proteobacteria	Enterobacter	Enterobacter cloacae	242
183	2546954311	277	2546825540	Proteobacteria	Burkholderia	unclassified	432
196	2553573561	2027	2551306566	Proteobacteria	Ideonella	Ideonella sp. B508-1	430
195	2553188807	1974	2551306469	Proteobacteria	Pantoea	Pantoea sp. A4	179
194	2553045517	8914	2551306425	Proteobacteria	Pseudomonas	Pseudomonas fluorescens	396
193	2553034662	1939	2551306422	Proteobacteria	Pusillimonas	Pusillimonas noertemannii	179
192	2552975056	5452	2551306410	Proteobacteria	Herbaspirillum	Herbaspirillum rubrisubalbicans	371
190	2549931117	1739	2548876808	Proteobacteria	Psychrobacter	Psychrobacter sp. PAMC 21119	340
189	2549825471	8720	2548876785	Proteobacteria	Pseudoalteromonas	Pseudoalteromonas haloplanktis	560
188	2548045656	1614	2547132261	Proteobacteria	Sinorhizobium	Sinorhizobium fredii	191
187	2547634204	7206	2547132165	Proteobacteria	Stenotrophomonas	Stenotrophomonas maltophilia	296
186	2547442447	2247	2547132119	Proteobacteria	Pseudomonas	Pseudomonas putida	278
185	2547400361	1554	2547132110	Proteobacteria	Ralstonia	Ralstonia solanacearum	315
184	2547102808	1526	2546826724	Proteobacteria	Methylobacterium	Methylobacterium sp. EUR3 AL-11	289
182	2546924662	1509	2546825531	Proteobacteria	Alcanivorax	Alcanivorax sp. 43B_GOM-46m	344
167	2541495227	8168	2541047028	Proteobacteria	Cupriavidus	Cupriavidus sp. GA3-3	189
181	2546689290	3064	2545824755	Proteobacteria	Burkholderia	Burkholderia sp. AU4i	426
180	2546659178	10492	2545824746	Proteobacteria	Yersinia	Yersinia enterocolitica	256
179	2546626614	1494	2545824739	Proteobacteria	Acinetobacter	Acinetobacter guillouiae	320
178	2546614455	6153	2545824735	Proteobacteria	Acinetobacter	Acinetobacter gerneri	185
177	2545878149	1464	2545824516	Proteobacteria	Salmonella	Salmonella enterica	149
176	2545875254	1462	2545824516	Proteobacteria	Salmonella	Salmonella enterica	691
175	2545577597	1449	2545555808	Proteobacteria	Phaseolibacter	Phaseolibacter flectens	170
174	2545316981	1134	2541047957	Proteobacteria	Escherichia	Escherichia coli	383
172	2544619516	1288	2541047815	Proteobacteria	Escherichia	Escherichia coli	222
170	2544180947	1438	2541047728	Proteobacteria	Escherichia	Escherichia coli	204
169	2544107537	1433	2541047713	Proteobacteria	Escherichia	Escherichia coli	126
168	2541800324	1407	2541047091	Proteobacteria	Ralstonia	Ralstonia solanacearum	904
132	2525213676	835	2524614631	Proteobacteria	Desulfovibrio	Desulfovibrio inopinatus	431
130	2525211334	832	2524614631	Proteobacteria	Desulfovibrio	Desulfovibrio inopinatus	385
332	2599288156	3633	2599185144	Proteobacteria	Halomonas	Halomonas muralis	423
129	2524997072	816	2524614573	Proteobacteria	Marinospirillum	Marinospirillum minutulum	614
94	2516023581	511	2515154189	Proteobacteria	Paraburkholderia	Paraburkholderia nodosa	417
93	2515299332	488	2515154034	Proteobacteria	Frischella	Frischella perrara	337
92	2515254013	479	2515154021	Proteobacteria	Thiolinea	Thiolinea disciformis	156
91	2515010985	477	2514885035	Proteobacteria	Sinorhizobium	Sinorhizobium fredii	179
90	2514524296	463	2513237333	Proteobacteria	Roseomonas	Roseomonas cervicalis	289
89	2513931159	3757	2513237147	Proteobacteria	Mesorhizobium	Mesorhizobium erdmanii	196
88	2513897501	423	2513237142	Proteobacteria	Pseudomonas	Pseudomonas fluorescens	144
87	2513837770	421	2513237134	Proteobacteria	Glaciecola	Glaciecola sp. ANT9081	782
86	2513779267	417	2513237113	Proteobacteria	Budvicia	Budvicia aquatica	202
85	2513589651	413	2513237087	Proteobacteria	Azorhizobium	Azorhizobium doebereinerae	360
84	2513201080	398	2513020038	Proteobacteria	Pseudomonas	Pseudomonas coronafaciens	127
83	2512838236	387	2512564081	Proteobacteria	Pseudomonas	Pseudomonas cannabina	137
82	2511659420	361	2511231104	Proteobacteria	unclassified	gamma proteobacterium HdN1	490
81	2511354855	4943	2511231021	Proteobacteria	Pseudomonas	Pseudomonas sp. GM78	405
80	2511262991	318	2511231006	Proteobacteria	Pseudomonas	Pseudomonas sp. GM17	304
79	2511092517	8747	2510917013	Proteobacteria	Paraburkholderia	Paraburkholderia unamae	252
77	2509279355	264	2509276000	Planctomycetes	unclassified	unclassified	338
76	2508858704	250	2508501072	Proteobacteria	Pseudomonas	Pseudomonas syringae	180
75	2508779457	201	2508501058	Proteobacteria	Pseudomonas	Pseudomonas savastanoi	159
74	2506902080	135	2506783019	Proteobacteria	Pseudomonas	Pseudomonas syringae	563
73	2506695523	5578	2506520035	Proteobacteria	Enterobacter	Enterobacter ludwigii	304
72	2506228470	104	2506210002	Proteobacteria	Marinomonas	Marinomonas mediterranea	429
71	2505925163	3346	2505679062	Proteobacteria	Candidatus Schmidhempelia	Candidatus Schmidhempelia bombi	157
70	2505564659	1076	2505313054	Proteobacteria	Pseudomonas	Pseudomonas syringae	335
69	2504625200	41	2504557017	Proteobacteria	Marinomonas	Marinomonas sp. GOBB3-320	395
68	2503765163	32	2503754006	Proteobacteria	Acinetobacter	unclassified	162
66	2502318262	24	2502171178	Proteobacteria	Arcobacter	unclassified	286
95	2516208349	516	2516143018	Proteobacteria	Ensifer	Ensifer sp. BR816	359
96	2516397710	518	2516143106	Proteobacteria	Francisella	Francisella sp. FSC1006	671
98	2517279715	9632	2517093049	Proteobacteria	Vogesella	Vogesella sp. LIG4	125
115	2522229350	727	2522125054	Acidobacteria	unclassified	Acidobacteriaceae bacterium KBS 96	157
128	2524918369	809	2524614556	Proteobacteria	Chitinimonas	Chitinimonas koreensis	496
127	2524613070	7396	2524023250	Proteobacteria	Niveispirillum	Niveispirillum irakense	222
126	2524612981	804	2524023250	Proteobacteria	Niveispirillum	Niveispirillum irakense	301
124	2523932779	4882	2523533609	Proteobacteria	Inquilinus	Inquilinus limosus	275
123	2523875126	777	2523533591	Proteobacteria	Rubellimicrobium	Rubellimicrobium mesophilum	215
122	2523786692	773	2523533560	Proteobacteria	Pseudomonas	Pseudomonas azotifigens	199
121	2523654658	767	2523533526	Proteobacteria	Thiomonas	Thiomonas sp. FB-6	601
120	2523653023	763	2523533526	Proteobacteria	Thiomonas	Thiomonas sp. FB-6	506
119	2523652110	761	2523533526	Proteobacteria	Thiomonas	Thiomonas sp. FB-6	123
118	2522601354	9080	2522572009	Proteobacteria	Myxococcus	Myxococcus xanthus	314
117	2522304809	730	2522125086	Proteobacteria	Succinimonas	Succinimonas amylolytica	239
116	2522304703	728	2522125086	Proteobacteria	Succinimonas	Succinimonas amylolytica	346
114	2521990004	9101	2521172697	Proteobacteria	Myxococcus	Myxococcus stipitatus	354
99	2517864914	570	2517572136	Proteobacteria	Chitiniphilus	Chitiniphilus shinanonensis	142
113	2521989783	715	2521172697	Proteobacteria	Myxococcus	Myxococcus stipitatus	251
112	2521988851	712	2521172697	Proteobacteria	Myxococcus	Myxococcus stipitatus	164
111	2521988035	711	2521172697	Proteobacteria	Myxococcus	Myxococcus stipitatus	286
110	2521984049	709	2521172697	Proteobacteria	Myxococcus	Myxococcus stipitatus	185
109	2521961169	1512	2521172691	Proteobacteria	Alcanivorax	Alcanivorax dieselolei	211
107	2521792006	697	2521172646	Proteobacteria	Pseudomonas	Pseudomonas sp. LAMO17WK12:I9	227
106	2521765763	699	2521172642	Proteobacteria	Pseudomonas	Pseudomonas sp. LAMO17WK12:I10	189
105	2520635121	678	2519899692	Proteobacteria	Amphritea	Amphritea japonica	135
104	2520585774	665	2519899678	Proteobacteria	Algicola	Algicola sagamiensis	306
103	2519497843	3997	2519103108	Proteobacteria	Cronobacter	Cronobacter sakazakii	285
101	2518346445	587	2518285522	Proteobacteria	Photorhabdus	Photorhabdus khanii	247
100	2517867451	575	2517572136	Proteobacteria	Chitiniphilus	Chitiniphilus shinanonensis	509
197	2553941259	2053	2551306658	Proteobacteria	Herbaspirillum	Herbaspirillum sp. B39	547
198	2554117787	2074	2551306695	Proteobacteria	Dickeya	Dickeya zeae	222
200	2555214075	2174	2554235223	Proteobacteria	Klebsiella	Klebsiella pneumoniae	201
201	2556986877	4090	2556921016	Proteobacteria	Halomonas	Halomonas sp. 19A_GOM-1509m	233
299	2585243655	3618	2582581301	Proteobacteria	Janthinobacterium	Janthinobacterium sp. RA13	207
297	2585128000	3290	2582581274	Proteobacteria	Vibrio	Vibrio gazogenes	554
296	2585110032	3288	2582581268	Proteobacteria	Halomonas	Halomonas ilicicola	717
294	2584178086	3270	2582580988	Proteobacteria	Salinivibrio	Salinivibrio socompensis	166
291	2582943000	3188	2582580664	Verrucomicrobia	unclassified	unclassified	203
290	2582031461	3151	2579779041	Proteobacteria	Vibrio	Vibrio coralliilyticus	200
289	2581941608	1893	2579779016	Proteobacteria	Acinetobacter	Acinetobacter baumannii	208
288	2581908128	3140	2579779007	Proteobacteria	Escherichia	Escherichia coli	185
286	2581254291	3099	2579778852	Proteobacteria	Pseudomonas	Pseudomonas knackmussii	329
285	2581013299	3744	2579778795	Proteobacteria	Vibrio	Vibrio azureus	1405
284	2581010533	3742	2579778795	Proteobacteria	Vibrio	Vibrio azureus	1332
283	2581009244	3743	2579778795	Proteobacteria	Vibrio	Vibrio azureus	1375
281	2580755771	6195	2579778731	Proteobacteria	Pseudomonas	Pseudomonas aeruginosa	197
280	2580681625	3072	2579778715	Proteobacteria	Tatumella	Tatumella sp. UCD-D_suzukii	368
278	2580179593	3006	2579778596	Proteobacteria	Psychrobacter	Psychrobacter sp. TB67	304
277	2580163734	3018	2579778593	Proteobacteria	Klebsiella	Klebsiella michiganensis	240
275	2579985882	3007	2579778552	Proteobacteria	Mesorhizobium	Mesorhizobium sp. NBIMC_P2-C4	185
274	2579980361	3002	2579778551	Proteobacteria	Psychrobacter	Psychrobacter sp. TB47	291
273	2579829973	2993	2579778515	Proteobacteria	Marinobacter	Marinobacter excellens	297
272	2579829970	3183	2579778515	Proteobacteria	Marinobacter	Marinobacter excellens	437
271	2579794179	3139	2579778504	Proteobacteria	Pseudomonas	Pseudomonas aeruginosa	260
270	2579771840	2990	2576861830	Proteobacteria	Psychrobacter	Psychrobacter muriicola	411
269	2579671885	2977	2576861805	Proteobacteria	Caballeronia	Caballeronia jiangsuensis	190
268	2579612805	2963	2576861790	Proteobacteria	Psychrobacter	Psychrobacter sp. JCM 18903	148
267	2579589889	2957	2576861785	Proteobacteria	Psychrobacter	Psychrobacter sp. JCM 18902	190
266	2579585450	8262	2576861784	Proteobacteria	Erwinia	Erwinia mallotivora	278
265	2578620411	2924	2576861515	Proteobacteria	Enterobacter	Enterobacter sp. MGH 37	223
301	2585970307	3305	2585427625	Proteobacteria	Salmonella	Salmonella bongori	207
302	2586127370	6800	2585427668	Proteobacteria	Janthinobacterium	Janthinobacterium agaricidamnosum	270
303	2586249941	3340	2585427697	Proteobacteria	unclassified	Enterobacteriaceae bacterium LSJC7	440
319	2595353051	3487	2593339207	Proteobacteria	Geoalkalibacter	Geoalkalibacter subterraneus	215
331	2599222827	2081	2599185119	Proteobacteria	Burkholderia	Burkholderia pseudomallei	148
330	2598792950	5986	2597490238	Proteobacteria	Escherichia	Escherichia coli	127
329	2598778238	3585	2597490225	Proteobacteria	Cronobacter	Cronobacter malonaticus	167
328	2598666505	3569	2597490191	Proteobacteria	Vibrio	Vibrio vulnificus	447
327	2597926680	3521	2597489903	Proteobacteria	Providencia	Providencia sneebia	219
326	2597408116	3517	2596583682	Nitrospirae	Nitrospira	Nitrospira marina	207
325	2597034504	3511	2596583599	Proteobacteria	Massilia	Massilia lurida	301
324	2596862690	3499	2596583561	Proteobacteria	Lysobacter	Lysobacter ruishenii	269
323	2596464655	3495	2595698258	Proteobacteria	Cupriavidus	unclassified	257
322	2596462040	3494	2595698258	Proteobacteria	Cupriavidus	unclassified	244
321	2596452426	5599	2595698256	Proteobacteria	Cupriavidus	unclassified	122
320	2596385978	3493	2595698241	Proteobacteria	Ruminobacter	Ruminobacter amylophilus	224
318	2595305700	9706	2593339196	Proteobacteria	Dyella	Dyella marensis	461
304	2586331580	3357	2585427717	Proteobacteria	Robbsia	Robbsia andropogonis	122
317	2593337540	3848	2590828861	Proteobacteria	Methylobacterium	Methylobacterium sp. UNC378MF	283
316	2589448147	1892	2588253967	Proteobacteria	Acinetobacter	Acinetobacter baumannii	200
315	2588971027	2808	2588253843	Proteobacteria	Marinobacter	Marinobacter nitratireducens	403
314	2588722459	8118	2588253789	Proteobacteria	Leclercia	Leclercia adecarboxylata	131
313	2588716372	3427	2588253788	Proteobacteria	Hafnia	Hafnia alvei	290
312	2588291922	3420	2588253510	Proteobacteria	Rhizobacter	Rhizobacter sp. OV335	173
311	2588038322	3414	2585428136	Proteobacteria	Snodgrassella	Snodgrassella alvi	174
310	2587733342	3408	2585428058	Proteobacteria	Methylibium	Methylibium sp. CF468	206
309	2587732892	3407	2585428058	Proteobacteria	Methylibium	Methylibium sp. CF468	237
308	2587553629	4556	2585428006	Proteobacteria	Pseudomonas	Pseudomonas savastanoi	254
307	2587048736	3376	2585427869	Proteobacteria	Escherichia	Escherichia coli	286
305	2586882601	2253	2585427826	Proteobacteria	Pseudomonas	Pseudomonas corrugata	135
264	2578459884	6399	2576861471	Proteobacteria	Stenotrophomonas	Stenotrophomonas rhizophila	538
263	2578271271	9473	2576861402	Proteobacteria	Pseudomonas	Pseudomonas xiamenensis	568
262	2577716530	2274	2576861238	Proteobacteria	Chania	Chania multitudinisentens	197
216	2562370299	10747	2561511179	Proteobacteria	Salmonella	Salmonella bongori	257
228	2564382457	2391	2563366862	Proteobacteria	Escherichia	Escherichia coli	528
227	2564179030	5961	2563366820	Proteobacteria	Escherichia	Escherichia coli	255
226	2563726505	10729	2563366604	Proteobacteria	Salmonella	Salmonella enterica	186
225	2563695699	7135	2563366596	Proteobacteria	Vibrio	Vibrio nigripulchritudo	397
224	2563494376	2354	2563366526	Proteobacteria	Pseudomonas	Pseudomonas mediterranea	195
223	2563253867	2346	2562617162	Proteobacteria	unclassified	Enterobacteriaceae bacterium 9_2_54FAA	374
222	2563082471	2338	2562617115	Proteobacteria	Myxococcus	Myxococcus hansupus	318
221	2563080215	4926	2562617115	Proteobacteria	Myxococcus	Myxococcus hansupus	195
220	2562972782	7730	2562617093	Proteobacteria	Citrobacter	Citrobacter youngae	199
219	2562970900	7025	2562617093	Proteobacteria	Citrobacter	Citrobacter youngae	236
218	2562608104	2140	2561511243	Proteobacteria	Ralstonia	Ralstonia solanacearum	240
217	2562370564	2309	2561511179	Proteobacteria	Salmonella	Salmonella bongori	457
215	2562370294	2307	2561511179	Proteobacteria	Salmonella	Salmonella bongori	233
230	2565085507	6813	2563367007	Proteobacteria	Salmonella	Salmonella enterica	201
214	2562067399	2301	2561511102	Proteobacteria	Acidiphilium	Acidiphilium angustum	188
213	2561415924	7353	2558860968	Proteobacteria	Mesorhizobium	Mesorhizobium sp. URHB0007	210
212	2559407447	2279	2558860275	Proteobacteria	Enterobacter	Enterobacter ludwigii	331
592	2667505350	9464	2663763602	Proteobacteria	Pseudomonas	Pseudomonas hussainii	532
210	2559406415	2277	2558860275	Proteobacteria	Enterobacter	Enterobacter ludwigii	341
208	2559218335	2269	2558860224	Proteobacteria	Dickeya	Dickeya sp. NCPPB 3274	202
207	2559208500	2268	2558860222	Proteobacteria	Dickeya	Dickeya sp. MK7	301
206	2559203090	2267	2558860220	Proteobacteria	Dickeya	Dickeya chrysanthemi	124
205	2559171560	2260	2558860213	Proteobacteria	Dickeya	Dickeya dadantii	281
204	2558422753	2252	2558309032	Proteobacteria	unclassified	Alteromonadaceae bacterium 1120W.S.0a.04	228
203	2558014855	2221	2556921601	Proteobacteria	Desulfobulbus	Desulfobulbus elongatus	456
202	2557371165	7761	2556921086	Proteobacteria	Candidatus Accumulibacter	Candidatus Accumulibacter sp. SK-12	130
229	2564745385	2398	2563366936	Proteobacteria	Citrobacter	Citrobacter sp. KTE30	181
231	2565094568	2413	2563367009	Proteobacteria	Salmonella	Salmonella enterica	247
260	2576847848	2890	2574180450	Proteobacteria	Roseomonas	Roseomonas lacus	198
247	2568536554	4682	2568526003	Proteobacteria	Lysobacter	Lysobacter spongiicola	247
259	2576847845	2889	2574180450	Proteobacteria	Roseomonas	Roseomonas lacus	206
258	2576781415	2883	2574180434	Proteobacteria	Desulfobotulus	Desulfobotulus sapovorans	525
257	2574609096	8848	2574179809	Proteobacteria	Gilliamella	Gilliamella apicola	241
256	2574019336	6523	2571042878	Proteobacteria	Enterobacter	Enterobacter sp. BIDMC 26	187
255	2573339157	2799	2571042676	Proteobacteria	Pseudomonas	Pseudomonas aeruginosa	186
254	2572339030	2767	2571042376	Proteobacteria	Halomonas	Halomonas anticariensis	314
253	2572336713	2765	2571042376	Proteobacteria	Halomonas	Halomonas anticariensis	223
252	2572080295	2755	2571042309	Proteobacteria	Vibrio	Vibrio campbellii	759
251	2569559953	2697	2568526303	Proteobacteria	Salinivibrio	Salinivibrio socompensis	339
250	2569406140	9288	2568526256	Proteobacteria	Advenella	Advenella kashmirensis	158
249	2568637328	2685	2568526028	Proteobacteria	Shewanella	Shewanella algae	235
248	2568538685	2666	2568526003	Proteobacteria	Lysobacter	Lysobacter spongiicola	152
246	2568271081	2650	2565957080	Proteobacteria	Acinetobacter	Acinetobacter baumannii	179
232	2565261201	2473	2563367050	Proteobacteria	Pseudomonas	Pseudomonas syringae	272
245	2567778700	2639	2565956960	Proteobacteria	Acinetobacter	Acinetobacter baumannii	401
244	2567259409	2626	2565956822	Proteobacteria	Pseudomonas	Pseudomonas putida	727
243	2566738812	6316	2565956699	Proteobacteria	Acinetobacter	Acinetobacter rudis	290
242	2566725347	2603	2565956694	Proteobacteria	Acinetobacter	Acinetobacter gerneri	200
241	2566724815	6381	2565956694	Proteobacteria	Acinetobacter	Acinetobacter gerneri	149
240	2566568556	2584	2565956650	Proteobacteria	Acinetobacter	Acinetobacter sp. NIPH 2100	322
239	2566538458	2581	2565956641	Proteobacteria	Acinetobacter	Acinetobacter bereziniae	392
238	2566169942	6763	2565956560	Proteobacteria	Burkholderia	Burkholderia glumae	486
237	2566168347	3307	2565956559	Proteobacteria	Rhizobium	Rhizobium etli	366
236	2566037822	2841	2565956521	Proteobacteria	Vibrio	Vibrio rhizosphaerae	233
235	2566023631	2509	2565956517	Proteobacteria	Andreprevotia	Andreprevotia chitinilytica	460
234	2566019946	2505	2565956517	Proteobacteria	Andreprevotia	Andreprevotia chitinilytica	295
591	2666410909	6020	2663763285	Proteobacteria	Citrobacter	Citrobacter koseri	227
711	2706226221	7335	2703719284	Proteobacteria	Pseudomonas	unclassified	249
593	2667507506	6061	2663763603	Proteobacteria	Pseudomonas	Pseudomonas marincola	165
925	2773053170	9208	2772190798	Proteobacteria	Marinomonas	Marinomonas balearica	424
955	2778208238	3549	2775507275	Proteobacteria	Burkholderia	Burkholderia sp. MSMB0852	194
954	2778097933	9391	2775507248	Bacteroidetes	unclassified	Rhodothermaceae bacterium RA	270
953	2778080941	9388	2775507243	Proteobacteria	Janthinobacterium	Janthinobacterium sp. B9-8	130
952	2777905749	9380	2775507204	Proteobacteria	Pseudomonas	Pseudomonas laurylsulfativorans	392
951	2776708951	6992	2775507004	Proteobacteria	Citrobacter	Citrobacter sp. L55	489
950	2776593670	9337	2775506981	Proteobacteria	Paracoccus	Paracoccus zhejiangensis	219
949	2776557892	9336	2775506972	Proteobacteria	Rhodobacter	Rhodobacter sp. CZR27	199
948	2776461543	7554	2775506945	Proteobacteria	Chromobacterium	Chromobacterium sp. ATCC 53434	336
947	2776395726	9328	2775506931	Proteobacteria	Thauera	Thauera sp. K11	124
946	2776304910	9770	2775506908	Proteobacteria	Celeribacter	Celeribacter manganoxidans	136
945	2776294849	9321	2775506906	Proteobacteria	Hafnia	Hafnia sp. CBA7124	206
944	2776293486	9319	2775506906	Proteobacteria	Hafnia	Hafnia sp. CBA7124	315
943	2776228920	9309	2775506892	Proteobacteria	Luteimonas	Luteimonas abyssi	536
942	2776009024	9305	2775506838	Proteobacteria	Orrella	Orrella dioscoreae	1773
941	2776005803	9304	2775506838	Proteobacteria	Orrella	Orrella dioscoreae	242
939	2775063865	9279	2773857977	Proteobacteria	Sinorhizobium	Sinorhizobium americanum	307
938	2774803396	9267	2773857905	Proteobacteria	Burkholderia	Burkholderia insecticola	487
937	2774761043	9264	2773857893	Proteobacteria	Massilia	Massilia sp. NR 4-1	284
936	2774760815	9263	2773857893	Proteobacteria	Massilia	Massilia sp. NR 4-1	305
935	2774608218	9518	2773857812	Proteobacteria	Paracoccus	Paracoccus aminovorans	244
934	2774520007	9255	2773857786	Proteobacteria	Serratia	Serratia plymuthica	406
933	2774442221	9250	2773857771	Proteobacteria	Herbaspirillum	Herbaspirillum sp. XFZ15 10_5	620
932	2774420659	9230	2773857766	Proteobacteria	Acidovorax	Acidovorax citrulli	130
930	2774093715	9241	2773857665	Proteobacteria	Pseudomonas	Pseudomonas sp. 2848	229
929	2774056810	9238	2773857657	Proteobacteria	Paraburkholderia	Paraburkholderia sp. BL9I2N2	784
928	2773971462	9229	2773857633	Proteobacteria	Paraburkholderia	Paraburkholderia sp. BL6669N2	380
927	2773575788	9227	2772190928	Proteobacteria	Paraburkholderia	Paraburkholderia sp. BL17N1	155
956	2778331296	933	2778260931	Proteobacteria	Thiocapsa	Thiocapsa rosea	223
957	2778759499	1171	2778261065	Proteobacteria	Escherichia	Escherichia sp. MOD1-EC4516	133
958	2778814895	4302	2778261083	Proteobacteria	Escherichia	Escherichia coli	253
978	2795701040	9592	2795385447	Proteobacteria	Rhodovulum	Rhodovulum euryhalinum	218
993	2823816662	9710	2823810201	Proteobacteria	Rhizobium	Rhizobium sp. SG741	374
992	2821101098	9690	2821097759	Proteobacteria	Phyllobacterium	Phyllobacterium sp. P30BS-XVII	217
991	2821096505	3746	2821091796	Proteobacteria	Phyllobacterium	Phyllobacterium myrsinacearum	222
990	2821078265	2713	2821075268	Proteobacteria	Pantoea	Pantoea agglomerans	241
989	2819622355	10057	2818991450	Proteobacteria	Burkholderia	Burkholderia sp. 604	469
988	2819602124	6777	2818991446	Proteobacteria	Variovorax	Variovorax sp. 1180	229
987	2816466339	10150	2816332132	Proteobacteria	Variovorax	Variovorax sp. T529	206
985	2809042199	9661	2808606397	Proteobacteria	Pseudomonas	Pseudomonas chlororaphis	243
982	2806270323	2693	2802429727	Proteobacteria	Advenella	Advenella incenata	224
981	2806256179	9637	2802429724	Proteobacteria	Rhodovulum	Rhodovulum steppense	178
980	2802646861	9630	2802428841	Proteobacteria	Cupriavidus	Cupriavidus sp. ASC-9842	198
979	2799105652	9609	2795386144	Proteobacteria	Cricetibacter	Cricetibacter osteomyelitidis	162
977	2791801807	9588	2791354869	Proteobacteria	Biostraticola	Biostraticola tofi	363
959	2780445129	9456	2778261527	Proteobacteria	Escherichia	Escherichia coli	227
974	2788693959	2114	2788499840	Proteobacteria	Pseudomonas	Pseudomonas synxantha	152
973	2788679998	9572	2788499837	Proteobacteria	Rhizobium	Rhizobium sp. WW_1	365
972	2788635190	9479	2788499829	Proteobacteria	Pseudomonas	Pseudomonas graminis	183
971	2786881428	10196	2786546179	Proteobacteria	Buttiauxella	Buttiauxella sp. JUb87	265
970	2786872828	9555	2786546177	Proteobacteria	Acinetobacter	Acinetobacter calcoaceticus	661
968	2785270139	9522	2784746746	Proteobacteria	Rahnella	Rahnella sp. BIGb0236	257
967	2785262948	9520	2784746744	Proteobacteria	Neorhizobium	Neorhizobium sp. JUb45	342
965	2784256041	9500	2784132062	Proteobacteria	Photorhabdus	Photorhabdus temperata	313
964	2784255809	2223	2784132062	Proteobacteria	Photorhabdus	Photorhabdus temperata	366
963	2784199601	9498	2784132046	Proteobacteria	Neorhizobium	Neorhizobium sp. S3-V5DH	170
962	2782212574	2695	2781126024	Proteobacteria	Vibrio	Vibrio crassostreae	387
961	2782212558	9488	2781126024	Proteobacteria	Vibrio	Vibrio crassostreae	310
926	2773054622	9209	2772190798	Proteobacteria	Marinomonas	Marinomonas balearica	1286
924	2772675380	9193	2772190720	Proteobacteria	Marinomonas	Marinomonas gallaica	369
594	2667564568	6064	2667527209	Proteobacteria	Pseudomonas	Pseudomonas cichorii	122
923	2772533107	9186	2772190684	Proteobacteria	Photobacterium	Photobacterium kishitanii	370
890	2769355430	9025	2767802240	Proteobacteria	Acinetobacter	Acinetobacter wuhouensis	268
889	2766828399	9000	2765236085	Proteobacteria	Paraburkholderia	Paraburkholderia unamae	172
888	2766171818	8974	2765235975	Proteobacteria	Burkholderia	[Pseudomonas] mesoacidophila	441
887	2766150853	8970	2765235971	Proteobacteria	Burkholderia	Burkholderia metallica	168
886	2766100869	10689	2765235960	Proteobacteria	Neisseria	Neisseria zoodegmatis	167
885	2765724025	8962	2765235881	Proteobacteria	Bordetella	Bordetella genomosp. 13	218
884	2765580839	8948	2765235840	Proteobacteria	Stenotrophomonas	Stenotrophomonas maltophilia	297
883	2760302287	8522	2758568521	Proteobacteria	Sphingomonas	Sphingomonas sp. PP-F2F-G114-C0414	266
882	2758688271	8943	2758568032	Proteobacteria	Psychrobacter	Psychrobacter sp. DAB_AL43B	230
881	2758687124	8942	2758568032	Proteobacteria	Psychrobacter	Psychrobacter sp. DAB_AL43B	185
879	2758686236	8938	2758568032	Proteobacteria	Psychrobacter	Psychrobacter sp. DAB_AL43B	230
878	2758444920	8930	2757320775	Proteobacteria	Bacterioplanes	Bacterioplanes sanyensis	578
877	2758217656	3100	2757320535	Proteobacteria	Pseudomonas	Pseudomonas asplenii	225
876	2758168283	9939	2757320527	Proteobacteria	Pseudomonas	Pseudomonas sp. OV657	189
874	2757742470	9982	2757320430	Proteobacteria	Pseudomonas	Pseudomonas sp. OV529	288
873	2757735361	3171	2757320428	Proteobacteria	Paraburkholderia	Paraburkholderia sp. OV446	127
872	2757680491	3503	2757320418	Proteobacteria	Duganella	Duganella sp. GV032	147
871	2757644339	8921	2757320412	Proteobacteria	Variovorax	Variovorax sp. GV035	264
870	2756799040	8869	2756170277	Proteobacteria	Enterobacillus	Enterobacillus tribolii	265
869	2756796264	8868	2756170277	Proteobacteria	Enterobacillus	Enterobacillus tribolii	289
868	2756794342	8866	2756170276	Proteobacteria	Methylobacterium	Methylobacterium organophilum	180
867	2756763678	8864	2756170268	Proteobacteria	Pleionea	Pleionea mediterranea	218
866	2756146390	7972	2754412939	Proteobacteria	Geobacter	Geobacter sp. DSM 2909	241
864	2754929362	8787	2754412386	Proteobacteria	Burkholderia	Burkholderia territorii	251
863	2754922124	8748	2754412385	Proteobacteria	Burkholderia	Burkholderia territorii	276
862	2754917438	9903	2754412384	Proteobacteria	Burkholderia	Burkholderia stagnalis	138
861	2754826238	7209	2754412370	Proteobacteria	Burkholderia	Burkholderia sp. MSMB1826	469
891	2769357948	9028	2767802241	Proteobacteria	Acinetobacter	Acinetobacter larvae	262
892	2769536489	9044	2767802272	Proteobacteria	Pseudomonas	Pseudomonas sp. EGD-AKN5	471
894	2770112663	9053	2767802425	Proteobacteria	unclassified	unclassified	541
909	2770858785	9093	2767802756	Proteobacteria	Nannocystis	Nannocystis exedens	634
921	2772140326	9169	2770939645	Proteobacteria	Orbus	Orbus hercynius	313
920	2772093362	9165	2770939635	Proteobacteria	Panacagrimonas	Panacagrimonas perspica	309
919	2772053489	9160	2770939624	Proteobacteria	Brenneria	Brenneria salicis	141
918	2772038424	9157	2770939621	Proteobacteria	Mangrovibacter	Mangrovibacter plantisponsor	269
917	2772026245	9156	2770939619	Proteobacteria	Pseudorhodoferax	Pseudorhodoferax soli	218
916	2771979530	4828	2770939605	Proteobacteria	Paracoccus	Paracoccus lutimaris	179
915	2771978847	4623	2770939604	Proteobacteria	Paludibacterium	Paludibacterium purpuratum	137
914	2771859549	9142	2770939572	Proteobacteria	Tahibacter	Tahibacter aquaticus	273
913	2770874470	1352	2767802758	Proteobacteria	Alcaligenes	Alcaligenes faecalis	599
912	2770870627	9105	2767802757	Proteobacteria	Cystobacter	Cystobacter fuscus	400
911	2770870573	9103	2767802757	Proteobacteria	Cystobacter	Cystobacter fuscus	140
910	2770866229	9100	2767802757	Proteobacteria	Cystobacter	Cystobacter fuscus	220
908	2770856255	9088	2767802756	Proteobacteria	Nannocystis	Nannocystis exedens	184
895	2770825262	10741	2767802753	Proteobacteria	Cystobacter	Cystobacter ferrugineus	230
907	2770856158	9086	2767802756	Proteobacteria	Nannocystis	Nannocystis exedens	196
906	2770854709	9085	2767802756	Proteobacteria	Nannocystis	Nannocystis exedens	212
905	2770854493	9090	2767802756	Proteobacteria	Nannocystis	Nannocystis exedens	258
904	2770854058	10411	2767802756	Proteobacteria	Nannocystis	Nannocystis exedens	220
903	2770853973	9095	2767802756	Proteobacteria	Nannocystis	Nannocystis exedens	346
902	2770853906	9083	2767802756	Proteobacteria	Nannocystis	Nannocystis exedens	295
901	2770853605	9081	2767802756	Proteobacteria	Nannocystis	Nannocystis exedens	261
900	2770846226	9078	2767802755	Proteobacteria	Myxococcus	Myxococcus macrosporus	191
899	2770843031	9077	2767802754	Proteobacteria	Archangium	Archangium sp. Cb G35	260
898	2770829752	9075	2767802753	Proteobacteria	Cystobacter	Cystobacter ferrugineus	201
897	2770825743	9072	2767802753	Proteobacteria	Cystobacter	Cystobacter ferrugineus	241
896	2770825599	9071	2767802753	Proteobacteria	Cystobacter	Cystobacter ferrugineus	206
994	2823900087	9713	2823899910	Proteobacteria	Rhizobacter	Rhizobacter sp. SG490	170
995	2824395538	9732	2824392752	Proteobacteria	Roseateles	Roseateles terrae	322
996	2824531485	9566	2824527706	Proteobacteria	Luteibacter	Luteibacter sp. Sphag1AF	133
997	2824548008	9745	2824544339	Proteobacteria	Pseudomonas	Pseudomonas sp. OG7	143
32	642577145	10486	642555150	Proteobacteria	Proteus	Proteus mirabilis	396
31	642440175	10483	641736149	Proteobacteria	Burkholderia	Burkholderia ambifaria	145
30	641685430	10445	641522608	Proteobacteria	Burkholderia	Burkholderia ambifaria	389
29	641583288	10442	641522603	Proteobacteria	Acinetobacter	Acinetobacter baumannii	200
28	641577717	1351	641522603	Proteobacteria	Acinetobacter	Acinetobacter baumannii	121
26	641430824	10431	641380442	Proteobacteria	unclassified	alpha proteobacterium BAL199	370
24	641166897	10419	640963030	Proteobacteria	Plesiocystis	Plesiocystis pacifica	510
23	641164609	10418	640963030	Proteobacteria	Plesiocystis	Plesiocystis pacifica	214
22	641162106	10414	640963030	Proteobacteria	Plesiocystis	Plesiocystis pacifica	474
20	640501309	5956	640427131	Proteobacteria	Pseudomonas	Pseudomonas mendocina	427
19	640278193	10390	640069307	Proteobacteria	Burkholderia	Burkholderia vietnamiensis	1217
18	640184741	10389	640069307	Proteobacteria	Burkholderia	Burkholderia vietnamiensis	297
17	640020392	10387	639857036	Proteobacteria	unclassified	marine gamma proteobacterium HTCC2080	289
16	639855397	10384	639633026	Proteobacteria	Halorhodospira	Halorhodospira halophila	1099
14	639812643	10379	639633037	Proteobacteria	Marinobacter	Marinobacter hydrocarbonoclasticus	244
13	639795216	10378	639633052	Proteobacteria	Psychromonas	Psychromonas ingrahamii	579
12	639163011	10371	638341141	Proteobacteria	Bermanella	Bermanella marisrubri	421
10	638998364	10367	638341169	Proteobacteria	Reinekea	Reinekea blandensis	214
9	638023194	9073	637000186	Proteobacteria	Myxococcus	Myxococcus xanthus	287
8	637965466	10349	637000075	Proteobacteria	Chromohalobacter	Chromohalobacter salexigens	376
7	637922872	10345	637000249	Proteobacteria	Saccharophagus	Saccharophagus degradans	459
6	637919397	10341	637000249	Proteobacteria	Saccharophagus	Saccharophagus degradans	382
5	637905386	8047	637000137	Proteobacteria	Jannaschia	Jannaschia sp. CCS1	247
4	637588941	10324	637000206	Proteobacteria	Photobacterium	Photobacterium profundum	295
3	637587803	10323	637000206	Proteobacteria	Photobacterium	Photobacterium profundum	539
2	637565160	2032	637000048	Proteobacteria	Burkholderia	Burkholderia mallei	237
1	637494223	966	637000354	Proteobacteria	Yersinia	Yersinia pestis	430
33	642781741	8570	642555167	Proteobacteria	Aliivibrio	Aliivibrio fischeri	615
34	643498996	10549	643348587	Proteobacteria	Vibrio	Vibrio tasmaniensis	132
35	643652252	10556	643348505	Proteobacteria	Agrobacterium	Agrobacterium vitis	200
52	649919253	10315	649633107	Proteobacteria	Vibrio	Vibrio vulnificus	1093
64	651683661	10775	651324040	Proteobacteria	Halomonas	Halomonas sp. TD01	261
63	651601329	10771	651324029	Proteobacteria	Enterobacter	Enterobacter hormaechei	402
62	651209070	10755	651053022	Proteobacteria	Escherichia	Escherichia coli	317
61	651033578	10746	650716084	Proteobacteria	Salmonella	Salmonella bongori	154
60	651032708	10745	650716084	Proteobacteria	Salmonella	Salmonella bongori	229
59	650973780	9079	650716065	Proteobacteria	Myxococcus	Myxococcus fulvus	239
58	650972623	10740	650716065	Proteobacteria	Myxococcus	Myxococcus fulvus	247
57	650736509	7295	650716004	Proteobacteria	Acidovorax	Acidovorax avenae	227
56	650414088	9351	650377931	Proteobacteria	Erwinia	Erwinia sp. Ejp617	212
55	650361518	10722	649990028	Proteobacteria	Vibrio	Vibrio brasiliensis	361
54	649950012	10712	649633002	Acidobacteria	Granulicella	Granulicella tundricola	335
53	649947670	10710	649633002	Acidobacteria	Granulicella	Granulicella tundricola	304
51	649888504	10164	649633106	Proteobacteria	Variovorax	Variovorax paradoxus	248
36	643877957	2680	643692013	Proteobacteria	Burkholderia	Burkholderia glumae	198
50	649660132	10703	649633030	Nitrospirae	Nitrospira	Nitrospira defluvii	203
48	647631740	10645	647533200	Proteobacteria	Pseudovibrio	Pseudovibrio sp. JE062	307
47	647264888	9265	647000312	Proteobacteria	Serratia	Serratia odorifera	269
46	647254270	10643	647000291	Proteobacteria	Photobacterium	Photobacterium damselae	408
44	646813957	6802	646564506	Proteobacteria	Arcobacter	Arcobacter nitrofigilis	144
43	646770683	6976	646564515	Proteobacteria	Paraburkholderia	Paraburkholderia sp. CCGE1002	160
42	646553897	10626	646311907	Proteobacteria	Azospirillum	Azospirillum lipoferum	676
41	645477175	10613	645058748	Proteobacteria	Neisseria	Neisseria sicca	177
40	644890334	10602	644736399	Proteobacteria	Photorhabdus	Photorhabdus asymbiotica	364
39	644830461	7487	644736400	Proteobacteria	Ralstonia	Ralstonia pickettii	255
38	644443380	10585	643886024	Proteobacteria	Proteus	Proteus mirabilis	202
37	643919928	10563	643886213	Proteobacteria	Helicobacter	Helicobacter canadensis	256
1065	2928928207	9461	2928925440	Proteobacteria	Acinetobacter	unclassified	145
1064	2928923449	6711	2928919892	Proteobacteria	Rahnella	Rahnella aquatilis	386
1063	2928614007	10267	2928611649	Proteobacteria	Duganella	Duganella sp.	354
1012	2857379184	9900	2857375656	Proteobacteria	Pseudomonas	Pseudomonas sp. YL-MPn5-2015	190
1026	2904532904	9678	2904530477	Proteobacteria	Herbaspirillum	Herbaspirillum huttiense	122
1025	2904428562	9994	2904424332	Proteobacteria	Duganella	Duganella sp. 1411	376
1023	2886310271	10129	2886308986	Proteobacteria	Janthinobacterium	Janthinobacterium sp. CAN_S1	176
1021	2880578037	9975	2880574310	Proteobacteria	Labrenzia	Labrenzia sp. EL_162	279
1020	2867945951	9968	2867940780	Proteobacteria	Pseudomonas	Pseudomonas fluorescens	227
1019	2867844367	5084	2867842039	Proteobacteria	Pseudomonas	Pseudomonas laurylsulfativorans	352
1018	2864963331	9958	2864960361	Proteobacteria	Comamonas	Comamonas odontotermitis	218
1017	2864809725	9952	2864808494	Proteobacteria	Chitinimonas	Chitinimonas taiwanensis	447
1016	2864681693	9936	2864676799	Proteobacteria	Pseudomonas	Pseudomonas frederiksbergensis	229
1015	2861655553	9921	2861653689	Proteobacteria	Chitinivorax	Chitinivorax tropicus	198
1014	2861193539	9906	2861192947	Proteobacteria	Desulfosalsimonas	Desulfosalsimonas propionicica	587
1013	2860301292	9905	2860298897	Proteobacteria	Leptothrix	Leptothrix sp. C29	173
1011	2852777868	9888	2852775904	Proteobacteria	Paraburkholderia	Paraburkholderia atlantica	283
1028	2904545798	5158	2904541872	Proteobacteria	Variovorax	Variovorax sp. 1615	216
1010	2845635076	9861	2845629796	Proteobacteria	Paraburkholderia	Paraburkholderia bannensis	176
1009	2842462930	942	2842462802	Proteobacteria	Rhizobium	Rhizobium esperanzae	197
1008	2842037338	9832	2842030619	Proteobacteria	Reyranella	Reyranella sp. OAS946	198
1006	2838664354	426	2838661181	Proteobacteria	Rhizobium	Rhizobium mongolense	195
1005	2838141342	9818	2838140227	Proteobacteria	Dyella	Dyella sp. OAE510	568
1004	2833684056	8401	2833679292	Proteobacteria	Rhizobium	Rhizobium sp. BK226	414
1003	2830057278	9796	2830054275	Proteobacteria	Niveibacterium	Niveibacterium umoris	140
1002	2830038959	9791	2830037985	Proteobacteria	Polymorphobacter	Polymorphobacter fuscus	321
1001	2829765140	9780	2829760844	Proteobacteria	Methylobacterium	Methylobacterium fujisawaense	258
1000	2828372183	9769	2828369385	Proteobacteria	Roseomonas	Roseomonas alkaliterrae	216
999	2827990215	2210	2827986130	Proteobacteria	Aminobacter	Aminobacter aminovorans	228
998	2825071623	5368	2825065874	Proteobacteria	Rhizobium	Rhizobium sp. BK386	376
1027	2904544702	7291	2904541872	Proteobacteria	Variovorax	Variovorax sp. 1615	218
1030	2917944073	10192	2917942753	Proteobacteria	Erwinia	Erwinia rhapontici	207
1062	2928613735	10266	2928611649	Proteobacteria	Duganella	Duganella sp.	376
1046	2926444221	5991	2926443539	Proteobacteria	Pseudomonas	Pseudomonas citronellolis	571
1061	2928398852	10256	2928394966	Proteobacteria	Martelella	Martelella mangrovi	352
1060	2928398845	10255	2928394966	Proteobacteria	Martelella	Martelella mangrovi	347
1059	2928295398	10253	2928293015	Proteobacteria	Xanthobacter	Xanthobacter agilis	364
1057	2928226335	10245	2928225989	Proteobacteria	Angulomicrobium	Angulomicrobium amanitiforme	490
1056	2928157018	10242	2928157003	Proteobacteria	Burkholderia	Burkholderia ambifaria	497
1055	2928086241	10232	2928084124	Proteobacteria	Variovorax	Variovorax paradoxus	192
1054	2928075830	3657	2928070936	Proteobacteria	Variovorax	Variovorax guangxiensis	219
1053	2928068181	9619	2928064002	Proteobacteria	Variovorax	Variovorax sp.	248
1052	2928058612	3839	2928051484	Proteobacteria	Variovorax	Variovorax sp.	144
1051	2928054762	10228	2928051484	Proteobacteria	Variovorax	Variovorax sp.	243
1049	2927812251	10214	2927808043	Proteobacteria	Pseudomonas	unclassified	358
1048	2927808814	10210	2927808043	Proteobacteria	Pseudomonas	unclassified	333
1045	2926419018	10176	2926415241	Proteobacteria	Natronocella	Natronocella acetinitrilica	750
1031	2917946431	10042	2917942753	Proteobacteria	Erwinia	Erwinia rhapontici	186
1044	2926415262	10174	2926415241	Proteobacteria	Natronocella	Natronocella acetinitrilica	1161
1042	2926117769	10221	2926113190	Proteobacteria	Variovorax	Variovorax boronicumulans	401
1041	2926104257	10142	2926103950	Proteobacteria	Variovorax	Variovorax ginsengisoli	130
1040	2923514809	10134	2923510766	Proteobacteria	Herbaspirillum	Herbaspirillum rubrisubalbicans	195
1039	2919528037	10008	2919527303	Proteobacteria	Paraburkholderia	Paraburkholderia strydomiana	422
1038	2919170272	10034	2919166419	Proteobacteria	Agrobacterium	Agrobacterium larrymoorei	210
1037	2919083357	10091	2919079590	Proteobacteria	Herbaspirillum	Herbaspirillum sp. 1173	473
1036	2918902560	6218	2918897435	Proteobacteria	Burkholderia	Burkholderia cepacia	373
1035	2918830825	9396	2918829582	Proteobacteria	Paraburkholderia	Paraburkholderia phenoliruptrix	135
1034	2918812099	10259	2918807896	Proteobacteria	Paraburkholderia	Paraburkholderia terricola	145
1033	2918727399	10059	2918725386	Proteobacteria	Burkholderia	Burkholderia ambifaria	395
1032	2918651985	10051	2918651228	Proteobacteria	Acinetobacter	Acinetobacter guillouiae	304
860	2754719058	8810	2754412353	Proteobacteria	Burkholderia	Burkholderia stagnalis	161
859	2754636474	9656	2754412341	Proteobacteria	Burkholderia	Burkholderia stabilis	239
858	2754596886	8423	2754412335	Proteobacteria	Burkholderia	Burkholderia stagnalis	188
724	2710201768	7434	2708743151	Proteobacteria	Paraburkholderia	Paraburkholderia sp. BL18I3N2	360
688	2698271611	7131	2695420968	Proteobacteria	Yoonia	Yoonia maricola	225
687	2697413009	6764	2695420772	Proteobacteria	Pseudomonas	Pseudomonas sp. NBRC 111143	207
685	2697039780	7079	2695420680	Proteobacteria	Achromobacter	Achromobacter sp. ATCC31444	371
684	2697036689	7078	2695420680	Proteobacteria	Achromobacter	Achromobacter sp. ATCC31444	1089
683	2696752395	216	2695420612	Proteobacteria	Pseudomonas	Pseudomonas amygdali	127
682	2696122780	7141	2695420470	Proteobacteria	Vibrio	Vibrio cholerae	245
681	2695590238	8726	2695420346	Proteobacteria	Brenneria	Brenneria goodwinii	430
680	2695459633	6989	2695420309	Proteobacteria	Paraburkholderia	Paraburkholderia phenazinium	419
679	2695035507	6985	2693429895	Proteobacteria	Stigmatella	Stigmatella aurantiaca	236
678	2694884878	6981	2693429859	Proteobacteria	Aidingimonas	Aidingimonas halophila	443
677	2694883659	6980	2693429859	Proteobacteria	Aidingimonas	Aidingimonas halophila	416
676	2694882277	6979	2693429859	Proteobacteria	Aidingimonas	Aidingimonas halophila	350
675	2694830018	3477	2693429824	Proteobacteria	Paraburkholderia	Paraburkholderia caballeronis	442
674	2692341179	6520	2690316123	Proteobacteria	Salmonella	Salmonella enterica	142
673	2691566821	6872	2690315921	Planctomycetes	Roseimaritima	Roseimaritima ulvae	368
672	2691389220	6852	2690315873	Proteobacteria	Janthinobacterium	Janthinobacterium sp. CG23_2	234
671	2691388110	6849	2690315873	Proteobacteria	Janthinobacterium	Janthinobacterium sp. CG23_2	340
670	2691280205	6839	2690315842	Proteobacteria	Providencia	Providencia heimbachae	668
669	2690979753	6825	2690315754	Proteobacteria	Desulfatitalea	Desulfatitalea tepidiphila	809
667	2690794225	6815	2690315704	Proteobacteria	Salmonella	Salmonella enterica	146
666	2690379029	6804	2690315615	Proteobacteria	Massilia	Massilia sp. CF038	157
665	2690320145	6801	2690315601	Proteobacteria	Acinetobacter	Acinetobacter apis	181
664	2690305243	4718	2687453812	Proteobacteria	Variovorax	Variovorax sp. YR266	150
663	2689751416	3872	2687453690	Proteobacteria	Variovorax	Variovorax sp. OK202	477
662	2689697157	6795	2687453681	Proteobacteria	Variovorax	Variovorax sp. PDC80	379
661	2689669162	9691	2687453676	Proteobacteria	Phyllobacterium	Phyllobacterium sp. OV277	219
660	2689425878	9376	2687453597	Proteobacteria	Pseudomonas	Pseudomonas silesiensis	388
689	2699271911	7155	2698536479	Proteobacteria	Enterobacter	Enterobacter kobei	465
690	2699572082	450	2698536553	Proteobacteria	Mesorhizobium	Mesorhizobium sp. LNHC221B00	217
691	2700156280	7163	2698536701	Proteobacteria	Oceanicola	Oceanicola litoreus	313
707	2705819188	9371	2703719185	Proteobacteria	Pseudomonas	unclassified	411
722	2708855900	7395	2708742415	Proteobacteria	Azospirillum	Azospirillum sp. RU37A	311
721	2708842795	9643	2708742412	Proteobacteria	Azospirillum	Azospirillum sp. RU38E	304
719	2707689342	7366	2706794619	Proteobacteria	Yersinia	Yersinia pseudotuberculosis	251
717	2707454583	4483	2706794570	Proteobacteria	Neorhizobium	Neorhizobium galegae	288
716	2707325535	7356	2706794544	Proteobacteria	Mesorhizobium	Mesorhizobium sp. L103C565B0	227
715	2707260070	7352	2706794534	Proteobacteria	Mesorhizobium	Mesorhizobium sp. LNJC384A00	156
714	2707230214	7349	2706794529	Proteobacteria	Mesorhizobium	Mesorhizobium sp. LNJC405B00	198
713	2707222064	7348	2706794528	Proteobacteria	Mesorhizobium	Mesorhizobium sp. LSHC416B00	219
712	2707094627	7345	2706794494	Proteobacteria	Variovorax	Variovorax paradoxus	223
710	2706217330	7333	2703719282	Proteobacteria	Burkholderia	Burkholderia bonniea	209
709	2705869823	7317	2703719195	Proteobacteria	unclassified	Enterobacteriaceae bacterium JKS000233	346
708	2705819691	9372	2703719185	Proteobacteria	Pseudomonas	unclassified	287
706	2705817010	3678	2703719185	Proteobacteria	Pseudomonas	unclassified	371
692	2700156663	7166	2698536701	Proteobacteria	Oceanicola	Oceanicola litoreus	198
705	2705034348	7314	2703718901	Proteobacteria	Desulfosarcina	Desulfosarcina cetonica	123
704	2704596467	2712	2703718816	Proteobacteria	Escherichia	Escherichia coli	264
703	2703216427	7268	2700989557	Proteobacteria	Labrenzia	Labrenzia sp. OB1	206
702	2703123863	7259	2700989538	Proteobacteria	Pseudomonas	Pseudomonas aeruginosa	1142
701	2703120409	8089	2700989537	Proteobacteria	Pseudomonas	Pseudomonas aeruginosa	328
699	2702761111	7231	2700989456	Proteobacteria	Vibrio	Vibrio hyugaensis	152
698	2702589985	7165	2700989426	Proteobacteria	Sinorhizobium	Sinorhizobium fredii	160
697	2702363787	7208	2700989380	Proteobacteria	Stenotrophomonas	Stenotrophomonas maltophilia	209
696	2702016737	7196	2700989282	Proteobacteria	Acinetobacter	Acinetobacter baumannii	130
695	2701880696	6010	2700989242	Proteobacteria	Achromobacter	Achromobacter sp. 2789STDY5608633	357
694	2701614185	2614	2700989177	Proteobacteria	Acinetobacter	Acinetobacter gyllenbergii	215
693	2700156944	7167	2698536701	Proteobacteria	Oceanicola	Oceanicola litoreus	274
659	2689256410	2921	2687453555	Proteobacteria	Stenotrophomonas	Stenotrophomonas maltophilia	297
658	2688816510	6742	2687453445	Proteobacteria	Rhodobacter	Rhodobacter sphaeroides	201
657	2688815570	6741	2687453444	Proteobacteria	Enterobacter	Enterobacter cloacae	381
609	2671607801	6222	2671180118	Proteobacteria	Paraburkholderia	Paraburkholderia megapolitana	296
621	2676866086	6385	2675903152	Proteobacteria	Paracoccus	Paracoccus isoporae	249
620	2676837361	3959	2675903144	Proteobacteria	Nitrosospira	Nitrosospira briensis	204
619	2676744629	3691	2675903129	Proteobacteria	Burkholderia	Burkholderia pyrrocinia	126
618	2676288291	6691	2675903016	Proteobacteria	Ectothiorhodospira	Ectothiorhodospira marina	991
617	2676229861	6372	2675903004	Proteobacteria	Collimonas	Collimonas sp. PA-H2	325
616	2675738280	6362	2671181154	Proteobacteria	Psychrobacter	Psychrobacter glacincola	350
615	2675737284	6360	2671181154	Proteobacteria	Psychrobacter	Psychrobacter glacincola	233
614	2675446780	7663	2671181088	Proteobacteria	Pseudomonas	Pseudomonas aeruginosa	277
613	2673345239	2487	2671180579	Proteobacteria	Dickeya	Dickeya solani	179
612	2672583399	6250	2671180391	Proteobacteria	Delftia	Delftia acidovorans	159
611	2672255787	6243	2671180310	Proteobacteria	Burkholderia	Burkholderia pseudomallei	513
610	2672158551	4687	2671180290	Proteobacteria	Pseudomonas	Pseudomonas sp. ABAC61	250
608	2671587663	6217	2671180115	Proteobacteria	Cedecea	Cedecea sp. NFIX57	306
623	2677112080	6388	2675903220	Proteobacteria	Reinekea	Reinekea marinisedimentorum	199
607	2671407897	6211	2671180065	Proteobacteria	Pseudomonas	Pseudomonas punonensis	346
606	2671149601	6196	2667528180	Proteobacteria	Pseudomonas	Pseudomonas chlororaphis	127
605	2671148106	6194	2667528180	Proteobacteria	Pseudomonas	Pseudomonas chlororaphis	167
604	2670348752	1487	2667527992	Proteobacteria	Acinetobacter	Acinetobacter gerneri	267
602	2669701261	456	2667527841	Proteobacteria	Burkholderia	Burkholderia pseudomallei	192
601	2669341486	6128	2667527753	Proteobacteria	Citrobacter	Citrobacter sp. MGH105	166
600	2668760602	6105	2667527606	Proteobacteria	Pseudomonas	Pseudomonas aeruginosa	303
599	2668602093	6098	2667527567	Proteobacteria	Marinobacter	Marinobacter similis	293
598	2668361441	1247	2667527489	Proteobacteria	Xanthomonas	Xanthomonas translucens	360
597	2668261255	6089	2667527456	Proteobacteria	Oleispira	Oleispira antarctica	125
596	2667637809	6079	2667527227	Proteobacteria	Nitrosospira	Nitrosospira multiformis	188
595	2667612962	6076	2667527220	Proteobacteria	Pseudomonas	Pseudomonas litoralis	454
622	2676893119	6386	2675903158	Proteobacteria	Jannaschia	Jannaschia seohaensis	290
624	2677185767	8254	2675903237	Proteobacteria	Pseudomonas	Pseudomonas oryzihabitans	571
656	2688512888	5720	2687453373	Proteobacteria	Ralstonia	Ralstonia solanacearum	132
642	2686345398	6638	2684622995	Acidobacteria	Bryocella	Bryocella elongata	194
655	2688117196	6697	2687453267	Proteobacteria	Acinetobacter	Acinetobacter sp. TGL-Y2	197
654	2688116047	6695	2687453267	Proteobacteria	Acinetobacter	Acinetobacter sp. TGL-Y2	229
653	2688091628	5888	2687453262	Proteobacteria	Pseudomonas	Pseudomonas aeruginosa	236
652	2687997787	268	2687453238	Proteobacteria	Mesorhizobium	Mesorhizobium ciceri	125
651	2687872675	6693	2687453207	Proteobacteria	Pseudomonas	Pseudomonas monteilii	399
650	2687559870	3572	2687453123	Proteobacteria	Vibrio	Vibrio vulnificus	586
648	2687102991	10704	2684623185	Proteobacteria	Bordetella	Bordetella sp. N	173
647	2687014653	9168	2684623157	Proteobacteria	Roseateles	Roseateles depolymerans	201
646	2686903206	6662	2684623128	Proteobacteria	Vibrio	Vibrio alginolyticus	338
645	2686682875	6657	2684623073	Proteobacteria	Collimonas	Collimonas pratensis	271
644	2686680707	519	2684623073	Proteobacteria	Collimonas	Collimonas pratensis	130
643	2686377608	6641	2684623001	Proteobacteria	Duganella	Duganella sp. CF517	304
641	2686103681	6636	2684622926	Proteobacteria	Gilliamella	Gilliamella apicola	307
625	2677372757	6406	2675903287	Proteobacteria	Yersinia	Yersinia pseudotuberculosis	207
640	2685331095	6591	2684622676	Proteobacteria	Yersinia	Yersinia pseudotuberculosis	434
638	2684816825	7462	2684622550	Proteobacteria	Aquabacterium	Aquabacterium parvum	163
637	2684816708	6568	2684622550	Proteobacteria	Aquabacterium	Aquabacterium parvum	173
636	2684566352	4830	2681813562	Proteobacteria	Paracoccus	Paracoccus saliphilus	224
635	2684508673	6549	2681813548	Proteobacteria	Marinobacterium	Marinobacterium stanieri	179
633	2683526871	6370	2681813257	Proteobacteria	Klebsiella	Klebsiella pneumoniae	329
632	2683270473	9261	2681813200	Proteobacteria	Legionella	Legionella spiritensis	187
631	2682676947	6518	2681813052	Proteobacteria	Salmonella	Salmonella enterica	264
630	2682431124	6503	2681812994	Proteobacteria	Paraburkholderia	Paraburkholderia kirstenboschensis	121
629	2681866946	6479	2681812811	Proteobacteria	Pseudomonas	Pseudomonas flexibilis	589
628	2678879971	6467	2675903675	Proteobacteria	Moellerella	Moellerella wisconsensis	299
626	2677470593	1142	2675903316	Proteobacteria	Pseudomonas	Pseudomonas savastanoi	159
723	2709067185	7401	2708742529	Proteobacteria	Paraburkholderia	Paraburkholderia susongensis	438
725	2710236844	7403	2708743156	Proteobacteria	Paraburkholderia	Paraburkholderia bryophila	488
857	2754504081	8765	2754412320	Proteobacteria	Burkholderia	Burkholderia stagnalis	317
726	2712031698	7481	2711768053	Proteobacteria	Escherichia	Escherichia coli	139
824	2742423453	8446	2740892191	Proteobacteria	Labrenzia	Labrenzia sp. C1B70	275
823	2741139223	8433	2740891849	Proteobacteria	Sphingomonas	Sphingomonas sp. PP-CE-1G-424	234
822	2741038694	8427	2740891830	Proteobacteria	Rhodobacter	Rhodobacter sp. JA431	370
821	2740984732	10079	2740891817	Proteobacteria	Paraburkholderia	Paraburkholderia sediminicola	137
820	2739264345	8384	2738543016	Proteobacteria	Pseudomonas	Pseudomonas sp. GV012	573
819	2739176003	8412	2738543000	Proteobacteria	Hafnia	Hafnia alvei	363
818	2739077525	8404	2738541341	Proteobacteria	Rhizobium	Rhizobium pakistanense	360
817	2739058012	8403	2738541337	Proteobacteria	Pelomonas	Pelomonas sp. BT06	231
816	2738948636	8392	2738541317	Proteobacteria	Rhizobium	Rhizobium halophytocola	392
815	2736501505	4267	2734482510	Proteobacteria	Pseudomonas	Pseudomonas aeruginosa	229
814	2735949743	9111	2734482292	Proteobacteria	Yoonia	Yoonia sediminilitoris	214
813	2735136367	1882	2734482072	Proteobacteria	Pseudomonas	Pseudomonas asplenii	403
812	2734982290	8327	2734482002	Proteobacteria	Sorangium	Sorangium cellulosum	217
811	2734978011	8321	2734482002	Proteobacteria	Sorangium	Sorangium cellulosum	202
810	2734977869	8319	2734482002	Proteobacteria	Sorangium	Sorangium cellulosum	201
809	2734586912	8317	2734481920	Proteobacteria	Kosakonia	Kosakonia cowanii	151
808	2734544874	9293	2734481910	Proteobacteria	Aliivibrio	Aliivibrio fischeri	291
806	2733984602	9439	2731957963	Proteobacteria	Marinobacter	Marinobacter excellens	494
805	2733981864	8277	2731957962	Proteobacteria	Psychrobacter	Psychrobacter sp. ENNN9_III	311
803	2733783563	8258	2731957921	Proteobacteria	Sphingomonas	Sphingomonas sanguinis	195
802	2733559933	6024	2731957868	Proteobacteria	Enterobacter	Enterobacter hormaechei	257
801	2733433668	9377	2731957839	Proteobacteria	Pseudomonas	Pseudomonas sp. C2	135
800	2733419658	8231	2731957835	Proteobacteria	Paraburkholderia	Paraburkholderia kirstenboschensis	174
799	2733351431	8218	2731957819	Proteobacteria	Cronobacter	Cronobacter sakazakii	183
798	2733262306	8334	2731957800	Proteobacteria	Sorangium	Sorangium cellulosum	195
797	2733261762	8206	2731957800	Proteobacteria	Sorangium	Sorangium cellulosum	216
796	2733222941	8189	2731957796	Proteobacteria	Sorangium	Sorangium cellulosum	346
825	2743389155	5346	2740892424	Proteobacteria	Aeromonas	Aeromonas salmonicida	451
826	2743497897	8497	2740892450	Proteobacteria	Escherichia	Escherichia coli	250
827	2743526351	8500	2740892456	Proteobacteria	Klebsiella	Klebsiella pneumoniae	239
842	2752637146	8650	2751185604	Proteobacteria	Terasakiispira	Terasakiispira papahanaumokuakeensis	324
856	2754275168	6847	2751186022	Proteobacteria	Burkholderia	Burkholderia stagnalis	183
855	2754034708	8736	2751185955	Proteobacteria	Yersinia	Yersinia sp. FDAARGOS_228	612
854	2753947149	5371	2751185936	Proteobacteria	Enterobacter	Enterobacter chengduensis	465
853	2753843278	3502	2751185914	Proteobacteria	Enterobacter	Enterobacter roggenkampii	296
852	2753238517	5352	2751185776	Proteobacteria	Morganella	Morganella psychrotolerans	298
851	2753235487	8691	2751185775	Proteobacteria	Morganella	Morganella psychrotolerans	305
850	2753230780	8690	2751185774	Proteobacteria	Morganella	Morganella psychrotolerans	238
848	2752942817	8674	2751185697	Proteobacteria	Mangrovibacter	Mangrovibacter sp. MFB070	203
846	2752837043	8668	2751185673	Planctomycetes	Fuerstia	Fuerstia marisgermanicae	372
845	2752827588	8666	2751185671	Proteobacteria	Agarilytica	Agarilytica rhodophyticola	232
844	2752826666	8665	2751185671	Proteobacteria	Agarilytica	Agarilytica rhodophyticola	495
843	2752637465	8651	2751185604	Proteobacteria	Terasakiispira	Terasakiispira papahanaumokuakeensis	459
841	2752193336	8641	2751185417	Acidobacteria	unclassified	unclassified	253
828	2743675755	8509	2740892488	Proteobacteria	Escherichia	Escherichia coli	190
840	2751143680	3833	2747843223	Proteobacteria	Janthinobacterium	Janthinobacterium sp. 64	336
839	2751108800	8626	2747843214	Planctomycetes	Phycisphaera	unclassified	321
838	2746298193	8610	2744054952	Proteobacteria	Caballeronia	Caballeronia turbans	502
837	2745603126	7724	2744054775	Proteobacteria	unclassified	Piscirickettsiaceae bacterium NZ-RLO1	419
836	2745383434	8578	2744054713	Proteobacteria	Pseudomonas	Pseudomonas putida	354
835	2745338815	8575	2744054702	Proteobacteria	Aliivibrio	Aliivibrio fischeri	313
834	2745337857	2794	2744054702	Proteobacteria	Aliivibrio	Aliivibrio fischeri	796
833	2745317548	8569	2744054697	Proteobacteria	Aliivibrio	Aliivibrio fischeri	661
832	2745281859	8568	2744054684	Proteobacteria	Marinomonas	Marinomonas gallaica	418
831	2744699607	619	2744054543	Proteobacteria	Tistrella	Tistrella mobilis	250
830	2744474901	4048	2744054493	Proteobacteria	Pseudovibrio	Pseudovibrio sp. Ad26	201
829	2744181904	82	2744054431	Proteobacteria	Pseudomonas	Pseudomonas sp. 655	432
795	2733222805	8188	2731957796	Proteobacteria	Sorangium	Sorangium cellulosum	242
794	2733218445	8178	2731957796	Proteobacteria	Sorangium	Sorangium cellulosum	208
793	2733217483	8192	2731957796	Proteobacteria	Sorangium	Sorangium cellulosum	290
745	2718888025	4867	2718217800	Proteobacteria	Vibrio	Vibrio cholerae	334
758	2723152446	7782	2721755587	Proteobacteria	Cupriavidus	Cupriavidus basilensis	234
757	2722994120	7774	2721755548	Proteobacteria	Serratia	Serratia fonticola	194
756	2722993529	7773	2721755548	Proteobacteria	Serratia	Serratia fonticola	229
755	2722986575	7772	2721755547	Proteobacteria	Sinorhizobium	Sinorhizobium americanum	653
754	2722879024	7765	2721755522	Proteobacteria	Cupriavidus	Cupriavidus sp. USMAHM13	258
753	2722650239	3938	2721755467	Proteobacteria	Providencia	Providencia stuartii	196
752	2722297774	7413	2721755311	Candidatus Aminicenantes	unclassified	Candidatus Aminicenantes bacterium RBG_13_59_9	258
751	2721735057	7758	2718218507	Proteobacteria	Pseudoalteromonas	Pseudoalteromonas ulvae	776
750	2721250190	7746	2718218384	Proteobacteria	Pseudomonas	Pseudomonas psychrotolerans	160
749	2720610586	4482	2718218232	Proteobacteria	Rhizobium	Rhizobium phaseoli	176
748	2719738067	7727	2718218011	Proteobacteria	Achromobacter	Achromobacter xylosoxidans	433
746	2719490892	7721	2718217951	Proteobacteria	Stenotrophomonas	Stenotrophomonas sp. KCTC 12332	286
744	2718826989	7709	2718217783	Proteobacteria	Ralstonia	Ralstonia solanacearum	409
760	2725824154	7870	2724679196	Proteobacteria	Pseudomonas	Pseudomonas sp. BMS12	145
743	2718826887	7708	2718217783	Proteobacteria	Ralstonia	Ralstonia solanacearum	273
742	2716521095	8011	2713897323	Proteobacteria	Pseudomonas	Pseudomonas syringae	187
740	2715168733	7634	2713896996	Proteobacteria	Caballeronia	Caballeronia udeis	726
739	2715158108	7628	2713896995	Proteobacteria	Caballeronia	Caballeronia temeraria	407
738	2715146621	7623	2713896993	Proteobacteria	Caballeronia	Caballeronia hypogeia	192
735	2714619712	81	2713896863	Proteobacteria	Pseudomonas	Pseudomonas syringae	128
733	2713630477	7351	2711768653	Proteobacteria	Burkholderia	Burkholderia sp. OK806	125
732	2712496965	7515	2711768162	Proteobacteria	Halomonas	Halomonas sp. S2151	290
731	2712495827	7513	2711768162	Proteobacteria	Halomonas	Halomonas sp. S2151	202
730	2712484200	3745	2711768159	Proteobacteria	Vibrio	Vibrio neptunius	634
728	2712170915	6863	2711768081	Proteobacteria	Alcanivorax	Alcanivorax dieselolei	349
727	2712162028	6415	2711768080	Proteobacteria	Achromobacter	Achromobacter xylosoxidans	307
759	2724816427	6377	2724678963	Proteobacteria	Acidovorax	Acidovorax citrulli	217
761	2725933664	7871	2724679229	Proteobacteria	Alcanivorax	Alcanivorax sp. KX64203	148
792	2732747040	8152	2731957693	Proteobacteria	Mitsuaria	Mitsuaria chitosanitabida	195
778	2728150228	7980	2724679805	Proteobacteria	Shimia	Shimia sagamensis	290
791	2732577452	8148	2731957649	Proteobacteria	Variovorax	Variovorax soli	269
790	2732480089	8951	2731957627	Proteobacteria	Achromobacter	Achromobacter denitrificans	1779
789	2731233254	6284	2728369654	Proteobacteria	Vibrio	Vibrio sp. JCM 19061	125
788	2730647051	8075	2728369508	Planctomycetes	Sedimentisphaera	Sedimentisphaera salicampi	544
787	2730647048	8074	2728369508	Planctomycetes	Sedimentisphaera	Sedimentisphaera salicampi	146
785	2729282636	5833	2728369127	Proteobacteria	Pseudomonas	Pseudomonas sp. ABFPK	304
784	2729197967	8035	2728369106	Proteobacteria	Yersinia	Yersinia pestis	133
783	2729000014	8019	2728369069	Proteobacteria	Pseudomonas	Pseudomonas sp. EpS/L25	203
782	2728961774	8015	2728369058	Proteobacteria	Aliivibrio	Aliivibrio wodanis	298
781	2728713640	8396	2728368990	Proteobacteria	Agrobacterium	Agrobacterium tumefaciens	381
780	2728672869	8007	2728368981	Proteobacteria	Pseudomonas	Pseudomonas sp. TAA207	217
779	2728182076	7981	2724679813	Proteobacteria	Roseibium	Roseibium denhamense	203
777	2727810374	7971	2724679697	Proteobacteria	unclassified	unclassified	189
762	2725937734	8425	2724679229	Proteobacteria	Alcanivorax	Alcanivorax sp. KX64203	725
776	2727810372	7970	2724679697	Proteobacteria	unclassified	unclassified	230
774	2726952887	28	2724679466	Proteobacteria	Caballeronia	Caballeronia arvi	264
773	2726952882	7958	2724679466	Proteobacteria	Caballeronia	Caballeronia arvi	144
772	2726941732	7949	2724679464	Proteobacteria	Caballeronia	Caballeronia glebae	437
771	2726900216	7934	2724679459	Proteobacteria	Caballeronia	Caballeronia ptereochthonis	173
770	2726893804	7933	2724679458	Proteobacteria	Caballeronia	Caballeronia telluris	194
769	2726880034	7930	2724679456	Proteobacteria	Caballeronia	Caballeronia humi	590
768	2726874013	7928	2724679455	Proteobacteria	Caballeronia	Caballeronia concitans	166
767	2726772776	7921	2724679429	Proteobacteria	Psychrobacter	Psychrobacter cibarius	255
766	2726604354	7911	2724679376	Proteobacteria	Yersinia	Yersinia pseudotuberculosis	312
764	2726531443	7893	2724679360	Proteobacteria	Yersinia	Yersinia pekkanenii	170
763	2726172806	8483	2724679273	Proteobacteria	Salmonella	Salmonella enterica	309
65	2230709382	6206	2228664007	Proteobacteria	Pseudomonas	Pseudomonas sp. KD5	193

## Sheet: FS Clusters
Foldseek Cluster ID	Foldseek Cluster Member IMG gene ID	C-terminal Cluster ID	Foldseek cluster member IMG Genome ID	Foldseek cluster member Phylum	Foldseek cluster member Genus	Foldseek cluster member Species
322	2694884878	678	2693429859	Proteobacteria	Aidingimonas	Aidingimonas halophila
322	2628577752	430	2627853695	Proteobacteria	Vibrio	Vibrio parahaemolyticus
322	637965466	8	637000075	Proteobacteria	Chromohalobacter	Chromohalobacter salexigens
322	2521886971	108	2521172670	Proteobacteria	Pseudomonas	Pseudomonas sp. LAIL14HWK12:I8
322	2580807767	282	2579778744	Proteobacteria	Pseudomonas	Pseudomonas chlororaphis
322	2588971027	315	2588253843	Proteobacteria	Marinobacter	Marinobacter nitratireducens
322	2745383434	836	2744054713	Proteobacteria	Pseudomonas	Pseudomonas putida
322	2697039780	685	2695420680	Proteobacteria	Achromobacter	Achromobacter sp. ATCC31444
322	2694883659	677	2693429859	Proteobacteria	Aidingimonas	Aidingimonas halophila
322	2913615985	1029	2913615354	Proteobacteria	Pseudomonas	Pseudomonas sp. PvP089
322	2667612962	595	2667527220	Proteobacteria	Pseudomonas	Pseudomonas litoralis
322	2563253867	223	2562617162	Proteobacteria	unclassified	Enterobacteriaceae bacterium 9_2_54FAA
322	2928923449	1064	2928919892	Proteobacteria	Rahnella	Rahnella aquatilis
322	2599289606	333	2599185144	Proteobacteria	Halomonas	Halomonas muralis
322	2687872675	651	2687453207	Proteobacteria	Pseudomonas	Pseudomonas monteilii
322	2553045517	194	2551306425	Proteobacteria	Pseudomonas	Pseudomonas fluorescens
322	2689425878	660	2687453597	Proteobacteria	Pseudomonas	Pseudomonas silesiensis
322	2599288156	332	2599185144	Proteobacteria	Halomonas	Halomonas muralis
322	2506228470	72	2506210002	Proteobacteria	Marinomonas	Marinomonas mediterranea
322	2504625200	69	2504557017	Proteobacteria	Marinomonas	Marinomonas sp. GOBB3-320
322	2785245281	966	2784746741	Proteobacteria	Rahnella	Rahnella sp. JUb53
322	2777905749	952	2775507204	Proteobacteria	Pseudomonas	Pseudomonas laurylsulfativorans
145	2741038694	822	2740891830	Proteobacteria	Rhodobacter	Rhodobacter sp. JA431
145	2728150228	778	2724679805	Proteobacteria	Shimia	Shimia sagamensis
145	2928054762	1051	2928051484	Proteobacteria	Variovorax	Variovorax sp.
145	2593337540	317	2590828861	Proteobacteria	Methylobacterium	Methylobacterium sp. UNC378MF
145	2756796264	869	2756170277	Proteobacteria	Enterobacillus	Enterobacillus tribolii
145	2634985219	463	2634166269	Proteobacteria	Methylobacter	unclassified
145	2690951089	668	2690315746	Proteobacteria	Methylobacterium	Methylobacterium sp. MA-22A
145	2645014296	521	2643221799	Proteobacteria	Methylobacterium	Methylobacterium sp. Leaf102
145	2756799040	870	2756170277	Proteobacteria	Enterobacillus	Enterobacillus tribolii
145	2739077525	818	2738541341	Proteobacteria	Rhizobium	Rhizobium pakistanense
145	2728713640	781	2728368990	Proteobacteria	Agrobacterium	Agrobacterium tumefaciens
145	2738948636	816	2738541317	Proteobacteria	Rhizobium	Rhizobium halophytocola
145	2653208807	554	2651869879	Proteobacteria	Pseudovibrio	Pseudovibrio sp. POLY-S9
145	2771859549	914	2770939572	Proteobacteria	Tahibacter	Tahibacter aquaticus
145	2705819691	708	2703719185	Proteobacteria	Pseudomonas	unclassified
145	2726952887	774	2724679466	Proteobacteria	Caballeronia	Caballeronia arvi
145	2610983022	369	2609459988	Proteobacteria	Roseivivax	Roseivivax isoporae
145	2775063865	939	2773857977	Proteobacteria	Sinorhizobium	Sinorhizobium americanum
404	2752942817	848	2751185697	Proteobacteria	Mangrovibacter	Mangrovibacter sp. MFB070
404	2524613070	127	2524023250	Proteobacteria	Niveispirillum	Niveispirillum irakense
404	2928075830	1054	2928070936	Proteobacteria	Variovorax	Variovorax guangxiensis
404	2716521095	742	2713897323	Proteobacteria	Pseudomonas	Pseudomonas syringae
404	2616360520	383	2615840637	Proteobacteria	Roseateles	Roseateles sp. YR242
404	2585243655	299	2582581301	Proteobacteria	Janthinobacterium	Janthinobacterium sp. RA13
404	2628700701	431	2627853725	Proteobacteria	Pectobacterium	Pectobacterium brasiliense
404	2534702159	158	2534681604	Proteobacteria	Escherichia	Escherichia fergusonii
404	2563726505	226	2563366604	Proteobacteria	Salmonella	Salmonella enterica
404	2599818607	339	2599185261	Proteobacteria	Thorsellia	Thorsellia anophelis
404	2588038322	311	2585428136	Proteobacteria	Snodgrassella	Snodgrassella alvi
404	2602157834	357	2602041552	Proteobacteria	Serratia	Serratia fonticola
404	2638071305	474	2636415801	Proteobacteria	Enterobacter	Enterobacter cloacae
404	2556986877	201	2556921016	Proteobacteria	Halomonas	Halomonas sp. 19A_GOM-1509m
404	2577716530	262	2576861238	Proteobacteria	Chania	Chania multitudinisentens
404	2684566352	636	2681813562	Proteobacteria	Paracoccus	Paracoccus saliphilus
404	2722650239	753	2721755467	Proteobacteria	Providencia	Providencia stuartii
290	2677185767	624	2675903237	Proteobacteria	Pseudomonas	Pseudomonas oryzihabitans
290	2645221030	522	2643221848	Proteobacteria	Frateuria	Frateuria sp. Soil773
290	2645222201	523	2643221848	Proteobacteria	Frateuria	Frateuria sp. Soil773
290	2769537440	893	2767802272	Proteobacteria	Pseudomonas	Pseudomonas sp. EGD-AKN5
290	2617953491	402	2617270900	Proteobacteria	Marinobacter	Marinobacter sp. LV10R510-11A
290	2667505350	592	2663763602	Proteobacteria	Pseudomonas	Pseudomonas hussainii
290	2739264345	820	2738543016	Proteobacteria	Pseudomonas	Pseudomonas sp. GV012
290	2663793775	585	2663762607	Proteobacteria	Trabulsiella	Trabulsiella odontotermitis
290	2578271271	263	2576861402	Proteobacteria	Pseudomonas	Pseudomonas xiamenensis
290	2681866946	629	2681812811	Proteobacteria	Pseudomonas	Pseudomonas flexibilis
290	2564382457	228	2563366862	Proteobacteria	Escherichia	Escherichia coli
290	2776228920	943	2775506892	Proteobacteria	Luteimonas	Luteimonas abyssi
290	2506902080	74	2506783019	Proteobacteria	Pseudomonas	Pseudomonas syringae
290	2584179906	295	2582580989	Proteobacteria	Pseudomonas	Pseudomonas sp. RL
290	2632524972	457	2630968615	Proteobacteria	Luteimonas	Luteimonas sp. FCS-9
290	2926444221	1046	2926443539	Proteobacteria	Pseudomonas	Pseudomonas citronellolis
172	2867844367	1019	2867842039	Proteobacteria	Pseudomonas	Pseudomonas laurylsulfativorans
172	2703120409	701	2700989537	Proteobacteria	Pseudomonas	Pseudomonas aeruginosa
172	2546626614	179	2545824739	Proteobacteria	Acinetobacter	Acinetobacter guillouiae
172	2754504081	857	2754412320	Proteobacteria	Burkholderia	Burkholderia stagnalis
172	2640764161	490	2639762800	Proteobacteria	Neisseria	Neisseria sp. 74A18
172	2625027515	424	2623620580	Proteobacteria	Stenotrophomonas	Stenotrophomonas maltophilia
172	2641494403	494	2639762977	Proteobacteria	Lysobacter	Lysobacter sp. A03
172	2918651985	1032	2918651228	Proteobacteria	Acinetobacter	Acinetobacter guillouiae
172	2632526678	458	2630968615	Proteobacteria	Luteimonas	Luteimonas sp. FCS-9
172	2676229861	617	2675903004	Proteobacteria	Collimonas	Collimonas sp. PA-H2
172	2616382467	385	2615840641	Proteobacteria	Lysobacter	Lysobacter sp. yr284
172	2559250432	209	2558860230	Proteobacteria	Burkholderia	Burkholderia pseudomallei
172	2712170915	728	2711768081	Proteobacteria	Alcanivorax	Alcanivorax dieselolei
172	2580179593	278	2579778596	Proteobacteria	Psychrobacter	Psychrobacter sp. TB67
172	2776461543	948	2775506945	Proteobacteria	Chromobacterium	Chromobacterium sp. ATCC 53434
140	647254270	46	647000291	Proteobacteria	Photobacterium	Photobacterium damselae
140	2733899817	804	2731957949	Proteobacteria	Salmonella	Salmonella enterica
140	2630132515	438	2627854077	Proteobacteria	Pectobacterium	Pectobacterium brasiliense
140	2602160895	358	2602041552	Proteobacteria	Serratia	Serratia fonticola
140	2719599060	747	2718217979	Proteobacteria	Pectobacterium	Pectobacterium brasiliense
140	2603599709	361	2602042030	Proteobacteria	Pragia	Pragia fontium
140	2532699752	154	2531839224	Proteobacteria	Pseudomonas	Pseudomonas furukawaii
140	2624663651	421	2623620495	Proteobacteria	Escherichia	Escherichia coli
140	2753947149	854	2751185936	Proteobacteria	Enterobacter	Enterobacter chengduensis
140	2603600593	362	2602042030	Proteobacteria	Pragia	Pragia fontium
140	2744181904	829	2744054431	Proteobacteria	Pseudomonas	Pseudomonas sp. 655
140	2776708951	951	2775507004	Proteobacteria	Citrobacter	Citrobacter sp. L55
140	2699271911	689	2698536479	Proteobacteria	Enterobacter	Enterobacter kobei
58	2766171818	888	2765235975	Proteobacteria	Burkholderia	[Pseudomonas] mesoacidophila
255	2754973763	865	2754412393	Proteobacteria	Burkholderia	Burkholderia pseudomultivorans
462	2683888802	634	2681813354	Proteobacteria	Pseudomonas	Pseudomonas aeruginosa
462	2823900087	994	2823899910	Proteobacteria	Rhizobacter	Rhizobacter sp. SG490
58	2726941732	772	2724679464	Proteobacteria	Caballeronia	Caballeronia glebae
462	2513931159	89	2513237147	Proteobacteria	Mesorhizobium	Mesorhizobium erdmanii
255	2689669162	661	2687453676	Proteobacteria	Phyllobacterium	Phyllobacterium sp. OV277
255	2633887315	461	2630968947	Proteobacteria	Frischella	Frischella perrara
255	2697413009	687	2695420772	Proteobacteria	Pseudomonas	Pseudomonas sp. NBRC 111143
58	2546954311	183	2546825540	Proteobacteria	Burkholderia	unclassified
255	2652718838	552	2651869757	Proteobacteria	Rodentibacter	Rodentibacter heylii
462	2720610586	749	2718218232	Proteobacteria	Rhizobium	Rhizobium phaseoli
58	2773971462	928	2773857633	Proteobacteria	Paraburkholderia	Paraburkholderia sp. BL6669N2
462	2795701040	978	2795385447	Proteobacteria	Rhodovulum	Rhodovulum euryhalinum
462	2776593670	950	2775506981	Proteobacteria	Paracoccus	Paracoccus zhejiangensis
255	2656669996	568	2654588027	Proteobacteria	Yersinia	Yersinia pestis
255	2707689357	720	2706794619	Proteobacteria	Yersinia	Yersinia pseudotuberculosis
58	2566538458	239	2565956641	Proteobacteria	Acinetobacter	Acinetobacter bereziniae
58	641162106	22	640963030	Proteobacteria	Plesiocystis	Plesiocystis pacifica
58	2651051762	548	2648501734	Proteobacteria	Burkholderia	Burkholderia sp. RPE67
462	2860301292	1013	2860298897	Proteobacteria	Leptothrix	Leptothrix sp. C29
462	2561415924	213	2558860968	Proteobacteria	Mesorhizobium	Mesorhizobium sp. URHB0007
462	2838664354	1006	2838661181	Proteobacteria	Rhizobium	Rhizobium mongolense
462	2548045656	188	2547132261	Proteobacteria	Sinorhizobium	Sinorhizobium fredii
58	2624873988	423	2623620548	Proteobacteria	Janthinobacterium	Janthinobacterium lividum
255	2649465897	542	2648501326	Proteobacteria	unclassified	[Polyangium] brachysporum
58	2715158108	739	2713896995	Proteobacteria	Caballeronia	Caballeronia temeraria
255	2599994998	345	2599185311	Proteobacteria	Pseudomonas	Pseudomonas sp. NFACC04-2
58	2819622355	989	2818991450	Proteobacteria	Burkholderia	Burkholderia sp. 604
58	2546689290	181	2545824755	Proteobacteria	Burkholderia	Burkholderia sp. AU4i
58	2774107135	931	2773857668	Proteobacteria	Burkholderia	Burkholderia cenocepacia
255	637565160	2	637000048	Proteobacteria	Burkholderia	Burkholderia mallei
462	639001805	11	638341135	Proteobacteria	Nitrococcus	Nitrococcus mobilis
462	2842462930	1009	2842462802	Proteobacteria	Rhizobium	Rhizobium esperanzae
255	2864963331	1018	2864960361	Proteobacteria	Comamonas	Comamonas odontotermitis
255	2861655553	1015	2861653689	Proteobacteria	Chitinivorax	Chitinivorax tropicus
446	2904544702	1027	2904541872	Proteobacteria	Variovorax	Variovorax sp. 1615
133	2788863699	976	2788499879	Proteobacteria	Acinetobacter	Acinetobacter sp. BIGb0102
446	2677372757	625	2675903287	Proteobacteria	Yersinia	Yersinia pseudotuberculosis
133	2568271081	246	2565957080	Proteobacteria	Acinetobacter	Acinetobacter baumannii
446	2684508673	635	2681813548	Proteobacteria	Marinobacterium	Marinobacterium stanieri
133	2816466339	987	2816332132	Proteobacteria	Variovorax	Variovorax sp. T529
133	2599907079	341	2599185292	Proteobacteria	Achromobacter	Achromobacter sp. NFACC18-2
446	2785392578	969	2784746772	Proteobacteria	Acidomonas	Acidomonas methanolica
446	2778208238	955	2775507275	Proteobacteria	Burkholderia	Burkholderia sp. MSMB0852
446	2928246551	1058	2928243794	Proteobacteria	Sphaerotilus	Sphaerotilus natans
446	2766100869	886	2765235960	Proteobacteria	Neisseria	Neisseria zoodegmatis
133	2690320145	665	2690315601	Proteobacteria	Acinetobacter	Acinetobacter apis
446	2645547548	528	2643221925	Proteobacteria	Acidovorax	Acidovorax sp. Leaf191
133	2712495827	731	2711768162	Proteobacteria	Halomonas	Halomonas sp. S2151
133	2606129784	364	2603880199	Proteobacteria	Pseudomonas	Pseudomonas sp. NFIX49
446	2600362970	346	2600254931	Proteobacteria	Pseudomonas	Pseudomonas sp. NFIX28
133	2582031461	290	2579779041	Proteobacteria	Vibrio	Vibrio coralliilyticus
133	2684816825	638	2684622550	Proteobacteria	Aquabacterium	Aquabacterium parvum
133	2754596886	858	2754412335	Proteobacteria	Burkholderia	Burkholderia stagnalis
446	2553188807	195	2551306469	Proteobacteria	Pantoea	Pantoea sp. A4
446	2585151947	298	2582581280	Proteobacteria	Caulobacter	Caulobacter henricii
133	2541495227	167	2541047028	Proteobacteria	Cupriavidus	Cupriavidus sp. GA3-3
467	2733217483	793	2731957796	Proteobacteria	Sorangium	Sorangium cellulosum
467	2700156280	691	2698536701	Proteobacteria	Oceanicola	Oceanicola litoreus
295	2648175557	538	2645728066	Proteobacteria	Cupriavidus	Cupriavidus basilensis
474	2771978847	915	2770939604	Proteobacteria	Paludibacterium	Paludibacterium purpuratum
467	2752637146	842	2751185604	Proteobacteria	Terasakiispira	Terasakiispira papahanaumokuakeensis
295	2684816708	637	2684622550	Proteobacteria	Aquabacterium	Aquabacterium parvum
474	2734469809	807	2731958077	Proteobacteria	Paraburkholderia	Paraburkholderia phenazinium
295	2611292409	370	2609460069	Proteobacteria	Ralstonia	Ralstonia solanacearum
467	2533425833	155	2531839408	Proteobacteria	Burkholderia	Burkholderia cenocepacia
295	2564745385	229	2563366936	Proteobacteria	Citrobacter	Citrobacter sp. KTE30
295	2687478070	649	2687453105	Proteobacteria	Klebsiella	Klebsiella oxytoca
325	2523932779	124	2523533609	Proteobacteria	Inquilinus	Inquilinus limosus
325	2700156944	693	2698536701	Proteobacteria	Oceanicola	Oceanicola litoreus
325	2742423453	824	2740892191	Proteobacteria	Labrenzia	Labrenzia sp. C1B70
467	2647835920	537	2645727990	Proteobacteria	Shewanella	Shewanella algae
325	2770853906	902	2767802756	Proteobacteria	Nannocystis	Nannocystis exedens
295	2665973327	589	2663763179	Proteobacteria	Stenotrophomonas	Stenotrophomonas maltophilia
325	2524612981	126	2524023250	Proteobacteria	Niveispirillum	Niveispirillum irakense
474	2753188795	849	2751185765	Proteobacteria	Rhodoferax	Rhodoferax koreense
325	2585970096	300	2585427625	Proteobacteria	Salmonella	Salmonella bongori
474	2646862045	533	2645727763	Proteobacteria	Pseudomonas	Pseudomonas coronafaciens
325	2744699607	831	2744054543	Proteobacteria	Tistrella	Tistrella mobilis
474	2520635121	105	2519899692	Proteobacteria	Amphritea	Amphritea japonica
325	2786881428	971	2786546179	Proteobacteria	Buttiauxella	Buttiauxella sp. JUb87
474	2517279715	98	2517093049	Proteobacteria	Vogesella	Vogesella sp. LIG4
295	2926191802	1043	2926188239	Proteobacteria	Variovorax	Variovorax boronicumulans
295	2624873502	422	2623620548	Proteobacteria	Janthinobacterium	Janthinobacterium lividum
467	2527197599	145	2526164745	Proteobacteria	Burkholderia	Burkholderia dolosa
467	2617198616	391	2616645013	Proteobacteria	unclassified	uncultured Thiotrichaceae bacterium
474	2893605364	1024	2893603256	Proteobacteria	Pseudomonas	Pseudomonas reinekei
295	2758168283	876	2757320527	Proteobacteria	Pseudomonas	Pseudomonas sp. OV657
467	2617198668	392	2616645013	Proteobacteria	unclassified	uncultured Thiotrichaceae bacterium
474	2754917438	862	2754412384	Proteobacteria	Burkholderia	Burkholderia stagnalis
474	2686680707	644	2684623073	Proteobacteria	Collimonas	Collimonas pratensis
467	2830038959	1002	2830037985	Proteobacteria	Polymorphobacter	Polymorphobacter fuscus
474	2904532904	1026	2904530477	Proteobacteria	Herbaspirillum	Herbaspirillum huttiense
325	2519497843	103	2519103108	Proteobacteria	Cronobacter	Cronobacter sakazakii
325	2708842795	721	2708742412	Proteobacteria	Azospirillum	Azospirillum sp. RU38E
467	2752858487	847	2751185680	Proteobacteria	Neoasaia	Neoasaia chiangmaiensis
295	2687102991	648	2684623185	Proteobacteria	Bordetella	Bordetella sp. N
239	2718826989	744	2718217783	Proteobacteria	Ralstonia	Ralstonia solanacearum
248	2600626542	349	2600255015	Proteobacteria	Citrobacter	Citrobacter werkmanii
239	2527287020	147	2526164786	Proteobacteria	Pseudomonas	Pseudomonas chlororaphis
248	2806270323	982	2802429727	Proteobacteria	Advenella	Advenella incenata
284	2754929362	864	2754412386	Proteobacteria	Burkholderia	Burkholderia territorii
239	2530363834	151	2529292883	Proteobacteria	Escherichia	Escherichia coli
284	2752193336	841	2751185417	Acidobacteria	unclassified	unclassified
284	2534450490	157	2531839680	Proteobacteria	Enterobacter	Enterobacter cloacae
239	2745281859	832	2744054684	Proteobacteria	Marinomonas	Marinomonas gallaica
284	2819602124	988	2818991446	Proteobacteria	Variovorax	Variovorax sp. 1180
239	2601782572	356	2600255314	Proteobacteria	Thiomargarita	Candidatus Thiomargarita nelsonii
248	2754275168	856	2751186022	Proteobacteria	Burkholderia	Burkholderia stagnalis
248	2691389220	672	2690315873	Proteobacteria	Janthinobacterium	Janthinobacterium sp. CG23_2
284	2678053395	627	2675903460	Proteobacteria	Enterobacter	Enterobacter cloacae
248	2654781620	560	2654587542	Proteobacteria	Acinetobacter	Acinetobacter bereziniae
239	2528364194	149	2528311013	Proteobacteria	Variovorax	Variovorax paradoxus
239	2918727399	1033	2918725386	Proteobacteria	Burkholderia	Burkholderia ambifaria
239	642577145	32	642555150	Proteobacteria	Proteus	Proteus mirabilis
248	2609225300	366	2608642243	Proteobacteria	Variovorax	Variovorax sp. EL159
248	2656742178	569	2654588043	Proteobacteria	Pseudomonas	Pseudomonas syringae
284	2756146390	866	2754412939	Proteobacteria	Geobacter	Geobacter sp. DSM 2909
284	2707094627	712	2706794494	Proteobacteria	Variovorax	Variovorax paradoxus
239	2650051437	546	2648501473	Proteobacteria	Cellvibrio	Cellvibrio sp. pealriver
284	2576851685	261	2574180451	Proteobacteria	Propionivibrio	Propionivibrio pelophilus
248	2562972782	220	2562617093	Proteobacteria	Citrobacter	Citrobacter youngae
248	2780445129	959	2778261527	Proteobacteria	Escherichia	Escherichia coli
284	2675737284	615	2671181154	Proteobacteria	Psychrobacter	Psychrobacter glacincola
219	2547442447	186	2547132119	Proteobacteria	Pseudomonas	Pseudomonas putida
493	2676288291	618	2675903016	Proteobacteria	Ectothiorhodospira	Ectothiorhodospira marina
493	639855397	16	639633026	Proteobacteria	Halorhodospira	Halorhodospira halophila
217	2547634204	187	2547132165	Proteobacteria	Stenotrophomonas	Stenotrophomonas maltophilia
217	2765580839	884	2765235840	Proteobacteria	Stenotrophomonas	Stenotrophomonas maltophilia
493	649919253	52	649633107	Proteobacteria	Vibrio	Vibrio vulnificus
414	2758444920	878	2757320775	Proteobacteria	Bacterioplanes	Bacterioplanes sanyensis
138	2928398852	1061	2928394966	Proteobacteria	Martelella	Martelella mangrovi
138	2928398845	1060	2928394966	Proteobacteria	Martelella	Martelella mangrovi
493	2773054622	926	2772190798	Proteobacteria	Marinomonas	Marinomonas balearica
414	2838141342	1005	2838140227	Proteobacteria	Dyella	Dyella sp. OAE510
219	2675446780	614	2671181088	Proteobacteria	Pseudomonas	Pseudomonas aeruginosa
217	2719490892	746	2718217951	Proteobacteria	Stenotrophomonas	Stenotrophomonas sp. KCTC 12332
493	2617467035	396	2617270766	Proteobacteria	Aquisalimonas	Aquisalimonas asiatica
219	2547400361	185	2547132110	Proteobacteria	Ralstonia	Ralstonia solanacearum
414	2595305700	318	2593339196	Proteobacteria	Dyella	Dyella marensis
493	2926415262	1044	2926415241	Proteobacteria	Natronocella	Natronocella acetinitrilica
414	2566169942	238	2565956560	Proteobacteria	Burkholderia	Burkholderia glumae
138	2601747457	354	2600255308	Proteobacteria	Rhizobium	Rhizobium sp. NFIX02
138	2689697157	662	2687453681	Proteobacteria	Variovorax	Variovorax sp. PDC80
138	2833684056	1004	2833679292	Proteobacteria	Rhizobium	Rhizobium sp. BK226
219	2880578037	1021	2880574310	Proteobacteria	Labrenzia	Labrenzia sp. EL_162
217	2643977175	504	2643221593	Proteobacteria	Lysobacter	Lysobacter sp. Root690
219	2644030139	507	2643221603	Proteobacteria	Noviherbaspirillum	Noviherbaspirillum sp. Root189
219	2644216389	511	2643221638	Proteobacteria	Duganella	Duganella sp. Root336D2
219	647264888	47	647000312	Proteobacteria	Serratia	Serratia odorifera
138	2600860009	352	2600255076	Proteobacteria	Agrobacterium	Agrobacterium rubi
217	2704596467	704	2703718816	Proteobacteria	Escherichia	Escherichia coli
219	2506695523	73	2506520035	Proteobacteria	Enterobacter	Enterobacter ludwigii
138	2733222941	796	2731957796	Proteobacteria	Sorangium	Sorangium cellulosum
217	2521990004	114	2521172697	Proteobacteria	Myxococcus	Myxococcus stipitatus
414	2517867451	100	2517572136	Proteobacteria	Chitiniphilus	Chitiniphilus shinanonensis
217	2770853973	903	2767802756	Proteobacteria	Nannocystis	Nannocystis exedens
414	2566023631	235	2565956517	Proteobacteria	Andreprevotia	Andreprevotia chitinilytica
493	2703123863	702	2700989538	Proteobacteria	Pseudomonas	Pseudomonas aeruginosa
414	2632360215	453	2630968578	Proteobacteria	Gynuella	Gynuella sunshinyii
414	2525244403	134	2524614643	Proteobacteria	Zooshikella	Zooshikella ganghwensis
217	2689256410	659	2687453555	Proteobacteria	Stenotrophomonas	Stenotrophomonas maltophilia
138	2806419539	983	2806310419	Proteobacteria	Rhizobium	Rhizobium sp. ERR 922
493	2632360642	455	2630968578	Proteobacteria	Gynuella	Gynuella sunshinyii
28	2628520708	428	2627853681	Proteobacteria	Caballeronia	Caballeronia mineralivorans
28	2861193539	1014	2861192947	Proteobacteria	Desulfosalsimonas	Desulfosalsimonas propionicica
28	2523653023	120	2523533526	Proteobacteria	Thiomonas	Thiomonas sp. FB-6
323	2821096505	991	2821091796	Proteobacteria	Phyllobacterium	Phyllobacterium myrsinacearum
336	2770825743	897	2767802753	Proteobacteria	Cystobacter	Cystobacter ferrugineus
336	2616331824	382	2615840633	Proteobacteria	Burkholderia	Burkholderia sp. yr520
28	2524997072	129	2524614573	Proteobacteria	Marinospirillum	Marinospirillum minutulum
376	650736509	57	650716004	Proteobacteria	Acidovorax	Acidovorax avenae
323	651032708	60	650716084	Proteobacteria	Salmonella	Salmonella bongori
445	2531754628	153	2529293251	Proteobacteria	Stenotrophomonas	Stenotrophomonas maltophilia
410	2812366508	986	2811994881	Proteobacteria	Pseudomonas	Pseudomonas sp. SLBN-26
249	2639615845	483	2636416168	Proteobacteria	Enhygromyxa	Enhygromyxa salina
259	2629313106	432	2627853871	Proteobacteria	Variovorax	Variovorax paradoxus
259	2701614185	694	2700989177	Proteobacteria	Acinetobacter	Acinetobacter gyllenbergii
249	2521792006	107	2521172646	Proteobacteria	Pseudomonas	Pseudomonas sp. LAMO17WK12:I9
259	2754636474	859	2754412341	Proteobacteria	Burkholderia	Burkholderia stabilis
376	2580117600	276	2579778582	Proteobacteria	Salmonella	Salmonella enterica
376	2733262306	798	2731957800	Proteobacteria	Sorangium	Sorangium cellulosum
28	2558014855	203	2556921601	Proteobacteria	Desulfobulbus	Desulfobulbus elongatus
410	2621213217	417	2619619276	Proteobacteria	Thioploca	Thioploca ingrica
410	2644142317	509	2643221625	Proteobacteria	Rhizobacter	Rhizobacter sp. Root29
336	2772026245	917	2770939619	Proteobacteria	Pseudorhodoferax	Pseudorhodoferax soli
445	2928928207	1065	2928925440	Proteobacteria	Acinetobacter	unclassified
323	643652252	35	643348505	Proteobacteria	Agrobacterium	Agrobacterium vitis
445	2554340030	199	2554235022	Proteobacteria	Vibrio	Vibrio parahaemolyticus
259	2788635190	972	2788499829	Proteobacteria	Pseudomonas	Pseudomonas graminis
376	2724816427	759	2724678963	Proteobacteria	Acidovorax	Acidovorax citrulli
445	643498996	34	643348587	Proteobacteria	Vibrio	Vibrio tasmaniensis
28	2928226335	1057	2928225989	Proteobacteria	Angulomicrobium	Angulomicrobium amanitiforme
323	2698271611	688	2695420968	Proteobacteria	Yoonia	Yoonia maricola
376	639821705	15	639633002	Proteobacteria	Acidovorax	Acidovorax citrulli
410	2644246249	513	2643221644	Proteobacteria	Rhizobacter	Rhizobacter sp. Root1221
410	2612408046	378	2609460315	Verrucomicrobia	Haloferula	Haloferula sp. BvORR071
249	2707222064	713	2706794528	Proteobacteria	Mesorhizobium	Mesorhizobium sp. LSHC416B00
259	2581941608	289	2579779016	Proteobacteria	Acinetobacter	Acinetobacter baumannii
249	641164609	23	640963030	Proteobacteria	Plesiocystis	Plesiocystis pacifica
376	2676837361	620	2675903144	Proteobacteria	Nitrosospira	Nitrosospira briensis
336	2620466325	410	2619619032	Proteobacteria	Archangium	Archangium gephyra
336	2715146621	738	2713896993	Proteobacteria	Caballeronia	Caballeronia hypogeia
259	2546614455	178	2545824735	Proteobacteria	Acinetobacter	Acinetobacter gerneri
323	2558422753	204	2558309032	Proteobacteria	unclassified	Alteromonadaceae bacterium 1120W.S.0a.04
336	2707230214	714	2706794529	Proteobacteria	Mesorhizobium	Mesorhizobium sp. LNJC405B00
336	2588291922	312	2588253510	Proteobacteria	Rhizobacter	Rhizobacter sp. OV335
410	2757644339	871	2757320412	Proteobacteria	Variovorax	Variovorax sp. GV035
249	2707325535	716	2706794544	Proteobacteria	Mesorhizobium	Mesorhizobium sp. L103C565B0
249	2655460388	561	2654587702	Proteobacteria	Mesorhizobium	Mesorhizobium sp. SOD10
445	2928009705	1050	2928003964	Proteobacteria	Variovorax	Variovorax boronicumulans
376	2706217330	710	2703719282	Proteobacteria	Burkholderia	Burkholderia bonniea
323	2919170272	1038	2919166419	Proteobacteria	Agrobacterium	Agrobacterium larrymoorei
323	2821101098	992	2821097759	Proteobacteria	Phyllobacterium	Phyllobacterium sp. P30BS-XVII
249	2770825262	895	2767802753	Proteobacteria	Cystobacter	Cystobacter ferrugineus
445	2776395726	947	2775506931	Proteobacteria	Thauera	Thauera sp. K11
445	2731233254	789	2728369654	Proteobacteria	Vibrio	Vibrio sp. JCM 19061
28	2511659420	82	2511231104	Proteobacteria	unclassified	gamma proteobacterium HdN1
259	2658183899	574	2657245125	Proteobacteria	Acinetobacter	Acinetobacter baumannii
410	2928068181	1053	2928064002	Proteobacteria	Variovorax	Variovorax sp.
125	2770854058	904	2767802756	Proteobacteria	Nannocystis	Nannocystis exedens
125	2620469320	411	2619619032	Proteobacteria	Archangium	Archangium gephyra
8	2774803396	938	2773857905	Proteobacteria	Burkholderia	Burkholderia insecticola
324	2700156663	692	2698536701	Proteobacteria	Oceanicola	Oceanicola litoreus
122	2732577452	791	2731957649	Proteobacteria	Variovorax	Variovorax soli
125	2597408116	326	2596583682	Nitrospirae	Nitrospira	Nitrospira marina
122	649888504	51	649633106	Proteobacteria	Variovorax	Variovorax paradoxus
234	2572339030	254	2571042376	Proteobacteria	Halomonas	Halomonas anticariensis
273	2726531443	764	2724679360	Proteobacteria	Yersinia	Yersinia pekkanenii
324	2576847845	259	2574180450	Proteobacteria	Roseomonas	Roseomonas lacus
122	2722879024	754	2721755522	Proteobacteria	Cupriavidus	Cupriavidus sp. USMAHM13
122	2650355726	547	2648501573	Proteobacteria	unclassified	unclassified
273	2722994120	757	2721755548	Proteobacteria	Serratia	Serratia fonticola
122	2723152446	758	2721755587	Proteobacteria	Cupriavidus	Cupriavidus basilensis
206	2725824154	760	2724679196	Proteobacteria	Pseudomonas	Pseudomonas sp. BMS12
234	2647597019	535	2645727930	Proteobacteria	Vibrio	Vibrio anguillarum
8	2689751416	663	2687453690	Proteobacteria	Variovorax	Variovorax sp. OK202
412	2712496965	732	2711768162	Proteobacteria	Halomonas	Halomonas sp. S2151
206	2639725489	488	2636416187	Proteobacteria	Pseudomonas	Pseudomonas koreensis
234	641526315	27	641522605	Proteobacteria	Aeromonas	Aeromonas salmonicida
206	2599824709	340	2599185263	Proteobacteria	Chitinimonas	Chitinimonas taiwanensis
324	2728182076	779	2724679813	Proteobacteria	Roseibium	Roseibium denhamense
234	2661767769	580	2660238287	Proteobacteria	Vibrio	Vibrio jasicida
234	2648176924	539	2645728067	Proteobacteria	Aeromonas	Aeromonas rivuli
234	2775359762	940	2773858052	Proteobacteria	Vibrio	Vibrio gazogenes
125	2617545770	398	2617270790	Proteobacteria	Pseudomonas	Pseudomonas chlororaphis
324	2734977869	810	2734482002	Proteobacteria	Sorangium	Sorangium cellulosum
273	2581908128	288	2579779007	Proteobacteria	Escherichia	Escherichia coli
206	2606130161	365	2603880199	Proteobacteria	Pseudomonas	Pseudomonas sp. NFIX49
412	2505564659	70	2505313054	Proteobacteria	Pseudomonas	Pseudomonas syringae
125	2639616005	484	2636416168	Proteobacteria	Enhygromyxa	Enhygromyxa salina
412	2530267277	150	2529292860	Proteobacteria	Yersinia	Yersinia pestis
122	2596462040	322	2595698258	Proteobacteria	Cupriavidus	unclassified
8	2510250298	78	2510065045	Proteobacteria	Paraburkholderia	Paraburkholderia sprentiae
273	2669341486	601	2667527753	Proteobacteria	Citrobacter	Citrobacter sp. MGH105
125	2563494376	224	2563366526	Proteobacteria	Pseudomonas	Pseudomonas mediterranea
324	2828372183	1000	2828369385	Proteobacteria	Roseomonas	Roseomonas alkaliterrae
8	2637550319	472	2636415679	Proteobacteria	Ralstonia	Ralstonia sp. MD27
273	645477175	41	645058748	Proteobacteria	Neisseria	Neisseria sicca
412	2618669061	405	2617271066	Proteobacteria	Pseudomonas	Pseudomonas syringae
8	2580608300	279	2579778698	Proteobacteria	Paraburkholderia	Paraburkholderia bannensis
273	2726591326	765	2724679373	Proteobacteria	Yersinia	Yersinia pseudotuberculosis
206	2918830825	1035	2918829582	Proteobacteria	Paraburkholderia	Paraburkholderia phenoliruptrix
206	2667564568	594	2667527209	Proteobacteria	Pseudomonas	Pseudomonas cichorii
324	2880770545	1022	2880767578	Proteobacteria	Labrenzia	Labrenzia sp. EL_126
8	2919528037	1039	2919527303	Proteobacteria	Paraburkholderia	Paraburkholderia strydomiana
412	2643862235	501	2643221569	Proteobacteria	Achromobacter	Achromobacter sp. Root565
412	2757742470	874	2757320430	Proteobacteria	Pseudomonas	Pseudomonas sp. OV529
88	2654388249	558	2651870317	Proteobacteria	Acinetobacter	Acinetobacter sp. DSM 11652
88	2567778700	245	2565956960	Proteobacteria	Acinetobacter	Acinetobacter baumannii
118	2778331296	956	2778260931	Proteobacteria	Thiocapsa	Thiocapsa rosea
148	2588716372	313	2588253788	Proteobacteria	Hafnia	Hafnia alvei
23	2639617161	485	2636416168	Proteobacteria	Enhygromyxa	Enhygromyxa salina
304	2589448147	316	2588253967	Proteobacteria	Acinetobacter	Acinetobacter baumannii
372	2523875126	123	2523533591	Proteobacteria	Rubellimicrobium	Rubellimicrobium mesophilum
229	2617385909	395	2617270742	Proteobacteria	Rhizobium	Rhizobium miluonense
304	2599300506	334	2599185148	Proteobacteria	Geoalkalibacter	Geoalkalibacter ferrihydriticus
318	637494223	1	637000354	Proteobacteria	Yersinia	Yersinia pestis
318	2695590238	681	2695420346	Proteobacteria	Brenneria	Brenneria goodwinii
317	2754826238	861	2754412370	Proteobacteria	Burkholderia	Burkholderia sp. MSMB1826
363	2565261201	232	2563367050	Proteobacteria	Pseudomonas	Pseudomonas syringae
317	2599742311	337	2599185240	Proteobacteria	Burkholderia	Burkholderia sp. NFPP32
118	2587733342	310	2585428058	Proteobacteria	Methylibium	Methylibium sp. CF468
229	2785262948	967	2784746744	Proteobacteria	Neorhizobium	Neorhizobium sp. JUb45
197	2566168347	237	2565956559	Proteobacteria	Rhizobium	Rhizobium etli
23	2522601354	118	2522572009	Proteobacteria	Myxococcus	Myxococcus xanthus
197	2824395538	995	2824392752	Proteobacteria	Roseateles	Roseateles terrae
148	2678879971	628	2675903675	Proteobacteria	Moellerella	Moellerella wisconsensis
318	2586249941	303	2585427697	Proteobacteria	unclassified	Enterobacteriaceae bacterium LSJC7
23	2620453359	409	2619619029	Proteobacteria	Myxococcus	Myxococcus virescens
363	2714581695	734	2713896856	Proteobacteria	Pseudomonas	Pseudomonas syringae group genomosp. 3
229	637919397	6	637000249	Proteobacteria	Saccharophagus	Saccharophagus degradans
88	2579771840	270	2576861830	Proteobacteria	Psychrobacter	Psychrobacter muriicola
372	2587732892	309	2585428058	Proteobacteria	Methylibium	Methylibium sp. CF468
88	640501309	20	640427131	Proteobacteria	Pseudomonas	Pseudomonas mendocina
148	2753238517	852	2751185776	Proteobacteria	Morganella	Morganella psychrotolerans
372	2732747040	792	2731957693	Proteobacteria	Mitsuaria	Mitsuaria chitosanitabida
197	2633766826	460	2630968919	Proteobacteria	Agrobacterium	Agrobacterium tumefaciens
318	2518346719	102	2518285522	Proteobacteria	Photorhabdus	Photorhabdus khanii
229	2645647014	529	2643221946	Proteobacteria	Methylobacterium	Methylobacterium sp. Leaf469
363	2864681693	1016	2864676799	Proteobacteria	Pseudomonas	Pseudomonas frederiksbergensis
148	2611846572	374	2609460188	Proteobacteria	Klebsiella	Klebsiella pneumoniae
304	641583288	29	641522603	Proteobacteria	Acinetobacter	Acinetobacter baumannii
363	2727810372	776	2724679697	Proteobacteria	unclassified	unclassified
317	2645414280	524	2643221891	Proteobacteria	Rhizobium	Rhizobium sp. Leaf311
372	2687014653	647	2684623157	Proteobacteria	Roseateles	Roseateles depolymerans
317	2695459633	680	2695420309	Proteobacteria	Paraburkholderia	Paraburkholderia phenazinium
372	2643967070	503	2643221592	Proteobacteria	Rhizobacter	Rhizobacter sp. Root16D2
118	2726893804	770	2724679458	Proteobacteria	Caballeronia	Caballeronia telluris
229	2599721826	336	2599185236	Proteobacteria	Rhizobium	Rhizobium sp. NFR07
304	2572336713	253	2571042376	Proteobacteria	Halomonas	Halomonas anticariensis
118	2736501505	815	2734482510	Proteobacteria	Pseudomonas	Pseudomonas aeruginosa
23	2521988035	111	2521172697	Proteobacteria	Myxococcus	Myxococcus stipitatus
304	2688117196	655	2687453267	Proteobacteria	Acinetobacter	Acinetobacter sp. TGL-Y2
23	2639621719	486	2636416168	Proteobacteria	Enhygromyxa	Enhygromyxa salina
197	2636433817	468	2636415404	Proteobacteria	Burkholderia	Burkholderia pseudomallei
317	2516208349	95	2516143018	Proteobacteria	Ensifer	Ensifer sp. BR816
197	647631740	48	647533200	Proteobacteria	Pseudovibrio	Pseudovibrio sp. JE062
363	2927253203	1047	2927248576	Proteobacteria	Pseudomonas	Pseudomonas sp.
88	2545316981	174	2541047957	Proteobacteria	Escherichia	Escherichia coli
118	2644246175	512	2643221644	Proteobacteria	Rhizobacter	Rhizobacter sp. Root1221
318	2658991348	575	2657245442	Proteobacteria	Enterobacter	Enterobacter sp. K66-74
148	2753843278	853	2751185914	Proteobacteria	Enterobacter	Enterobacter roggenkampii
496	2581010533	284	2579778795	Proteobacteria	Vibrio	Vibrio azureus
33	2578459884	264	2576861471	Proteobacteria	Stenotrophomonas	Stenotrophomonas rhizophila
141	2602409679	359	2602041622	Proteobacteria	Oligella	Oligella urethralis
498	2778080941	953	2775507243	Proteobacteria	Janthinobacterium	Janthinobacterium sp. B9-8
141	2784255809	964	2784132062	Proteobacteria	Photorhabdus	Photorhabdus temperata
73	2559407447	212	2558860275	Proteobacteria	Enterobacter	Enterobacter ludwigii
437	639812643	14	639633037	Proteobacteria	Marinobacter	Marinobacter hydrocarbonoclasticus
73	644890334	40	644736399	Proteobacteria	Photorhabdus	Photorhabdus asymbiotica
215	2686682875	645	2684623073	Proteobacteria	Collimonas	Collimonas pratensis
344	2659093863	577	2657245467	Proteobacteria	Pseudoalteromonas	Pseudoalteromonas sp. P1-8
496	2581013299	285	2579778795	Proteobacteria	Vibrio	Vibrio azureus
361	2580755771	281	2579778731	Proteobacteria	Pseudomonas	Pseudomonas aeruginosa
496	640908552	21	640753058	Proteobacteria	Vibrio	Vibrio campbellii
349	2715579534	741	2713897113	Proteobacteria	Vibrio	Vibrio cholerae
344	2712484200	730	2711768159	Proteobacteria	Vibrio	Vibrio neptunius
55	2928058612	1052	2928051484	Proteobacteria	Variovorax	Variovorax sp.
349	650361518	55	649990028	Proteobacteria	Vibrio	Vibrio brasiliensis
395	647172785	45	647000336	Proteobacteria	Vibrio	Vibrio coralliilyticus
344	2631824746	452	2630968443	Proteobacteria	Vibrio	Vibrio coralliilyticus
79	2563695699	225	2563366596	Proteobacteria	Vibrio	Vibrio nigripulchritudo
361	649660132	50	649633030	Nitrospirae	Nitrospira	Nitrospira defluvii
496	2581009244	283	2579778795	Proteobacteria	Vibrio	Vibrio azureus
455	2772140326	921	2770939645	Proteobacteria	Orbus	Orbus hercynius
79	2628133416	426	2627853582	Proteobacteria	unclassified	unclassified
437	2774093715	930	2773857665	Proteobacteria	Pseudomonas	Pseudomonas sp. 2848
33	2549825471	189	2548876785	Proteobacteria	Pseudoalteromonas	Pseudoalteromonas haloplanktis
110	2585128000	297	2582581274	Proteobacteria	Vibrio	Vibrio gazogenes
455	2617364612	394	2617270738	Proteobacteria	Gilliamella	Gilliamella intestini
55	2630700827	442	2627854223	Proteobacteria	Lysobacter	Lysobacter daejeonensis
395	2745338815	835	2744054702	Proteobacteria	Aliivibrio	Aliivibrio fischeri
78	2563080215	221	2562617115	Proteobacteria	Myxococcus	Myxococcus hansupus
498	2757680491	872	2757320418	Proteobacteria	Duganella	Duganella sp. GV032
79	2617903668	401	2617270887	Proteobacteria	Halomonas	Halomonas daqingensis
24	2597034504	325	2596583599	Proteobacteria	Massilia	Massilia lurida
73	2739176003	819	2738543000	Proteobacteria	Hafnia	Hafnia alvei
458	2601511292	353	2600255250	Proteobacteria	Mesorhizobium	Mesorhizobium sp. STM 4661
498	641577717	28	641522603	Proteobacteria	Acinetobacter	Acinetobacter baumannii
215	2706226221	711	2703719284	Proteobacteria	Pseudomonas	unclassified
33	2540461453	165	2540341038	Proteobacteria	Pseudoalteromonas	Pseudoalteromonas sp. BSi20480
215	2754922124	863	2754412385	Proteobacteria	Burkholderia	Burkholderia territorii
408	2595353051	319	2593339207	Proteobacteria	Geoalkalibacter	Geoalkalibacter subterraneus
344	2669961354	603	2667527903	Proteobacteria	Vibrio	Vibrio parahaemolyticus
78	2770825599	896	2767802753	Proteobacteria	Cystobacter	Cystobacter ferrugineus
458	2806256179	981	2802429724	Proteobacteria	Rhodovulum	Rhodovulum steppense
110	2524918369	128	2524614556	Proteobacteria	Chitinimonas	Chitinimonas koreensis
79	2770870627	912	2767802757	Proteobacteria	Cystobacter	Cystobacter fuscus
78	2770866229	910	2767802757	Proteobacteria	Cystobacter	Cystobacter fuscus
408	2632360575	454	2630968578	Proteobacteria	Gynuella	Gynuella sunshinyii
78	2770856158	907	2767802756	Proteobacteria	Nannocystis	Nannocystis exedens
33	2525245130	135	2524614643	Proteobacteria	Zooshikella	Zooshikella ganghwensis
408	2756763678	867	2756170268	Proteobacteria	Pleionea	Pleionea mediterranea
395	2525300015	140	2524614658	Proteobacteria	Photobacterium	Photobacterium halotolerans
110	2637029148	469	2636415552	Proteobacteria	Gallaecimonas	Gallaecimonas pentaromativorans
349	2773053170	925	2772190798	Proteobacteria	Marinomonas	Marinomonas balearica
498	2517864914	99	2517572136	Proteobacteria	Chitiniphilus	Chitiniphilus shinanonensis
437	2618655636	404	2617271064	Proteobacteria	Pseudomonas	Pseudomonas capeferrum
24	2516931599	97	2516653052	Proteobacteria	Pseudomonas	Pseudomonas fluorescens
437	2540966155	166	2540341225	Proteobacteria	Enterobacter	Enterobacter cloacae
458	2579985882	275	2579778552	Proteobacteria	Mesorhizobium	Mesorhizobium sp. NBIMC_P2-C4
458	2699572082	690	2698536553	Proteobacteria	Mesorhizobium	Mesorhizobium sp. LNHC221B00
24	2521989783	113	2521172697	Proteobacteria	Myxococcus	Myxococcus stipitatus
215	2643799242	500	2643221556	Proteobacteria	Massilia	Massilia sp. Root1485
395	2728961774	782	2728369058	Proteobacteria	Aliivibrio	Aliivibrio wodanis
55	2545878149	177	2545824516	Proteobacteria	Salmonella	Salmonella enterica
361	2776557892	949	2775506972	Proteobacteria	Rhodobacter	Rhodobacter sp. CZR27
141	2791801807	977	2791354869	Proteobacteria	Biostraticola	Biostraticola tofi
24	2785270139	968	2784746746	Proteobacteria	Rahnella	Rahnella sp. BIGb0236
455	2788716906	975	2788499844	Proteobacteria	Providencia	Providencia alcalifaciens
110	2710236844	725	2708743156	Proteobacteria	Paraburkholderia	Paraburkholderia bryophila
141	2709067185	723	2708742529	Proteobacteria	Paraburkholderia	Paraburkholderia susongensis
55	2527179289	144	2526164741	Proteobacteria	Azohydromonas	Azohydromonas australica
455	2515299332	93	2515154034	Proteobacteria	Frischella	Frischella perrara
361	2726900216	771	2724679459	Proteobacteria	Caballeronia	Caballeronia ptereochthonis
408	638998364	10	638341169	Proteobacteria	Reinekea	Reinekea blandensis
73	2580681625	280	2579778715	Proteobacteria	Tatumella	Tatumella sp. UCD-D_suzukii
349	2525935428	141	2524614821	Proteobacteria	Vibrio	Vibrio litoralis
134	2599935954	343	2599185301	Proteobacteria	Mesorhizobium	Mesorhizobium sp. NFR06
158	2743389155	825	2740892424	Proteobacteria	Aeromonas	Aeromonas salmonicida
257	643877957	36	643692013	Proteobacteria	Burkholderia	Burkholderia glumae
236	2649466067	543	2648501326	Proteobacteria	unclassified	[Polyangium] brachysporum
434	2705817010	706	2703719185	Proteobacteria	Pseudomonas	unclassified
257	2657089845	572	2654588150	Proteobacteria	Paraburkholderia	Paraburkholderia hospita
443	2638516656	475	2636415909	Proteobacteria	Methylobacterium	Methylobacterium tarhaniae
134	2643986427	505	2643221595	Proteobacteria	Mesorhizobium	Mesorhizobium sp. Root695
21	2631559083	448	2630968376	Proteobacteria	Pseudomonas	Pseudomonas fluorescens
233	2647511261	534	2645727911	Proteobacteria	Acinetobacter	Acinetobacter bereziniae
461	2821078265	990	2821075268	Proteobacteria	Pantoea	Pantoea agglomerans
160	2603816371	363	2602042099	Proteobacteria	unclassified	Codakia orbicularis gill symbiont
382	2628577718	429	2627853695	Proteobacteria	Vibrio	Vibrio parahaemolyticus
96	2667507506	593	2663763603	Proteobacteria	Pseudomonas	Pseudomonas marincola
22	2599932444	342	2599185300	Proteobacteria	Pseudomonas	Pseudomonas sp. NFACC39-1
354	2619909063	407	2619618896	Bacteroidetes	unclassified	unclassified
222	2621296679	418	2619619299	Proteobacteria	Pseudomonas	Pseudomonas veronii
434	2545273387	173	2541047948	Proteobacteria	Escherichia	Escherichia coli
158	2616546625	389	2615840697	Proteobacteria	Marinobacter	Marinobacter sp. LV10R510-8
294	2581254291	286	2579778852	Proteobacteria	Pseudomonas	Pseudomonas knackmussii
160	2617198805	393	2616645013	Proteobacteria	unclassified	uncultured Thiotrichaceae bacterium
160	2582943000	291	2582580664	Verrucomicrobia	unclassified	unclassified
370	2639615698	482	2636416168	Proteobacteria	Enhygromyxa	Enhygromyxa salina
39	2527106603	143	2526164723	Proteobacteria	Pectobacterium	Pectobacterium parmentieri
482	2660362284	578	2660237932	Proteobacteria	Legionella	Legionella londiniensis
482	2617468626	397	2617270766	Proteobacteria	Aquisalimonas	Aquisalimonas asiatica
222	2644948075	516	2643221786	Proteobacteria	Sphingomonas	Sphingomonas sp. Leaf242
399	2751143680	840	2747843223	Proteobacteria	Janthinobacterium	Janthinobacterium sp. 64
22	2644142909	510	2643221625	Proteobacteria	Rhizobacter	Rhizobacter sp. Root29
39	2697248177	686	2695420732	Proteobacteria	Escherichia	Escherichia coli
384	2734982290	812	2734482002	Proteobacteria	Sorangium	Sorangium cellulosum
513	2770843031	899	2767802754	Proteobacteria	Archangium	Archangium sp. Cb G35
161	2864809725	1017	2864808494	Proteobacteria	Chitinimonas	Chitinimonas taiwanensis
461	2649095542	540	2648501236	Proteobacteria	Pseudomonas	Pseudomonas savastanoi
257	2845635076	1010	2845629796	Proteobacteria	Paraburkholderia	Paraburkholderia bannensis
362	2726952882	773	2724679466	Proteobacteria	Caballeronia	Caballeronia arvi
399	2838664577	1007	2838661181	Proteobacteria	Rhizobium	Rhizobium mongolense
443	2829765140	1001	2829760844	Proteobacteria	Methylobacterium	Methylobacterium fujisawaense
21	2518346445	101	2518285522	Proteobacteria	Photorhabdus	Photorhabdus khanii
362	2725933664	761	2724679229	Proteobacteria	Alcanivorax	Alcanivorax sp. KX64203
233	2786872828	970	2786546177	Proteobacteria	Acinetobacter	Acinetobacter calcoaceticus
384	2774608218	935	2773857812	Proteobacteria	Paracoccus	Paracoccus aminovorans
236	2647777319	536	2645727975	Proteobacteria	Burkholderia	Burkholderia mallei
294	2685331055	639	2684622676	Proteobacteria	Yersinia	Yersinia pseudotuberculosis
22	2521984049	110	2521172697	Proteobacteria	Myxococcus	Myxococcus stipitatus
513	650973780	59	650716065	Proteobacteria	Myxococcus	Myxococcus fulvus
362	2690379029	666	2690315615	Proteobacteria	Massilia	Massilia sp. CF038
382	2782212558	961	2781126024	Proteobacteria	Vibrio	Vibrio crassostreae
158	2733984602	806	2731957963	Proteobacteria	Marinobacter	Marinobacter excellens
354	2778097933	954	2775507248	Bacteroidetes	unclassified	Rhodothermaceae bacterium RA
513	2770853605	901	2767802756	Proteobacteria	Nannocystis	Nannocystis exedens
31	2525213676	132	2524614631	Proteobacteria	Desulfovibrio	Desulfovibrio inopinatus
134	2521988851	112	2521172697	Proteobacteria	Myxococcus	Myxococcus stipitatus
31	2525212632	131	2524614631	Proteobacteria	Desulfovibrio	Desulfovibrio inopinatus
459	2726964141	775	2724679467	Proteobacteria	Caballeronia	Caballeronia choica
443	2776005803	941	2775506838	Proteobacteria	Orrella	Orrella dioscoreae
382	2734544874	808	2734481910	Proteobacteria	Aliivibrio	Aliivibrio fischeri
31	2525211334	130	2524614631	Proteobacteria	Desulfovibrio	Desulfovibrio inopinatus
161	2553573561	196	2551306566	Proteobacteria	Ideonella	Ideonella sp. B508-1
96	2523786692	122	2523533560	Proteobacteria	Pseudomonas	Pseudomonas azotifigens
434	2772533107	923	2772190684	Proteobacteria	Photobacterium	Photobacterium kishitanii
236	2516023581	94	2515154189	Proteobacteria	Paraburkholderia	Paraburkholderia nodosa
354	2722297774	752	2721755311	Candidatus Aminicenantes	unclassified	Candidatus Aminicenantes bacterium RBG_13_59_9
294	2683526871	633	2681813257	Proteobacteria	Klebsiella	Klebsiella pneumoniae
459	2712162028	727	2711768080	Proteobacteria	Achromobacter	Achromobacter xylosoxidans
14	641430824	26	641380442	Proteobacteria	unclassified	alpha proteobacterium BAL199
370	641166897	24	640963030	Proteobacteria	Plesiocystis	Plesiocystis pacifica
96	2574019336	256	2571042878	Proteobacteria	Enterobacter	Enterobacter sp. BIDMC 26
399	2668361441	598	2667527489	Proteobacteria	Xanthomonas	Xanthomonas translucens
21	2539293653	161	2537561961	Proteobacteria	Neisseria	Neisseria sicca
390	2753230780	850	2751185774	Proteobacteria	Morganella	Morganella psychrotolerans
233	2772528538	922	2772190683	Proteobacteria	Stenotrophomonas	Stenotrophomonas nitritireducens
14	2513589651	85	2513237087	Proteobacteria	Azorhizobium	Azorhizobium doebereinerae
390	2743526351	827	2740892456	Proteobacteria	Klebsiella	Klebsiella pneumoniae
461	2760302287	883	2758568521	Proteobacteria	Sphingomonas	Sphingomonas sp. PP-F2F-G114-C0414
459	2808968478	984	2808606384	Proteobacteria	Burkholderia	Burkholderia sp. SJZ089
390	2757851111	875	2757320448	Proteobacteria	Citrobacter	Citrobacter sp. YR018
14	2928295398	1059	2928293015	Proteobacteria	Xanthobacter	Xanthobacter agilis
370	2730647051	788	2728369508	Planctomycetes	Sedimentisphaera	Sedimentisphaera salicampi
384	637905386	5	637000137	Proteobacteria	Jannaschia	Jannaschia sp. CCS1
161	2617546565	399	2617270790	Proteobacteria	Pseudomonas	Pseudomonas chlororaphis
39	2726172806	763	2724679273	Proteobacteria	Salmonella	Salmonella enterica
482	2926419018	1045	2926415241	Proteobacteria	Natronocella	Natronocella acetinitrilica
222	2579585450	266	2576861784	Proteobacteria	Erwinia	Erwinia mallotivora
163	2618007039	403	2617270913	Proteobacteria	Paracoccus	Paracoccus halophilus
417	2579794179	271	2579778504	Proteobacteria	Pseudomonas	Pseudomonas aeruginosa
380	2772038424	918	2770939621	Proteobacteria	Mangrovibacter	Mangrovibacter plantisponsor
411	2757735361	873	2757320428	Proteobacteria	Paraburkholderia	Paraburkholderia sp. OV446
163	2770856255	908	2767802756	Proteobacteria	Nannocystis	Nannocystis exedens
432	2772053489	919	2770939624	Proteobacteria	Brenneria	Brenneria salicis
417	2758688271	882	2758568032	Proteobacteria	Psychrobacter	Psychrobacter sp. DAB_AL43B
447	2778759499	957	2778261065	Proteobacteria	Escherichia	Escherichia sp. MOD1-EC4516
61	2551659269	191	2551306080	Proteobacteria	Vibrio	Vibrio tasmaniensis
371	2732480089	790	2731957627	Proteobacteria	Achromobacter	Achromobacter denitrificans
38	2526860616	142	2526164665	Proteobacteria	Escherichia	Escherichia coli
226	2771979530	916	2770939605	Proteobacteria	Paracoccus	Paracoccus lutimaris
491	638023194	9	637000186	Proteobacteria	Myxococcus	Myxococcus xanthus
421	2769355430	890	2767802240	Proteobacteria	Acinetobacter	Acinetobacter wuhouensis
280	2672158551	610	2671180290	Proteobacteria	Pseudomonas	Pseudomonas sp. ABAC61
421	2758687094	880	2758568032	Proteobacteria	Psychrobacter	Psychrobacter sp. DAB_AL43B
17	2527235884	146	2526164762	Proteobacteria	Pseudomonas	Pseudomonas sp. URIL14HWK12:I6
37	2525298661	139	2524614658	Proteobacteria	Photobacterium	Photobacterium halotolerans
285	2566568556	240	2565956650	Proteobacteria	Acinetobacter	Acinetobacter sp. NIPH 2100
285	2675738280	616	2671181154	Proteobacteria	Psychrobacter	Psychrobacter glacincola
346	2714792680	736	2713896900	Proteobacteria	Escherichia	Escherichia albertii
131	2600599529	347	2600255010	Proteobacteria	Mitsuaria	Mitsuaria sp. H24L5A
131	2599692554	335	2599185229	Proteobacteria	Variovorax	Variovorax sp. NFACC29
280	2639083292	476	2636416057	Proteobacteria	Pseudomonas	Pseudomonas sp.
387	2918812099	1034	2918807896	Proteobacteria	Paraburkholderia	Paraburkholderia terricola
487	2928613735	1062	2928611649	Proteobacteria	Duganella	Duganella sp.
488	2928614007	1063	2928611649	Proteobacteria	Duganella	Duganella sp.
300	637587803	3	637000206	Proteobacteria	Photobacterium	Photobacterium profundum
411	2611601354	372	2609460129	Proteobacteria	Burkholderia	Burkholderia pseudomallei
12	2512838236	83	2512564081	Proteobacteria	Pseudomonas	Pseudomonas cannabina
228	639795216	13	639633052	Proteobacteria	Psychromonas	Psychromonas ingrahamii
484	2927812251	1049	2927808043	Proteobacteria	Pseudomonas	unclassified
240	640020392	17	639857036	Proteobacteria	unclassified	marine gamma proteobacterium HTCC2080
83	2565965006	233	2565956502	Proteobacteria	Cronobacter	Cronobacter dublinensis
227	2645416063	525	2643221891	Proteobacteria	Rhizobium	Rhizobium sp. Leaf311
38	2664478313	586	2663762809	Proteobacteria	Escherichia	Escherichia coli
291	2508779457	75	2508501058	Proteobacteria	Pseudomonas	Pseudomonas savastanoi
27	2714619712	735	2713896863	Proteobacteria	Pseudomonas	Pseudomonas syringae
278	2641862318	496	2639763067	Proteobacteria	Acidovorax	Acidovorax avenae
216	2562370299	216	2561511179	Proteobacteria	Salmonella	Salmonella bongori
17	2513897501	88	2513237142	Proteobacteria	Pseudomonas	Pseudomonas fluorescens
220	2514524296	90	2513237333	Proteobacteria	Roseomonas	Roseomonas cervicalis
120	2596385978	320	2595698241	Proteobacteria	Ruminobacter	Ruminobacter amylophilus
357	2725937734	762	2724679229	Proteobacteria	Alcanivorax	Alcanivorax sp. KX64203
29	2523654658	121	2523533526	Proteobacteria	Thiomonas	Thiomonas sp. FB-6
348	2774056810	929	2773857657	Proteobacteria	Paraburkholderia	Paraburkholderia sp. BL9I2N2
27	2523652110	119	2523533526	Proteobacteria	Thiomonas	Thiomonas sp. FB-6
120	2522304809	117	2522125086	Proteobacteria	Succinimonas	Succinimonas amylolytica
371	2776009024	942	2775506838	Proteobacteria	Orrella	Orrella dioscoreae
72	2776293486	944	2775506906	Proteobacteria	Hafnia	Hafnia sp. CBA7124
471	2776294849	945	2775506906	Proteobacteria	Hafnia	Hafnia sp. CBA7124
170	2626697703	425	2626541589	Proteobacteria	Succinivibrio	Succinivibrio dextrinosolvens
300	2687559870	650	2687453123	Proteobacteria	Vibrio	Vibrio vulnificus
387	2740984732	821	2740891817	Proteobacteria	Paraburkholderia	Paraburkholderia sediminicola
432	2621112075	413	2619619249	Proteobacteria	Pectobacterium	Pectobacterium brasiliense
276	2521765763	106	2521172642	Proteobacteria	Pseudomonas	Pseudomonas sp. LAMO17WK12:I10
331	2520585774	104	2519899678	Proteobacteria	Algicola	Algicola sagamiensis
227	2823816662	993	2823810201	Proteobacteria	Rhizobium	Rhizobium sp. SG741
170	2623599269	419	2622736628	Proteobacteria	Azospirillum	Azospirillum lipoferum
238	2649840876	545	2648501419	Proteobacteria	Pseudomonas	Pseudomonas fluorescens
471	2857379184	1012	2857375656	Proteobacteria	Pseudomonas	Pseudomonas sp. YL-MPn5-2015
487	2904428562	1025	2904424332	Proteobacteria	Duganella	Duganella sp. 1411
334	2705819188	707	2703719185	Proteobacteria	Pseudomonas	unclassified
291	2677470593	626	2675903316	Proteobacteria	Pseudomonas	Pseudomonas savastanoi
174	2629313902	433	2627853871	Proteobacteria	Variovorax	Variovorax paradoxus
251	2655476525	566	2654587704	Proteobacteria	Pseudomonas	Pseudomonas aeruginosa
312	2691388110	671	2690315873	Proteobacteria	Janthinobacterium	Janthinobacterium sp. CG23_2
334	2662415012	584	2660238443	Proteobacteria	Burkholderia	Burkholderia cepacia
72	2559406666	211	2558860275	Proteobacteria	Enterobacter	Enterobacter ludwigii
83	2559208500	207	2558860222	Proteobacteria	Dickeya	Dickeya sp. MK7
104	2729282636	785	2728369127	Proteobacteria	Pseudomonas	Pseudomonas sp. ABFPK
82	2562970900	219	2562617093	Proteobacteria	Citrobacter	Citrobacter youngae
346	2656764186	570	2654588048	Proteobacteria	Xenorhabdus	Xenorhabdus bovienii
331	2702762100	700	2700989457	Proteobacteria	Vibrio	Vibrio hyugaensis
251	2655476208	563	2654587704	Proteobacteria	Pseudomonas	Pseudomonas aeruginosa
174	2721735057	751	2718218507	Proteobacteria	Pseudoalteromonas	Pseudoalteromonas ulvae
269	2579671885	269	2576861805	Proteobacteria	Caballeronia	Caballeronia jiangsuensis
104	2579829973	273	2579778515	Proteobacteria	Marinobacter	Marinobacter excellens
242	2652561861	551	2651869723	Proteobacteria	Salmonella	Salmonella enterica
488	2710201768	724	2708743151	Proteobacteria	Paraburkholderia	Paraburkholderia sp. BL18I3N2
240	2651059541	549	2648501736	Proteobacteria	Geobacter	Geobacter sp. OR-1
62	2552975056	192	2551306410	Proteobacteria	Herbaspirillum	Herbaspirillum rubrisubalbicans
348	2715168733	740	2713896996	Proteobacteria	Caballeronia	Caballeronia udeis
105	2579980361	274	2579778551	Proteobacteria	Psychrobacter	Psychrobacter sp. TB47
268	2666410909	591	2663763285	Proteobacteria	Citrobacter	Citrobacter koseri
380	2733559933	802	2731957868	Proteobacteria	Enterobacter	Enterobacter hormaechei
37	2584052298	293	2582580956	Proteobacteria	Vibrio	Vibrio parahaemolyticus
491	2563082471	222	2562617115	Proteobacteria	Myxococcus	Myxococcus hansupus
275	2566738812	243	2565956699	Proteobacteria	Acinetobacter	Acinetobacter rudis
357	2567259409	244	2565956822	Proteobacteria	Pseudomonas	Pseudomonas putida
238	2612050075	377	2609460227	Proteobacteria	Photobacterium	Photobacterium aphoticum
312	2671607801	609	2671180118	Proteobacteria	Paraburkholderia	Paraburkholderia megapolitana
62	2918902560	1036	2918897435	Proteobacteria	Burkholderia	Burkholderia cepacia
449	2682676947	631	2681813052	Proteobacteria	Salmonella	Salmonella enterica
278	2671407897	607	2671180065	Proteobacteria	Pseudomonas	Pseudomonas punonensis
447	2692341179	674	2690316123	Proteobacteria	Salmonella	Salmonella enterica
276	2671148106	605	2667528180	Proteobacteria	Pseudomonas	Pseudomonas chlororaphis
61	2581612804	287	2579778934	Proteobacteria	Vibrio	Vibrio parahaemolyticus
242	2639268407	478	2636416095	Proteobacteria	Yersinia	Yersinia wautersii
82	2565094568	231	2563367009	Proteobacteria	Salmonella	Salmonella enterica
449	2780575135	960	2778261565	Proteobacteria	Escherichia	Escherichia coli
450	2686903206	646	2684623128	Proteobacteria	Vibrio	Vibrio alginolyticus
450	2782212574	962	2781126024	Proteobacteria	Vibrio	Vibrio crassostreae
262	2661882206	581	2660238313	Proteobacteria	Pseudomonas	Pseudomonas lactis
269	2667637809	596	2667527227	Proteobacteria	Nitrosospira	Nitrosospira multiformis
262	2735136367	813	2734482072	Proteobacteria	Pseudomonas	Pseudomonas asplenii
268	2600747537	351	2600255055	Proteobacteria	Citrobacter	Citrobacter rodentium
484	2645421789	527	2643221892	Proteobacteria	Pseudomonas	Pseudomonas sp. Leaf127
181	2521961169	109	2521172691	Proteobacteria	Alcanivorax	Alcanivorax dieselolei
275	2670348752	604	2667527992	Proteobacteria	Acinetobacter	Acinetobacter gerneri
105	2733981864	805	2731957962	Proteobacteria	Psychrobacter	Psychrobacter sp. ENNN9_III
226	2644992667	520	2643221795	Proteobacteria	Pseudorhodoferax	Pseudorhodoferax sp. Leaf265
218	2644028137	506	2643221603	Proteobacteria	Noviherbaspirillum	Noviherbaspirillum sp. Root189
29	2726880034	769	2724679456	Proteobacteria	Caballeronia	Caballeronia humi
12	2734586912	809	2734481920	Proteobacteria	Kosakonia	Kosakonia cowanii
218	2644030166	508	2643221603	Proteobacteria	Noviherbaspirillum	Noviherbaspirillum sp. Root189
181	2630399060	441	2627854144	Proteobacteria	Burkholderia	Burkholderia sp. MSHR3999
228	2645421664	526	2643221892	Proteobacteria	Pseudomonas	Pseudomonas sp. Leaf127
216	2643921924	502	2643221582	Proteobacteria	Rhizobium	Rhizobium sp. Root651
220	2644855350	514	2643221764	Proteobacteria	Sphingomonas	Sphingomonas sp. Leaf32
368	2729526478	786	2728369183	Proteobacteria	Escherichia	Escherichia coli
108	2584178086	294	2582580988	Proteobacteria	Salinivibrio	Salinivibrio socompensis
109	2585110032	296	2582581268	Proteobacteria	Halomonas	Halomonas ilicicola
16	2513837770	87	2513237134	Proteobacteria	Glaciecola	Glaciecola sp. ANT9081
41	2531537559	152	2529293194	Proteobacteria	Pseudomonas	Pseudomonas stutzeri
15	2513779267	86	2513237113	Proteobacteria	Budvicia	Budvicia aquatica
137	2600656111	350	2600255028	Proteobacteria	Alcanivorax	Alcanivorax nanhaiticus
46	2539611394	163	2537562045	Proteobacteria	Alcaligenes	Alcaligenes faecalis
50	2544180947	170	2541047728	Proteobacteria	Escherichia	Escherichia coli
91	2568637328	249	2568526028	Proteobacteria	Shewanella	Shewanella algae
53	2545577597	175	2545555808	Proteobacteria	Phaseolibacter	Phaseolibacter flectens
274	2669701261	602	2667527841	Proteobacteria	Burkholderia	Burkholderia pseudomallei
132	2599809843	338	2599185259	Proteobacteria	Legionella	Legionella quinlivanii
18	2515010985	91	2514885035	Proteobacteria	Sinorhizobium	Sinorhizobium fredii
19	2515254013	92	2515154021	Proteobacteria	Thiolinea	Thiolinea disciformis
93	2569559953	251	2568526303	Proteobacteria	Salinivibrio	Salinivibrio socompensis
76	2562370564	217	2561511179	Proteobacteria	Salmonella	Salmonella bongori
49	2544107537	169	2541047713	Proteobacteria	Escherichia	Escherichia coli
47	2540433936	164	2540341032	Proteobacteria	Herbaspirillum	Herbaspirillum frisingense
48	2541800324	168	2541047091	Proteobacteria	Ralstonia	Ralstonia solanacearum
431	2770874470	913	2767802758	Proteobacteria	Alcaligenes	Alcaligenes faecalis
4	2503765163	68	2503754006	Proteobacteria	Acinetobacter	unclassified
87	2566725347	242	2565956694	Proteobacteria	Acinetobacter	Acinetobacter gerneri
175	2629403413	434	2627853893	Proteobacteria	Pseudoalteromonas	Pseudoalteromonas elyakovii
84	2566019946	234	2565956517	Proteobacteria	Andreprevotia	Andreprevotia chitinilytica
413	2758217656	877	2757320535	Proteobacteria	Pseudomonas	Pseudomonas asplenii
237	2649480167	544	2648501330	Proteobacteria	Pseudomonas	Pseudomonas syringae group genomosp. 3
283	2673345239	613	2671180579	Proteobacteria	Dickeya	Dickeya solani
320	2696752395	683	2695420612	Proteobacteria	Pseudomonas	Pseudomonas amygdali
52	2544619516	172	2541047815	Proteobacteria	Escherichia	Escherichia coli
6	2508858704	76	2508501072	Proteobacteria	Pseudomonas	Pseudomonas syringae
286	2676744629	619	2675903129	Proteobacteria	Burkholderia	Burkholderia pyrrocinia
7	2509279355	77	2509276000	Planctomycetes	unclassified	unclassified
301	2687997787	652	2687453238	Proteobacteria	Mesorhizobium	Mesorhizobium ciceri
10	2511262991	80	2511231006	Proteobacteria	Pseudomonas	Pseudomonas sp. GM17
90	2568538685	248	2568526003	Proteobacteria	Lysobacter	Lysobacter spongiicola
136	2600625460	348	2600255015	Proteobacteria	Citrobacter	Citrobacter werkmanii
103	2579829970	272	2579778515	Proteobacteria	Marinobacter	Marinobacter excellens
142	2602543428	360	2602041657	Proteobacteria	Escherichia	Escherichia coli
74	2562067399	214	2561511102	Proteobacteria	Acidiphilium	Acidiphilium angustum
13	2513201080	84	2513020038	Proteobacteria	Pseudomonas	Pseudomonas coronafaciens
75	2562370294	215	2561511179	Proteobacteria	Salmonella	Salmonella bongori
54	2545875254	176	2545824516	Proteobacteria	Salmonella	Salmonella enterica
40	2527289869	148	2526164786	Proteobacteria	Pseudomonas	Pseudomonas chlororaphis
94	2572080295	252	2571042309	Proteobacteria	Vibrio	Vibrio campbellii
77	2562608104	218	2561511243	Proteobacteria	Ralstonia	Ralstonia solanacearum
101	2579589889	267	2576861785	Proteobacteria	Psychrobacter	Psychrobacter sp. JCM 18902
102	2579612805	268	2576861790	Proteobacteria	Psychrobacter	Psychrobacter sp. JCM 18903
25	2522229350	115	2522125054	Acidobacteria	unclassified	Acidobacteriaceae bacterium KBS 96
26	2522304703	116	2522125086	Proteobacteria	Succinimonas	Succinimonas amylolytica
454	2788693959	974	2788499840	Proteobacteria	Pseudomonas	Pseudomonas synxantha
130	2599222827	331	2599185119	Proteobacteria	Burkholderia	Burkholderia pseudomallei
113	2586331580	304	2585427717	Proteobacteria	Robbsia	Robbsia andropogonis
124	2596862690	324	2596583561	Proteobacteria	Lysobacter	Lysobacter ruishenii
123	2596464655	323	2595698258	Proteobacteria	Cupriavidus	unclassified
65	2554117787	198	2551306695	Proteobacteria	Dickeya	Dickeya zeae
116	2587048736	307	2585427869	Proteobacteria	Escherichia	Escherichia coli
64	2553941259	197	2551306658	Proteobacteria	Herbaspirillum	Herbaspirillum sp. B39
36	2525247865	138	2524614643	Proteobacteria	Zooshikella	Zooshikella ganghwensis
35	2525246679	137	2524614643	Proteobacteria	Zooshikella	Zooshikella ganghwensis
34	2525245188	136	2524614643	Proteobacteria	Zooshikella	Zooshikella ganghwensis
314	2694830018	675	2693429824	Proteobacteria	Paraburkholderia	Paraburkholderia caballeronis
63	2553034662	193	2551306422	Proteobacteria	Pusillimonas	Pusillimonas noertemannii
59	2547102808	184	2546826724	Proteobacteria	Methylobacterium	Methylobacterium sp. EUR3 AL-11
183	2630746445	444	2627854236	Proteobacteria	Mesorhizobium	Mesorhizobium plurifarium
32	2525214584	133	2524614631	Proteobacteria	Desulfovibrio	Desulfovibrio inopinatus
100	2578620411	265	2576861515	Proteobacteria	Enterobacter	Enterobacter sp. MGH 37
126	2597926680	327	2597489903	Proteobacteria	Providencia	Providencia sneebia
5	2505925163	71	2505679062	Proteobacteria	Candidatus Schmidhempelia	Candidatus Schmidhempelia bombi
114	2586882601	305	2585427826	Proteobacteria	Pseudomonas	Pseudomonas corrugata
60	2549931117	190	2548876808	Proteobacteria	Psychrobacter	Psychrobacter sp. PAMC 21119
20	2516397710	96	2516143106	Proteobacteria	Francisella	Francisella sp. FSC1006
71	2559406415	210	2558860275	Proteobacteria	Enterobacter	Enterobacter ludwigii
70	2559218335	208	2558860224	Proteobacteria	Dickeya	Dickeya sp. NCPPB 3274
111	2585970307	301	2585427625	Proteobacteria	Salmonella	Salmonella bongori
394	2745337857	834	2744054702	Proteobacteria	Aliivibrio	Aliivibrio fischeri
69	2559203090	206	2558860220	Proteobacteria	Dickeya	Dickeya chrysanthemi
68	2559171560	205	2558860213	Proteobacteria	Dickeya	Dickeya dadantii
95	2573339157	255	2571042676	Proteobacteria	Pseudomonas	Pseudomonas aeruginosa
57	2546924662	182	2546825531	Proteobacteria	Alcanivorax	Alcanivorax sp. 43B_GOM-46m
66	2555214075	200	2554235223	Proteobacteria	Klebsiella	Klebsiella pneumoniae
128	2598778238	329	2597490225	Proteobacteria	Cronobacter	Cronobacter malonaticus
264	2662239979	583	2660238398	Proteobacteria	Escherichia	Escherichia coli
85	2566037822	236	2565956521	Proteobacteria	Vibrio	Vibrio rhizosphaerae
98	2576781415	258	2574180434	Proteobacteria	Desulfobotulus	Desulfobotulus sapovorans
106	2580163734	277	2579778593	Proteobacteria	Klebsiella	Klebsiella michiganensis
3	2502888323	67	2502873006	Proteobacteria	Vibrio	Vibrio vulnificus
127	2598666505	328	2597490191	Proteobacteria	Vibrio	Vibrio vulnificus
45	2539361006	162	2537561977	Proteobacteria	Escherichia	Escherichia coli
99	2576847848	260	2574180450	Proteobacteria	Roseomonas	Roseomonas lacus
466	2827990215	999	2827986130	Proteobacteria	Aminobacter	Aminobacter aminovorans
162	2617868139	400	2617270878	Proteobacteria	Halomonas	Halomonas xianhensis
139	2601782554	355	2600255314	Proteobacteria	Thiomargarita	Candidatus Thiomargarita nelsonii
401	2752826666	844	2751185671	Proteobacteria	Agarilytica	Agarilytica rhodophyticola
377	2733351431	799	2731957819	Proteobacteria	Cronobacter	Cronobacter sakazakii
378	2733419658	800	2731957835	Proteobacteria	Paraburkholderia	Paraburkholderia kirstenboschensis
223	2644948850	517	2643221786	Proteobacteria	Sphingomonas	Sphingomonas sp. Leaf242
381	2733783563	803	2731957921	Proteobacteria	Sphingomonas	Sphingomonas sanguinis
383	2734978011	811	2734482002	Proteobacteria	Sorangium	Sorangium cellulosum
386	2739058012	817	2738541337	Proteobacteria	Pelomonas	Pelomonas sp. BT06
388	2741139223	823	2740891849	Proteobacteria	Sphingomonas	Sphingomonas sp. PP-CE-1G-424
389	2743497897	826	2740892450	Proteobacteria	Escherichia	Escherichia coli
391	2743675755	828	2740892488	Proteobacteria	Escherichia	Escherichia coli
393	2745317548	833	2744054697	Proteobacteria	Aliivibrio	Aliivibrio fischeri
501	642781741	33	642555167	Proteobacteria	Aliivibrio	Aliivibrio fischeri
397	2746298193	838	2744054952	Proteobacteria	Caballeronia	Caballeronia turbans
398	2751108800	839	2747843214	Planctomycetes	Phycisphaera	unclassified
400	2752637465	843	2751185604	Proteobacteria	Terasakiispira	Terasakiispira papahanaumokuakeensis
402	2752827588	845	2751185671	Proteobacteria	Agarilytica	Agarilytica rhodophyticola
374	2733222805	795	2731957796	Proteobacteria	Sorangium	Sorangium cellulosum
403	2752837043	846	2751185673	Planctomycetes	Fuerstia	Fuerstia marisgermanicae
405	2753235487	851	2751185775	Proteobacteria	Morganella	Morganella psychrotolerans
406	2754034708	855	2751185955	Proteobacteria	Yersinia	Yersinia sp. FDAARGOS_228
9	2511092517	79	2510917013	Proteobacteria	Paraburkholderia	Paraburkholderia unamae
407	2754719058	860	2754412353	Proteobacteria	Burkholderia	Burkholderia stagnalis
97	2574609096	257	2574179809	Proteobacteria	Gilliamella	Gilliamella apicola
409	2756794342	868	2756170276	Proteobacteria	Methylobacterium	Methylobacterium organophilum
415	2758686236	879	2758568032	Proteobacteria	Psychrobacter	Psychrobacter sp. DAB_AL43B
416	2758687124	881	2758568032	Proteobacteria	Psychrobacter	Psychrobacter sp. DAB_AL43B
418	2765724025	885	2765235881	Proteobacteria	Bordetella	Bordetella genomosp. 13
419	2766150853	887	2765235971	Proteobacteria	Burkholderia	Burkholderia metallica
420	2766828399	889	2765236085	Proteobacteria	Paraburkholderia	Paraburkholderia unamae
422	2769357948	891	2767802241	Proteobacteria	Acinetobacter	Acinetobacter larvae
423	2769536489	892	2767802272	Proteobacteria	Pseudomonas	Pseudomonas sp. EGD-AKN5
375	2733261762	797	2731957800	Proteobacteria	Sorangium	Sorangium cellulosum
373	2733218445	794	2731957796	Proteobacteria	Sorangium	Sorangium cellulosum
135	2599966990	344	2599185306	Proteobacteria	Pseudomonas	Pseudomonas sp. NFACC16-2
352	2719738067	748	2718218011	Proteobacteria	Achromobacter	Achromobacter xylosoxidans
333	2705034348	705	2703718901	Proteobacteria	Desulfosarcina	Desulfosarcina cetonica
335	2705869823	709	2703719195	Proteobacteria	unclassified	Enterobacteriaceae bacterium JKS000233
345	2713630477	733	2711768653	Proteobacteria	Burkholderia	Burkholderia sp. OK806
337	2707260070	715	2706794534	Proteobacteria	Mesorhizobium	Mesorhizobium sp. LNJC384A00
339	2707479961	718	2706794574	Proteobacteria	Neorhizobium	Neorhizobium galegae
340	2707689342	719	2706794619	Proteobacteria	Yersinia	Yersinia pseudotuberculosis
341	2708855900	722	2708742415	Proteobacteria	Azospirillum	Azospirillum sp. RU37A
202	2639454247	479	2636416131	Proteobacteria	Escherichia	Escherichia coli
342	2712031698	726	2711768053	Proteobacteria	Escherichia	Escherichia coli
504	644830461	39	644736400	Proteobacteria	Ralstonia	Ralstonia pickettii
343	2712255070	729	2711768099	Proteobacteria	Photobacterium	Photobacterium galatheae
347	2714872575	737	2713896920	Proteobacteria	Salmonella	Salmonella enterica
350	2718826887	743	2718217783	Proteobacteria	Ralstonia	Ralstonia solanacearum
396	2745603126	837	2744054775	Proteobacteria	unclassified	Piscirickettsiaceae bacterium NZ-RLO1
44	2535949481	160	2534681913	Proteobacteria	Xanthomonas	Xanthomonas fragariae
119	2588722459	314	2588253789	Proteobacteria	Leclercia	Leclercia adecarboxylata
267	2666210449	590	2663763236	Proteobacteria	Vibrio	Vibrio hyugaensis
353	2721250190	750	2718218384	Proteobacteria	Pseudomonas	Pseudomonas psychrotolerans
67	2557371165	202	2556921086	Proteobacteria	Candidatus Accumulibacter	Candidatus Accumulibacter sp. SK-12
355	2722986575	755	2721755547	Proteobacteria	Sinorhizobium	Sinorhizobium americanum
356	2722993529	756	2721755548	Proteobacteria	Serratia	Serratia fonticola
358	2726604354	766	2724679376	Proteobacteria	Yersinia	Yersinia pseudotuberculosis
359	2726772776	767	2724679429	Proteobacteria	Psychrobacter	Psychrobacter cibarius
360	2726874013	768	2724679455	Proteobacteria	Caballeronia	Caballeronia concitans
364	2727810374	777	2724679697	Proteobacteria	unclassified	unclassified
365	2728672869	780	2728368981	Proteobacteria	Pseudomonas	Pseudomonas sp. TAA207
366	2729000014	783	2728369069	Proteobacteria	Pseudomonas	Pseudomonas sp. EpS/L25
367	2729197967	784	2728369106	Proteobacteria	Yersinia	Yersinia pestis
369	2730647048	787	2728369508	Planctomycetes	Sedimentisphaera	Sedimentisphaera salicampi
43	2535148999	159	2534681709	Proteobacteria	Escherichia	Escherichia coli
424	2770112663	894	2767802425	Proteobacteria	unclassified	unclassified
425	2770829752	898	2767802753	Proteobacteria	Cystobacter	Cystobacter ferrugineus
426	2770846226	900	2767802755	Proteobacteria	Myxococcus	Myxococcus macrosporus
495	640278193	19	640069307	Proteobacteria	Burkholderia	Burkholderia vietnamiensis
478	2919083357	1037	2919079590	Proteobacteria	Herbaspirillum	Herbaspirillum sp. 1173
473	2886310271	1023	2886308986	Proteobacteria	Janthinobacterium	Janthinobacterium sp. CAN_S1
479	2923514809	1040	2923510766	Proteobacteria	Herbaspirillum	Herbaspirillum rubrisubalbicans
480	2926104257	1041	2926103950	Proteobacteria	Variovorax	Variovorax ginsengisoli
476	2917944073	1030	2917942753	Proteobacteria	Erwinia	Erwinia rhapontici
483	2927808814	1048	2927808043	Proteobacteria	Pseudomonas	unclassified
481	2926117769	1042	2926113190	Proteobacteria	Variovorax	Variovorax boronicumulans
485	2928086241	1055	2928084124	Proteobacteria	Variovorax	Variovorax paradoxus
486	2928157018	1056	2928157003	Proteobacteria	Burkholderia	Burkholderia ambifaria
179	2630219687	439	2627854099	Proteobacteria	Vibrio	Vibrio vulnificus
489	637588941	4	637000206	Proteobacteria	Photobacterium	Photobacterium profundum
490	637922872	7	637000249	Proteobacteria	Saccharophagus	Saccharophagus degradans
492	639163011	12	638341141	Proteobacteria	Bermanella	Bermanella marisrubri
494	640184741	18	640069307	Proteobacteria	Burkholderia	Burkholderia vietnamiensis
497	641361220	25	641228479	Proteobacteria	Bordetella	Bordetella petrii
428	2770854709	906	2767802756	Proteobacteria	Nannocystis	Nannocystis exedens
499	641685430	30	641522608	Proteobacteria	Burkholderia	Burkholderia ambifaria
500	642440175	31	641736149	Proteobacteria	Burkholderia	Burkholderia ambifaria
56	2546659178	180	2545824746	Proteobacteria	Yersinia	Yersinia enterocolitica
502	643919928	37	643886213	Proteobacteria	Helicobacter	Helicobacter canadensis
42	2533974849	156	2531839555	Proteobacteria	Escherichia	Escherichia coli
503	644443380	38	643886024	Proteobacteria	Proteus	Proteus mirabilis
505	646553897	42	646311907	Proteobacteria	Azospirillum	Azospirillum lipoferum
509	649947670	53	649633002	Acidobacteria	Granulicella	Granulicella tundricola
510	649950012	54	649633002	Acidobacteria	Granulicella	Granulicella tundricola
212	2641863085	497	2639763067	Proteobacteria	Acidovorax	Acidovorax avenae
512	650972623	58	650716065	Proteobacteria	Myxococcus	Myxococcus fulvus
514	651033578	61	650716084	Proteobacteria	Salmonella	Salmonella bongori
515	651209070	62	651053022	Proteobacteria	Escherichia	Escherichia coli
516	651601329	63	651324029	Proteobacteria	Enterobacter	Enterobacter hormaechei
477	2917946431	1031	2917942753	Proteobacteria	Erwinia	Erwinia rhapontici
472	2867945951	1020	2867940780	Proteobacteria	Pseudomonas	Pseudomonas fluorescens
470	2852777868	1011	2852775904	Proteobacteria	Paraburkholderia	Paraburkholderia atlantica
469	2842037338	1008	2842030619	Proteobacteria	Reyranella	Reyranella sp. OAS946
427	2770854493	905	2767802756	Proteobacteria	Nannocystis	Nannocystis exedens
429	2770858785	909	2767802756	Proteobacteria	Nannocystis	Nannocystis exedens
430	2770870573	911	2767802757	Proteobacteria	Cystobacter	Cystobacter fuscus
385	2735949743	814	2734482292	Proteobacteria	Yoonia	Yoonia sediminilitoris
433	2772093362	920	2770939635	Proteobacteria	Panacagrimonas	Panacagrimonas perspica
435	2772675380	924	2772190720	Proteobacteria	Marinomonas	Marinomonas gallaica
436	2773575788	927	2772190928	Proteobacteria	Paraburkholderia	Paraburkholderia sp. BL17N1
438	2774420659	932	2773857766	Proteobacteria	Acidovorax	Acidovorax citrulli
439	2774442221	933	2773857771	Proteobacteria	Herbaspirillum	Herbaspirillum sp. XFZ15 10_5
440	2774520007	934	2773857786	Proteobacteria	Serratia	Serratia plymuthica
293	2683270473	632	2681813200	Proteobacteria	Legionella	Legionella spiritensis
441	2774760815	936	2773857893	Proteobacteria	Massilia	Massilia sp. NR 4-1
442	2774761043	937	2773857893	Proteobacteria	Massilia	Massilia sp. NR 4-1
92	2569406140	250	2568526256	Proteobacteria	Advenella	Advenella kashmirensis
511	650414088	56	650377931	Proteobacteria	Erwinia	Erwinia sp. Ejp617
379	2733433668	801	2731957839	Proteobacteria	Pseudomonas	Pseudomonas sp. C2
115	2587048097	306	2585427869	Proteobacteria	Escherichia	Escherichia coli
451	2784199601	963	2784132046	Proteobacteria	Neorhizobium	Neorhizobium sp. S3-V5DH
452	2784256041	965	2784132062	Proteobacteria	Photorhabdus	Photorhabdus temperata
463	2824531485	996	2824527706	Proteobacteria	Luteibacter	Luteibacter sp. Sphag1AF
453	2788679998	973	2788499837	Proteobacteria	Rhizobium	Rhizobium sp. WW_1
51	2544514741	171	2541047794	Proteobacteria	Escherichia	Escherichia coli
193	2635160923	464	2634166315	Proteobacteria	Acidovorax	Acidovorax konjaci
456	2799105652	979	2795386144	Proteobacteria	Cricetibacter	Cricetibacter osteomyelitidis
457	2802646861	980	2802428841	Proteobacteria	Cupriavidus	Cupriavidus sp. ASC-9842
460	2809042199	985	2808606397	Proteobacteria	Pseudomonas	Pseudomonas chlororaphis
464	2824548008	997	2824544339	Proteobacteria	Pseudomonas	Pseudomonas sp. OG7
444	2776304910	946	2775506908	Proteobacteria	Celeribacter	Celeribacter manganoxidans
468	2830057278	1003	2830054275	Proteobacteria	Niveibacterium	Niveibacterium umoris
332	2703216427	703	2700989557	Proteobacteria	Labrenzia	Labrenzia sp. OB1
330	2702761111	699	2700989456	Proteobacteria	Vibrio	Vibrio hyugaensis
265	2664690318	587	2663762858	Proteobacteria	Escherichia	Escherichia coli
198	2637136552	470	2636415578	Proteobacteria	Paraburkholderia	Candidatus Paraburkholderia calva
187	2631559756	449	2630968376	Proteobacteria	Pseudomonas	Pseudomonas fluorescens
188	2631674499	450	2630968405	Proteobacteria	Photorhabdus	Photorhabdus luminescens
189	2631678362	451	2630968405	Proteobacteria	Photorhabdus	Photorhabdus luminescens
207	2640499420	489	2639762728	Proteobacteria	Aeromonas	Aeromonas hydrophila
190	2632467747	456	2630968601	Proteobacteria	Thalassomonas	Thalassomonas viridans
117	2587553629	308	2585428006	Proteobacteria	Pseudomonas	Pseudomonas savastanoi
203	2639604090	480	2636416165	Proteobacteria	Klebsiella	Klebsiella pneumoniae
191	2633400095	459	2630968826	Proteobacteria	Salmonella	Salmonella enterica
192	2634919239	462	2634166249	Proteobacteria	unclassified	unclassified
194	2635344191	465	2634166355	Proteobacteria	Acidovorax	Acidovorax cattleyae
195	2635552487	466	2634166407	Proteobacteria	Salmonella	Salmonella enterica
196	2635717228	467	2634166449	Proteobacteria	Lysobacter	Lysobacter arseniciresistens
89	2568536554	247	2568526003	Proteobacteria	Lysobacter	Lysobacter spongiicola
308	2690305243	664	2687453812	Proteobacteria	Variovorax	Variovorax sp. YR266
199	2637340094	471	2636415628	Proteobacteria	Caballeronia	Caballeronia zhejiangensis
225	2644961855	519	2643221789	Proteobacteria	Acidovorax	Acidovorax sp. Leaf78
200	2637765398	473	2636415728	Proteobacteria	Pseudomonas	Pseudomonas sp. PA14H7
201	2639254115	477	2636416092	Proteobacteria	Tatumella	Tatumella morbirosei
351	2718888025	745	2718217800	Proteobacteria	Vibrio	Vibrio cholerae
204	2639615343	481	2636416168	Proteobacteria	Enhygromyxa	Enhygromyxa salina
205	2639621981	487	2636416168	Proteobacteria	Enhygromyxa	Enhygromyxa salina
11	2511354855	81	2511231021	Proteobacteria	Pseudomonas	Pseudomonas sp. GM78
208	2640769480	491	2639762801	Proteobacteria	Pseudomonas	Pseudomonas aeruginosa
209	2640770110	492	2639762801	Proteobacteria	Pseudomonas	Pseudomonas aeruginosa
210	2640815200	493	2639762814	Proteobacteria	Photorhabdus	Photorhabdus thracensis
211	2641660695	495	2639763017	Proteobacteria	Methylobacterium	Methylobacterium indicum
213	2642007101	498	2639763104	Proteobacteria	Vibrio	Vibrio cholerae
214	2642102453	499	2639763128	Proteobacteria	Aeromonas	Aeromonas schubertii
475	2904545798	1028	2904541872	Proteobacteria	Variovorax	Variovorax sp. 1615
221	2644879883	515	2643221771	Proteobacteria	Pseudomonas	Pseudomonas sp. Leaf48
338	2707454583	717	2706794570	Proteobacteria	Neorhizobium	Neorhizobium galegae
186	2631142709	447	2630968266	Acidobacteria	unclassified	Acidobacteria bacterium Mor1
185	2631140139	446	2630968266	Acidobacteria	unclassified	Acidobacteria bacterium Mor1
182	2630708133	443	2627854225	Proteobacteria	Yersinia	Yersinia intermedia
144	2610588006	368	2609459915	Proteobacteria	Klebsiella	Klebsiella variicola
149	2611996998	375	2609460217	Proteobacteria	Vibrio	Vibrio maritimus
150	2612026905	376	2609460223	Proteobacteria	Caballeronia	Caballeronia grimmiae
151	2612408356	379	2609460315	Verrucomicrobia	Haloferula	Haloferula sp. BvORR071
152	2612410414	380	2609460315	Verrucomicrobia	Haloferula	Haloferula sp. BvORR071
153	2616091833	381	2615840571	Proteobacteria	Pseudomonas	Pseudomonas aeruginosa
143	2609842468	367	2609459743	Proteobacteria	Cupriavidus	Cupriavidus sp. OV038
154	2616377562	384	2615840640	Proteobacteria	Polaromonas	Polaromonas sp. YR568
155	2616383866	386	2615840641	Proteobacteria	Lysobacter	Lysobacter sp. yr284
156	2616398378	387	2615840644	Proteobacteria	Methylobacterium	Methylobacterium sp. yr596
157	2616402438	388	2615840644	Proteobacteria	Methylobacterium	Methylobacterium sp. yr596
159	2616551319	390	2615840698	Proteobacteria	Rhizobium	Rhizobium multihospitium
392	2744474901	830	2744054493	Proteobacteria	Pseudovibrio	Pseudovibrio sp. Ad26
164	2618669199	406	2617271066	Proteobacteria	Pseudomonas	Pseudomonas syringae
165	2620095605	408	2619618960	Proteobacteria	Halomonas	Halomonas sp. DSM 26667
166	2621111209	412	2619619249	Proteobacteria	Pectobacterium	Pectobacterium brasiliense
167	2621150215	414	2619619259	Proteobacteria	unclassified	Enterobacteriaceae bacterium B14
168	2621209850	415	2619619276	Proteobacteria	Thioploca	Thioploca ingrica
169	2621211502	416	2619619276	Proteobacteria	Thioploca	Thioploca ingrica
171	2624408151	420	2623620427	Proteobacteria	unclassified	unclassified
448	2778814895	958	2778261083	Proteobacteria	Escherichia	Escherichia coli
147	2611711949	373	2609460154	Proteobacteria	Francisella	Francisella philomiragia
266	2665226926	588	2663762994	Proteobacteria	Burkholderia	Burkholderia pseudomallei
173	2628501489	427	2627853678	Proteobacteria	Escherichia	Escherichia coli
243	2652779960	553	2651869772	Proteobacteria	Salmonella	Salmonella enterica
176	2629421190	435	2627853897	Proteobacteria	Edwardsiella	Edwardsiella anguillarum
178	2630128037	437	2627854076	Proteobacteria	Pectobacterium	Pectobacterium odoriferum
180	2630335286	440	2627854127	Proteobacteria	Mesorhizobium	Mesorhizobium sp. ORS 3359
146	2611508633	371	2609460110	Proteobacteria	Burkholderia	Burkholderia pseudomallei
224	2644949542	518	2643221786	Proteobacteria	Sphingomonas	Sphingomonas sp. Leaf242
230	2646178721	530	2645727606	Proteobacteria	Cedecea	Cedecea neteri
328	2702363787	697	2700989380	Proteobacteria	Stenotrophomonas	Stenotrophomonas maltophilia
112	2586127370	302	2585427668	Proteobacteria	Janthinobacterium	Janthinobacterium agaricidamnosum
30	2523981971	125	2523533621	Proteobacteria	Pseudoduganella	Pseudoduganella violaceinigra
517	651683661	64	651324040	Proteobacteria	Halomonas	Halomonas sp. TD01
86	2566724815	241	2565956694	Proteobacteria	Acinetobacter	Acinetobacter gerneri
287	2676866086	621	2675903152	Proteobacteria	Paracoccus	Paracoccus isoporae
288	2676893119	622	2675903158	Proteobacteria	Jannaschia	Jannaschia seohaensis
289	2677112080	623	2675903220	Proteobacteria	Reinekea	Reinekea marinisedimentorum
292	2682431124	630	2681812994	Proteobacteria	Paraburkholderia	Paraburkholderia kirstenboschensis
296	2685331095	640	2684622676	Proteobacteria	Yersinia	Yersinia pseudotuberculosis
297	2686103681	641	2684622926	Proteobacteria	Gilliamella	Gilliamella apicola
298	2686345398	642	2684622995	Acidobacteria	Bryocella	Bryocella elongata
299	2686377608	643	2684623001	Proteobacteria	Duganella	Duganella sp. CF517
303	2688116047	654	2687453267	Proteobacteria	Acinetobacter	Acinetobacter sp. TGL-Y2
306	2688815570	657	2687453444	Proteobacteria	Enterobacter	Enterobacter cloacae
307	2688816510	658	2687453445	Proteobacteria	Rhodobacter	Rhodobacter sphaeroides
507	646813957	44	646564506	Proteobacteria	Arcobacter	Arcobacter nitrofigilis
231	2646614559	531	2645727704	Proteobacteria	Pseudomonas	Pseudomonas cremoricolorata
81	2565085507	230	2563367007	Proteobacteria	Salmonella	Salmonella enterica
309	2690794225	667	2690315704	Proteobacteria	Salmonella	Salmonella enterica
310	2690979753	669	2690315754	Proteobacteria	Desulfatitalea	Desulfatitalea tepidiphila
311	2691280205	670	2690315842	Proteobacteria	Providencia	Providencia heimbachae
508	648210998	49	648028011	Proteobacteria	Burkholderia	Burkholderia sp. CCGE1003
313	2691566821	673	2690315921	Planctomycetes	Roseimaritima	Roseimaritima ulvae
177	2629519940	436	2627853925	Proteobacteria	Vibrio	Vibrio vulnificus
506	646770683	43	646564515	Proteobacteria	Paraburkholderia	Paraburkholderia sp. CCGE1002
315	2694882277	676	2693429859	Proteobacteria	Aidingimonas	Aidingimonas halophila
316	2695035507	679	2693429895	Proteobacteria	Stigmatella	Stigmatella aurantiaca
321	2697036689	684	2695420680	Proteobacteria	Achromobacter	Achromobacter sp. ATCC31444
319	2696122780	682	2695420470	Proteobacteria	Vibrio	Vibrio cholerae
329	2702589985	698	2700989426	Proteobacteria	Sinorhizobium	Sinorhizobium fredii
327	2702016737	696	2700989282	Proteobacteria	Acinetobacter	Acinetobacter baumannii
184	2630783219	445	2627854244	Proteobacteria	Acinetobacter	Acinetobacter harbinensis
282	2672583399	612	2671180391	Proteobacteria	Delftia	Delftia acidovorans
281	2672255787	611	2671180310	Proteobacteria	Burkholderia	Burkholderia pseudomallei
279	2671587663	608	2671180115	Proteobacteria	Cedecea	Cedecea sp. NFIX57
232	2646644494	532	2645727711	Proteobacteria	unclassified	beta proteobacterium AAP99
465	2825071623	998	2825065874	Proteobacteria	Rhizobium	Rhizobium sp. BK386
235	2649255502	541	2648501275	Proteobacteria	Amantichitinum	Amantichitinum ursilacus
241	2651401702	550	2648501821	Proteobacteria	Burkholderia	Burkholderia pseudomallei
244	2653795326	555	2651870110	Proteobacteria	Izhakiella	Izhakiella capsodis
245	2653807293	556	2651870113	Proteobacteria	Rhodanobacter	Rhodanobacter glycinis
246	2654016139	557	2651870173	Proteobacteria	Phytobacter	Phytobacter palmae
247	2654602264	559	2654587503	Proteobacteria	Pantoea	Pantoea stewartii
121	2596452426	321	2595698256	Proteobacteria	Cupriavidus	unclassified
250	2655476202	562	2654587704	Proteobacteria	Pseudomonas	Pseudomonas aeruginosa
252	2655476493	564	2654587704	Proteobacteria	Pseudomonas	Pseudomonas aeruginosa
253	2655476499	565	2654587704	Proteobacteria	Pseudomonas	Pseudomonas aeruginosa
107	2583879619	292	2582580910	Proteobacteria	Pseudomonas	Pseudomonas aeruginosa
305	2688512888	656	2687453373	Proteobacteria	Ralstonia	Ralstonia solanacearum
254	2656182193	567	2654587898	Proteobacteria	Paraburkholderia	Paraburkholderia tropica
256	2656847469	571	2654588076	Proteobacteria	Coxiella	Coxiella sp. DG_40
258	2657213532	573	2654588199	Proteobacteria	Sphingomonas	Sphingomonas jatrophae
261	2661356452	579	2660238188	Proteobacteria	Trabulsiella	Trabulsiella odontotermitis
263	2662180539	582	2660238384	Proteobacteria	Pseudomonas	Pseudomonas aeruginosa
302	2688091628	653	2687453262	Proteobacteria	Pseudomonas	Pseudomonas aeruginosa
260	2659048641	576	2657245457	Proteobacteria	Achromobacter	Achromobacter sp. 2789STDY5608628
80	2564179030	227	2563366820	Proteobacteria	Escherichia	Escherichia coli
129	2598792950	330	2597490238	Proteobacteria	Escherichia	Escherichia coli
326	2701880696	695	2700989242	Proteobacteria	Achromobacter	Achromobacter sp. 2789STDY5608633
270	2668261255	597	2667527456	Proteobacteria	Oleispira	Oleispira antarctica
271	2668602093	599	2667527567	Proteobacteria	Marinobacter	Marinobacter similis
272	2668760602	600	2667527606	Proteobacteria	Pseudomonas	Pseudomonas aeruginosa
277	2671149601	606	2667528180	Proteobacteria	Pseudomonas	Pseudomonas chlororaphis
1	2230709382	65	2228664007	Proteobacteria	Pseudomonas	Pseudomonas sp. KD5
2	2502318262	66	2502171178	Proteobacteria	Arcobacter	unclassified

## Sheet: Immunity Proteins
Foldseek Cluster ID	Effector protein(s) IMG gene ID	Immunity protein(s) IMG gene ID	ipTM score
105	2579980361	2579980362	0.9
108	2584178086	2584178087	0.82
11	2511354855	2511354854	0.81
111	2585970307	2585970306	0.92
113	2586331580	2586331579	0.93
118	2644246175	2644246176	0.91
119	2588722459	2588722460	0.88
12	2512838236	2512838235	0.86
121	2596452426	2596452425	0.83
122	649888504	649888505	0.93
125	2617545770	2617545769	0.92
13	2513201080	2513201079	0.76
130	2599222827	2599222826	0.83
131	2599692554	2599692555	0.9
133	['2788863699', '2788862323']	['2788863700', '2788862324']	[0.69, 0.69]
134	2599935954	2599935953	0.85
135	2599966990	2599966989	0.91
138	2600860009	2600860008	0.88
139	2601782554	2601782555	0.55
140	2744181904	2744181905	0.93
145	['2738948636', '2610983022']	['2738948637', '2610983021']	[0.92, 0.92]
146	2611508633	2611508632	0.66
147	2611711949	2611711948	0.8
158	2616546625	2616546624	0.8
159	2616551319	2616551318	0.92
160	2603816371	2603816370	0.91
161	2864809725	2864809726	0.75
162	2617868139	2617868140	0.8
163	2770856255	2770856256	0.8
165	2620095605	2620095606	0.92
166	2621111209	2621111208	0.56
167	2621150215	2621150214	0.82
168	2621209850	2621209851	0.85
17	2513897501	2513897502	0.72
171	2624408151	2624408150	0.9
172	2632526678	2632526677	0.66
173	2628501489	2628501488	0.63
175	2629403413	2629403412	0.94
177	2629519940	2629519939	0.86
178	2630128037	2630128036	0.59
179	['637469465', '2630219687']	['637469464', '2630219688']	[0.46, 0.46]
180	2630335286	2630335285	0.9
181	2630399060	2630399061	0.85
183	2630746445	2630746444	0.9
188	2631674499	2631674498	0.82
190	2632467747	2632467748	0.9
192	2634919239	2634919240	0.91
196	2635717228	2635717229	[0.78, 0.78]
197	['2633766826', '2824395538']	['2633766825', '2824395537']	[0.89, 0.94]
199	2637340094	2637340093	0.9
204	2639615343	2639615344	0.9
206	2918830825	2918830826	0.59
211	2641660695	2641660694	0.91
215	2643799242	2643799243	0.92
217	2689256410	2689256411	0.81
218	2644030166	2644030165	0.94
219	2547400361	2547400360	0.93
22	2644142909	2644142908	0.79
222	2621296679	2621296680	0.92
223	['2733775641', '2644948850']	['2733775642', '2644948851']	[0.94, 0.94]
226	2644992667	2644992666	0.92
227	2823816662	2823816663	0.92
229	2785262948	2785262949	0.94
23	2639617161	2639617162	0.91
230	2646178721	2646178722	0.92
234	['2775359762', '2719618003']	['2775359763', '2719618004']	[0.83, 0.83]
235	2649255502	2649255503	0.78
236	2647777319	2647777320	0.92
237	2649480167	2649480166	0.83
238	2612050075	2612050076	0.6
239	['2528364194']	['2528364193']	[0.78, 0.78]
24	2521989783	2521989782	0.88
240	640020392	640020391	0.87
245	2653807293	2653807292	0.73
247	2654602264	2654602265	0.93
249	2655460388	2655460387	0.86
259	2629313106	2629313107	0.67
265	2664690318	2664690317	0.91
268	2666410909	2666410910	0.93
269	2667637809	2667637810	0.9
27	2714619712	2714619711	0.74
272	2668760602	2668760603	0.69
273	2669341486	2669341487	0.92
276	2521765763	2521765764	0.88
278	2671407897	2671407898	0.95
280	2639083292	2639083291	0.93
281	2672255787	2672255786	0.79
283	2673345239	2673345238	0.87
284	2819602124	2819602123	0.91
285	2675738280	2675738281	0.74
287	2676866086	2676866085	0.81
288	2676893119	2676893118	0.88
29	2523654658	2523654657	0.91
290	['2917945654', '2686665648', '2663793775', '2572010524']	['2917945655', '2686665649', '2663793774', '2572010523']	[0.81, 0.81, 0.81, 0.81]
294	['2685331055', '2639260754']	['2685331054', '2639260755']	[0.86, 0.86]
30	['2675357704', '2523981971']	['2675357703', '2523981972']	[0.73, 0.73]
301	2687997787	2687997788	0.91
303	2688116047	2688116048	0.93
304	641583288	641583287	0.72
307	2688816510	2688816511	0.69
308	2690305243	2690305242	0.91
309	2690794225	2690794226	0.7
311	2691280205	2691280204	0.88
312	2691388110	2691388109	0.92
317	2645414280	2645414279	0.93
318	2695590238	2695590239	[0.94, 0.94]
319	2696122780	2696122779	0.93
323	2698271611	2698271610	0.91
324	2728182076	2728182077	0.84
329	2702589985	2702589986	0.91
33	['2549825471', '2525245130']	['2549825472', '2525245129']	[0.94, 0.93]
330	2702761111	2702761112	0.85
332	2703216427	2703216426	0.84
333	2705034348	2705034349	0.77
334	2662415012	2662415013	0.87
336	2616331824	2616331823	0.87
338	2707454583	2707454584	0.91
342	2712031698	2712031697	0.92
344	['2631824746', '2659093863']	['2631824747', '2659093864']	[0.95, 0.84]
346	2656764186	2656764185	0.87
347	['2714872575', '2712647602']	['2714872574', '2712647603']	[0.9, 0.9]
348	2774056810	2774056811	0.85
351	2718888025	2718888024	0.72
354	2619909063	2619909062	0.6
357	2725937734	2725937733	0.8
360	2726874013	2726874014	0.87
362	2725933664	2725933663	0.7
363	2565261201	2565261202	0.92
365	2728672869	2728672868	0.9
368	['2729526478', '2544577200']	['2729526479', '2544577199']	[0.63, 0.63]
369	2730647048	2730647047	0.67
372	2732747040	2732747041	0.67
373	2733218445	2733218444	0.65
376	2676837361	2676837362	0.89
377	2733351431	2733351430	0.82
385	2735949743	2735949742	0.86
388	2741139223	2741139222	0.93
389	2743497897	2743497896	0.9
39	['2697248177', '2704556747']	['2697248178', '2704556746']	[0.91, 0.91]
391	2743675755	2743675754	0.65
393	2745317548	2745317547	0.85
394	2745337857	2745337858	0.82
399	['2838664577', '2776597431', '2668361441']	['2838664576', '2776597432', '2668361440']	[0.94, 0.94, 0.94]
400	2752637465	2752637464	0.93
404	2684566352	2684566351	0.92
408	2595353051	2595353050	0.74
410	2644142317	2644142316	[0.93, 0.93]
411	2757735361	2757735362	0.69
412	2643862235	2643862234	0.8
413	2758217656	2758217657	0.87
417	2579794179	2579794178	0.82
418	2765724025	2765724026	0.83
419	2766150853	2766150852	0.89
42	2533974849	2533974848	0.48
421	2769355430	2769355431	0.81
427	2770854493	2770854492	0.86
428	2770854709	2770854710	0.86
429	2770858785	2770858784	0.9
43	2535148999	2535149000	0.9
432	2621112075	2621112076	0.72
435	2772675380	2772675379	0.94
436	2773575788	2773575787	0.84
44	2535949481	2535949480	0.94
443	2776005803	2776005804	[0.93, 0.93]
444	2776304910	2776304909	0.93
445	2776395726	2776395727	0.79
446	2778208238	2778208239	0.82
447	2778759499	2778759500	0.9
448	2778814895	2778814896	0.91
449	['2780575135', '2531654164']	['2780575136', '2531654163']	[0.88, 0.88]
450	2782212574	2782212575	0.87
456	2799105652	2799105651	0.62
457	2802646861	2802646860	0.73
458	2806256179	2806256180	0.92
46	2539611394	2539611395	0.91
460	2809042199	2809042200	0.85
461	2649095542	2649095541	0.92
462	2513931159	2513931160	0.91
464	2824548008	2824548009	0.85
465	2825071623	2825071624	0.94
466	2827990215	2827990214	0.93
467	2752637146	2752637147	0.85
468	2830057278	2830057279	0.86
469	2842037338	2842037337	0.85
47	2540433936	2540433937	0.7
470	2852777868	2852777869	0.89
477	2917946431	2917946432	0.89
478	2919083357	2919083356	0.62
485	2928086241	2928086240	0.88
486	2928157018	2928157017	0.87
487	2928613735	2928613734	0.95
489	637588941	637588942	0.8
49	2544107537	2544107538	0.53
490	637922872	637922871	0.85
491	2563082471	2563082470	0.89
494	640184741	640184742	0.92
496	2581010533	2581010532	[0.78, 0.78]
498	2778080941	2778080940	0.86
503	644443380	644443381	0.88
507	646813957	646813958	0.75
508	['2904577233', '648210998']	['2904577232', '648210999']	[0.94, 0.94]
51	['2544514741', '2776710558']	['2544514742', '2776710557']	[0.89, 0.89]
510	649950012	649950013	0.87
511	650414088	650414087	0.59
512	650972623	650972622	0.94
513	650973780	650973779	0.89
517	651683661	651683660	0.81
54	2545875254	2545875255	0.86
57	2546924662	2546924663	0.76
58	2715158108	2715158109	0.78
59	2547102808	2547102807	0.94
62	2552975056	2552975057	0.87
63	2553034662	2553034663	0.93
65	2554117787	2554117786	0.77
67	2557371165	2557371166	0.77
70	2559218335	2559218334	0.79
72	2776293486	2776293487	0.83
74	2562067399	2562067400	0.91
75	2562370294	2562370295	0.91
76	2562370564	2562370563	0.91
77	2562608104	2562608105	0.92
78	2770825599	2770825598	0.68
79	2617903668	2617903667	0.84
8	2637550319	2637550320	0.73
82	2565094568	2565094569	0.93
85	2566037822	2566037823	0.9
88	2545316981	2545316982	0.74
91	2568637328	2568637327	0.69
95	2573339157	2573339158	0.83
96	2667507506	2667507505	0.89
99	2576847848	2576847849	0.87

## Sheet: Annotations
Foldseek Cluster ID	Decisive Source For Annotation	Annotation	Notes and Details	Pfam hits	Foldseek Uniprot Hits
359	FS	abscisic acid receptor	3JRS		['Putative YD repeat-containing protein', 'DUF637 domain-containing protein', '-like', 'DUF1311 domain-containing protein']
158	FS	lipase	Tle1		['Tle1 phospholipase domain-containing protein', 'DUF2235 domain-containing protein']
147	FS	lipase	Lipase_3		['Phage late control D family protein', 'DUF2974 domain-containing protein', 'Fungal lipase-like domain-containing protein']
345	FS	Maf	exact C-terminal activity unknown, included as part of Maf polymorphic toxin
337	FS	Maf	exact C-terminal activity unknown, included as part of Maf polymorphic toxin
179	FS	membrane-targeting	VasX		['Toxin VasX N-terminal region domain-containing protein', 'Putative Membrane protein']
109	FS	membrane-targeting	VasX		['Transmembrane protein', 'Toxin VasX N-terminal region domain-containing protein']
222	FS	NADase	7wvh_B	['Rick_17kDa_Anti']	['Filamentous hemagglutinin']
427	FS	NADase	Ntox46 NAD(P)+ glycohydrolase (NADase)		Bacterial toxin 46 domain-containing protein
298	FS	NADase	Ntox46 NAD(P)+ glycohydrolase (NADase)		['Bacterial toxin 46 domain-containing protein', 'Putative RNase toxin 46 of polymorphic toxin system']
280	FS	NADase	RES		['RES domain-containing protein', 'PARP catalytic domain-containing protein']
404	FS	NADase	Tse6
35	FS	lipase	phospholipase		['Phospholipase C/D domain-containing protein', 'Tox-MPTase3 domain-containing protein', 'S1/P1 Nuclease', 'LysM repeat protein']
24	FS	NADase	Tne2, Tse6		['Protein rhsB', 'Filamentous hemagglutinin']
62	FS	nuclease	Tox REase		['PF13665 domain protein', 'Tox-REase-7 domain-containing protein', 'Tox-REase-5 domain-containing protein']
461	FS	nuclease	endoU		['EndoU nuclease-like protein', 'Filamentous hemagglutinin family outer membrane protein']
148	FS	nuclease	Terminase, pyocin		['Lipoprotein', 'DUF4105 domain-containing protein', 'Terminase']
46	FS	nuclease	pyocin		['Tox-REase-7 domain-containing protein', 'RHS repeat-associated protein']
500	FS	nuclease	RE		PF13665 domain protein
376	FS	nuclease
13	FS	nuclease	Tox-SHH		['LHH domain-containing protein', 'Transposase']
378	FS	OB fold	Vgr protein, OB-fold domain superfamily		Putative
387	FS	PAAR	double paar
457	FS	peptidase	PPPDE, DUF4105, possible papain like		DUF4105 domain-containing protein
193	FS	peptidase	DUF6782, A0A7W7W6B1		['IrrE N-terminal-like domain-containing protein', 'DUF6782 domain-containing protein', 'Secreted protein', 'ImmA/IrrE family metallo-endopeptidase']
223	FS	NADase	Tse6		Bacterial toxin 46 domain-containing protein
29	FS	lipase			['Lecithin:cholesterol acyltransferase', 'PGAP1-like protein', 'AB hydrolase-1 domain-containing protein', 'Alpha/beta hydrolase']
230	FS	lipase	Tle1		['Tle1 phospholipase domain-containing protein', 'Actin cross-linking toxin VgrG1', 'DUF2235 domain-containing protein']
356	FS	lipase	Tle1		['Putative alpha/beta hydrolase family protein DUF2235', 'DUF2235 domain-containing protein', 'Tle1 phospholipase domain-containing protein']
319	FS	glycoside hydrolase	pesticin	PG_binding_1	['Peptidoglycan binding-like domain-containing protein', 'Peptidoglycan binding domain protein', 'Putative peptidoglycan binding domain protein']
235	FS	glycoside hydrolase	peptidoglycan-targeting		Lysozyme (EC 3.2.1.17)
246	FS	glycosyltransferase	Glycosyl transferase family 1		['Glycosyltransferase (Vancomycin aglycone glucosyltransferase (EC 2.4.1.310))', 'Glycosyl transferases, related to UDP-glucuronosyltransferase', 'Glycosyltransferase', 'Glycosyltransferase family 28 domain protein', 'Glycosyl transferase family 1']
176	FS	Haem-binding	PF04187		Haem-binding uptake Tiki superfamily ChaN domain-containing protein
343	FS	het-C	anti-eukaryotic		Heterokaryon incompatibility protein Het-C
233	FS	het-C	hetC / phcA		['Heterokaryon incompatibility Het-C', 'Heterokaryon incompatibility protein Het-C', 'PhcA']
482	FS	hydrolase	alpha beta hydrolase		['Alpha/beta hydrolase', 'Alpha/beta hydrolase family protein DUF900', 'Alpha/beta hydrolase family protein']
460	FS	hydrolase	SGNH/GDSL hydrolase family protein		['Acid shock protein', 'Glycoside hydrolase', 'SGNH/GDSL hydrolase family protein', 'DUF4038 domain-containing protein']
10	FS	hydrolase	probable enzymatic activity on sugars		['Glycoside hydrolase', 'Acid shock protein']
416	FS	Immunoglobulin-like	IPT/TIG domain and some helices		Rhs element Vgr family protein
240	FS	insecticidal			['Insecticial toxin', 'Insecticidal toxin complex protein TccC']
214	FS	insecticidal			['Cytotoxin', 'Insecticidal toxin complex', 'C component of insecticidal toxin complex', 'Putative insecticidal toxin complex']
116	FS	kinase	7ji4_A		['DUF4347 domain-containing protein', 'Pyocin large subunit']
297	FS	kinase	histidine kinase
32	FS	VgrG-5	spiral on VgrG-5		VgrG-5
79	FS	lipase	Putative Phospholipase A(1) (EC 3.1.1.32), DUF2974		['Phospholipase', 'Putative Phospholipase A(1) (EC 3.1.1.32)', 'DUF2974 domain-containing protein', 'Fungal lipase-like domain-containing protein']
283	FS	lipase	phospholipase A1		['Phospholipase', 'DUF2974 domain-containing protein', 'Extracellular phospholipase A1 (EC 3.1.1.32)']
452	FS	lipase	Lipase (Class 3)		['Putative Lipase', 'Predicted lipase', 'Lipase family protein', 'Putative lipase', 'Lipase (Class 3)']
423	FS	lipase	Tle1		['DUF2235 domain-containing protein', 'Tle1 phospholipase domain-containing protein']
103	FS	lipase	Tle1		['Tle1 phospholipase domain-containing protein', 'Type VI secretion system PAAR protein', 'DUF2235 domain-containing protein', 'Membrane protein']
83	FS	lipase			['DUF2974 domain-containing protein', 'Fungal lipase-like domain-containing protein', 'Extracellular phospholipase A1 (EC 3.1.1.32)', 'Phospholipase A(1)']
68	FS	lipase	phospholipase A1		['Phospholipase', 'DUF2974 domain-containing protein', 'Extracellular phospholipase A1 (EC 3.1.1.32)']
65	FS	lipase	phospholipase A1		['DUF2974 domain-containing protein', 'Phospholipase', 'Extracellular phospholipase A1 (EC 3.1.1.32)']
377	FS	lipase	phospholipase A1		['Phospholipase A1', 'Phospholipase', 'Fungal lipase-like domain-containing protein']
389	FS	lipase	Tle1		['DUF2235 domain-containing protein', 'Putative alpha/beta hydrolase family protein DUF2235', 'Actin cross-linking toxin VgrG1']
219	FS	peptidase	Peptidase C39 family protein	['Ntox46', 'ADPrib_exo_Tox', 'ART', 'Peptidase_C39', 'Peptidase_C39_2', 'Tox-GHH']	['Guanylyl cyclase', 'Bacterial toxin 46 domain-containing protein', 'Peptidase C39 family protein', 'C39 family peptidase', 'Peptidase C39 domain-containing protein', 'Peptidase C39-like domain-containing protein', 'NAD(+)--protein-arginine ADP-ribosyltransferase']
348	FS	glycoside hydrolase	chitinase like. pfam also shows peptidase hit	['Peptidase_M23']	['Chitinase', 'Predicted chitinase', 'EF-hand domain-containing protein', 'Putative chitinase', 'Secretion activator protein']
99	FS	peptidase	peptidase M10		['Peptidase M10 metallopeptidase domain-containing protein', ' LOC106178510', 'Peptidase M10']
181	FS	peptidase	Tox-MPTase3		['IrrE N-terminal-like domain-containing protein', 'Tox-MPTase3 domain-containing protein']
4	FS	TPR	Tetratricopeptide		Lipoprotein
517	FS	transglycosylase	cell wall targeting, peptidoglycan targeting		Transglycosylase SLT domain-containing protein
441	FS	transglycosylase	peptidoglycan-targeting, cell wall targeting		['Carboxypeptidase', 'Putative peptidoglycan-binding domain-containing protein', 'Putative peptidoglycan binding protein', 'Peptidoglycan hydrolase-like protein with peptidoglycan-binding domain', 'Peptidoglycan-binding protein', 'Putative peptidoglycan binding domain-containing protein', 'Peptidoglycan-binding (PGRP) domain of peptidoglycan hydrolases-containing protein']
299	FS	transglycosylase	cell wall targeting, peptidoglycan targeting
256	FS	transposase			Transposase
248	FS	Tse5 (pore-forming)	pore-forming		['GIY-YIG domain-containing protein', 'Sugar-binding protein']
142	FS	Tse5 (pore-forming)	pore-forming		['Deoxyribonuclease RhsC', 'ImpA family type VI secretion-associated protein', 'RhsE core protein (Ribonuclease)', 'RhsE core protein', 'Ribonuclease']
355	FS	Tse7 and Tsi7	Tse7 (Tox-GHH2) and beta propeller similar to Tsi7 fused in one protein		['BNR repeat-containing protein', 'Glutamate synthase [NADPH] large chain (EC 1.4.1.13)', 'Two component regulator propeller', 'Two component regulator three Y domain-containing protein', 'Histidine kinase']
49	FS	TTR	transthyretin
362	FS	TTR	transthyretin
30	FS	TTR	transthyretin
1	FS	Tle1 (partial)			['Resolvase/invertase-type recombinase catalytic domain-containing protein', 'Integrase']
206	FS	TTR	transthyretin
498	FS	TTR	transthyretin
55	FS	TTR	transthyretin
474	FS	TTR	transthyretin
445	FS	TTR	transthyretin		Acriflavine resistance protein B
353	FS	TTR	transthyretin
265	FS	TTR	transthyretin		Pyocin large subunit
257	FS	TTR	transthyretin
133	FS	TTR	transthyretin
400	FS	TTR + alpha helices	TTR domain, and then multiple unspecified alpha helices
184	FS	TTR + alpha helices	TTR domain, and then multiple unspecified alpha helices		, family
504	FS	TTR + beta galactosidase	LacZ_4
102	FS	TTR	transthyretin, 2 of them		Actin cross-linking toxin VgrG1 (EC 6.3.2.-)
304	FS	Synaptotagmin 1 C2B	beta sandwich		family protein
275	FS	SleB	cell wall targeting, peptidoglycan targeting
213	FS	Sel1			Sel1 repeat family protein
124	FS	peptidase	Tox-MPTase3		Tox-MPTase3 domain-containing protein
271	FS	peptidase	SprT family zinc-dependent metalloprotease		['SprT family zinc-dependent metalloprotease', 'SprT-like family protein', 'SprT-like domain-containing protein', 'SprT-like family']
58	FS	peptidase	M6 peptidase		['Peptidase M6-like domain-containing protein', 'Lysine-specific metallo-endopeptidase domain-containing protein']
52	FS	peptidase	PPPDE		Paar
509	FS	peptidase			['Tox-MPTase4 domain-containing protein', 'Peptidase M48 domain-containing protein']
415	FS	peptidase	SprT family zinc-dependent metalloprotease
25	FS	peptidase	peptidase M91
217	FS	peptidase	Peptidase M10 metallopeptidase		['M6 family metalloprotease-like protein', 'Peptidase M10 metallopeptidase domain-containing protein', 'Peptidase M6-like domain-containing protein', 'Peptidase metallopeptidase domain-containing protein', 'Dual-action HEIGH metallo-peptidase']
284	FS	peptidase	Peptidase_M78, IrrE N-terminal-like		['DUF6782 domain-containing protein', 'IrrE N-terminal-like domain-containing protein', 'Secreted protein']
161	FS	peptidase	Peptidase C39 family protein		['Peptidase C39-like domain-containing protein', 'Superfamily II DNA helicase']
245	FS	peptidoglycan-targeting			Peptidoglycan-binding domain-containing protein
306	FS	phosphodiesterase	cyclic-guanylate-specific phosphodiesterase (EC 3.1.4.52)	EAL	['Phage resistance protein', 'Rtn protein (EC 3.1.4.-)', 'cyclic-guanylate-specific phosphodiesterase (EC 3.1.4.52)', 'Anti-FlhC(2)FlhD(4) factor YdiV (EC 3.1.4.52)']
478	FS	phospholipase	Phospholipase D/transphosphatidylase		['PLD phosphodiesterase domain-containing protein', 'Phospholipase', 'Phospholipase D/transphosphatidylase', 'Cardiolipin synthase B (EC 2.7.8.-)', 'Phosphatidylserine/phosphatidylglycerophosphate/ cardiolipin synthase-like enzyme', 'Phospholipase D-like protein', 'PLD-like domain-containing protein']
459	FS	protease	2n6j_A zinc dependent metaloprotease		['Cyclic nucleotide-binding domain-containing protein', 'Phage head morphogenesis domain-containing protein']
515	FS	pyocin			['IrrE N-terminal-like domain-containing protein', 'Peptidase M10 metallopeptidase domain-containing protein']
88	FS	pyocin
66	FS	pyocin	pyocin large subunit		['DUF4105 domain-containing protein', 'Lipoprotein', 'Pyocin large subunit']
390	FS	pyocin	pyocin large subunit		['Lipoprotein', 'DUF4105 domain-containing protein']
454	FS	pyocin translocation			Pyocin
85	FS	RNAse	tRNA nuclease CdiA C-terminal domain-containing protein		['tRNA nuclease CdiA C-terminal domain-containing protein', 'Pre-toxin TG domain-containing protein']
273	FS	RNAse	Ntox47		['Bacterial toxin 47 domain-containing protein', 'Putative deoxyribonuclease RhsC (EC 3.1.-.-)']
144	FS	RNAse	Ntox44		Bacterial toxin 44 domain-containing protein
435	FS	RNAse	Ribonuclease YxiD		['ADP-ribosylating-like toxin', 'Tox-GHH domain-containing protein', 'WXG100 family type VII secretion target', 'UPF0720 protein yxiD (WXG100 family type VII secretion target)']
105	FS	RNAse	A0A6N7IJL3, ntox24		['Putative ', 'MafB-related protein', 'WXG100 family type VII secretion target', 'Pre-toxin TG domain-containing protein', ' YukE']
278	FS	RNAse	tRNA nuclease CdiA C-terminal domain-containing protein		['LXG domain-containing protein', 'tRNA nuclease CdiA C-terminal domain-containing protein', 'LXG domain of WXG superfamily protein', 'Cytoplasmic protein']
417	FS	peptidase	Peptidase MA superfamily protein		['Peptidase', 'Peptidase MA superfamily protein']
421	FS	glycoside hydrolase	pesticin		['Lysozyme', 'Pesticin C-terminal domain-containing protein']
467	FS	lipase	Putative Phospholipase A(1) (EC 3.1.1.32), DUF2974		['DUF2974 domain-containing protein', 'Phospholipase A (EC 3.1.1.32)', 'Fungal lipase-like domain-containing protein', 'DUF2974 family protein']
510	FS	esterase	a/b hydrolase DUF676		['Conserved ', 'DUF676 domain-containing protein']
455	FS	DNAse	pyocin S3, pfam also finds DUF4225	['DUF4225']	['DUF4781 domain-containing protein', 'DUF4225 domain-containing protein', 'Killer protein of pyocin s3', 'Pyocin large subunit']
81	FS	DNAse	HNH endonuclease		['HNH endonuclease', 'HNH endonuclease (S-type pyocin domain-containing protein)', ' (EC 3.1.-.-)']
380	FS	DNAse	S type pyocin		['S-type Pyocin domain-containing protein', 'S-type pyocin', 'Pyosin/cloacin translocation domain-containing protein', 'Large exoproteins involved in heme utilization or adhesion', 'S-type Pyocin superfamily protein']
178	FS	DNAse	S type pyocin		['S-type Pyocin', 'S-type pyocin domain-containing protein', 'Type VI secretion system PAAR protein']
100	FS	DNAse	S type pyocin		S-type Pyocin domain-containing protein
449	FS	DNAse	HNH endonuclease		['HNH endonuclease', 'HNH endonuclease (Secreted protein hcp)']
448	FS	DNAse	HNH endonuclease		['HNH endonuclease', 'Putative HNH endonuclease domain protein']
384	FS	DNAse	tox REase 9		Tox-REase-9 domain-containing protein
268	FS	DNAse	tox REase 5, 7		['Tox-REase-5 domain-containing protein', 'Tox-REase-7 domain-containing protein']
75	FS	DNAse	VRR NUC		['Nuclease', 'VRR-NUC domain-containing protein', 'VRR-NUC domain protein']
514	FS	DNAse	VRR NUC		['VRR-NUC domain-containing protein', 'Nuclease', 'VRR-NUC domain protein']
269	FS	DNAse	VRR NUC		['VRR-NUC domain-containing protein', 'Glutamate synthase [NADPH] large chain (EC 1.4.1.13)']
458	FS	DNAse	Tse7		['HNH endonuclease', 'Mlr2353 protein']
38	FS	DNAse	HNH endonuclease		['Type VI secretion system effector, Hcp1 family', 'Putative HNH endonuclease domain protein', 'HNH endonuclease']
385	FS	DNAse	toxGHH2
360	FS	DNAse	HNH endonuclease
308	FS	DNAse	VRR NUC
72	FS	glycoside hydrolase	cell wall targeting, peptidoglycan targeting		['Glycoside hydrolase family 19 catalytic domain-containing protein', 'Chitinase class I family protein', 'Putative chitinase']
302	FS	DNAse	Tse7 (partial)
287	FS	DNAse	Tox-GHH2 domain-containing protein		Pre-toxin TG domain-containing protein
226	FS	DNAse	S type pyocin		Filamentous hemagglutinin
365	FS	DNAse	HNH endonuclease		['Putative ', 'HNH endonuclease domain-containing protein', 'Pre-toxin TG domain-containing protein', 'Bacterial toxin 24 domain-containing protein']
218	FS	DNAse			['Bacterial toxin 46 domain-containing protein', ' containing protein', 'Bacterial EndoU nuclease domain-containing protein']
312	FS	deaminase		Rick_17kDa_Anti
486	FS	deaminase	YwqJ-like deaminase
361	FS	deaminase	CdiA, deaminase		PF13665 domain protein
307	FS	deaminase	Cytidine deaminase
351	FS	actin-crosslinking	RtxA, ACD		['ACD domain-containing protein', 'RTX toxin RtxA']
244	FS	ADP-ribosyltransferase	Cholera enterotoxin, A chain
346	FS	ADP-ribosyltransferase	Tox-ART-HYD1		Tox-ART-HYD1 domain-containing protein
42	FS	amidase	cell wall targeting
429	FS	amidohydrolase			['Amidohydrolase-related domain-containing protein', 'Amidohydrolase family protein', 'Amidohydrolase family', 'Amidohydrolase']
310	FS	ATPase			['Peptidoglycan-binding protein', 'ATPase']
2	FS	beta sandwich	integrin / adhesin like
347	FS	beta sandwich	adhesin like		['Ig-like domain-containing protein', 'HYR domain-containing protein']
27	FS	beta sandwich
272	FS	beta sandwich
270	FS	beta sandwich
323	FS	DNAse	VRR NUC
202	FS	beta sandwich	FlgD Ig like		Pyocin large subunit
414	FS	beta sandwich	VgrG spike spiral + beta sandwich	DUF3060
328	FS	beta sandwich + alpha helices			['DUF4376 domain-containing protein', 'Novel toxin 15 domain-containing protein', 'Paar motif family protein']
259	FS	beta sandwich + alpha helices
456	FS	beta sandwich + lysM		LysM	['LysM domain-containing protein']
383	FS	beta sandwich + peptidoglycan binding domain
152	FS	beta sandwich + TSP3_bac		TSP3_bac
151	FS	beta sandwich + TSP3_bac		TSP3_bac
294	FS	Colicin M	DUF3289	DUF3289	['DUF3289 family protein', 'Protein of uncharacterized function (DUF3289)', 'DUF3289 domain-containing protein']
501	FS	Colicin M	DUF3289	DUF3289
279	FS	deaminase	YwqJ-like deaminase		YwqJ-like deaminase
372	FS	deaminase	Cytidine deaminase
354	FS	beta sandwich	Carboxypeptidase regulatory-like domain	['CarboxypepD_reg']	['Carboxypeptidase regulatory-like domain-containing protein']
211	FS	DNAse	VRR NUC
131	FS	DNAse	VRR NUC
314	FS	VgrG-5	spiral on VgrG-5		['Actin cross-linking toxin VgrG1 (EC 6.3.2.-)', 'VgrG-5']
204	FS	DUF1829
54	FS	DUF3274	also alpha beta hydrolase		['DUF3274 domain-containing protein', 'Transmembrane protein', 'Protein of uncharacterized function (DUF3274)', 'Alpha/beta hydrolase']
434	FS	DUF4347	possibly similar to PA0256		['Peptidase C80 family protein', 'Membrane protein', 'DUF4347 domain-containing protein']
285	FS	DUF4347	possibly similar to PA0256
231	FS	DUF4426	beta sandwich		Transmembrane protein
48	FS	DUF4123	chaperone. Partial hit		['DUF4123 domain-containing protein', ' DUF4123']
28	FS	DUF6484 + VgrG spike spiral + alpha helix hairpin		['DUF6484']	['ImpA family type VI secretion-associated protein']
419	pfam	amidase	Tae4	Tae4	['Type VI secretion system (T6SS) effector Tae4 (Amidase)', 'Type VI secretion system (T6SS), amidase effector protein 4']
483	pfam	thiolase	fatty acid synthase	['ACP_syn_III_C', 'ACP_syn_III']	['Beta-ketoacyl-ACP synthase III', '3-oxoacyl-ACP synthase', '3-oxoacyl-[acyl-carrier-protein] synthase III (EC 2.3.1.180)', 'Ketoacyl-ACP synthase III', '3-oxoacyl-[acyl-carrier-protein] synthase 3 (EC 2.3.1.180)', '3-oxoacyl-[acyl-carrier-protein] synthase-3 (EC 2.3.1.180)', 'Putative 3-oxoacyl-(Acyl-carrier-protein) synthase III']
261	pfam	DNAse	HTH	['HTH_23', 'HTH_7', 'HTH_28', 'CENP-B_N']	['Transposase']
145	pfam	DNAse	toxGHH2	Tox-GHH2
64	pfam	Sel1	TPR repeat, DUF6396	Sel1	['TPR repeat', 'Sel1 repeat family protein', 'DUF6396 domain-containing protein', 'Sel1 domain protein repeat-containing protein', 'SEL1 repeat domain-containing protein']
239	pfam	DNAse	toxGHH2	['Tox-GHH2']	['Tox-GHH2 domain-containing protein', 'HNH/endonuclease VII toxin of polymorphic toxin system', 'GHH signature containing HNH/Endo VII superfamily nuclease toxin 2']
117	pfam	RNAse	Ntox44	Ntox44	['Bacterial toxin 44 domain-containing protein', 'Toxin 44']
164	pfam	RNAse	Ntox44	Ntox44	['PAAR protein', 'Chromosome segregation protein Spo0J', 'Putative RNase toxin 44 of polymorphic toxin system', 'Bacterial toxin 44 domain-containing protein']
39	pfam	RNAse	Ntox30 / bacterial toxin 8	['Ntox30']	['Bacterial toxin 8 domain-containing protein']
143	pfam	collagen		Collagen
329	pfam	deamidase	glutamine deamidase papain like	Gln_amidase	['Peptidase C39 domain-containing protein', 'Tox-PL domain-containing protein']
332	pfam	deamidase	glutamine deamidase papain like	Gln_amidase	['Tox-PL domain-containing protein']
82	pfam	deamidase	papain like glutamine deamidase	['Gln_amidase']	['Tox-PL domain-containing protein', 'Papain fold toxin 1, glutamine deamidase', 'RHS repeat-associated core domain containing protein-containing protein', 'Putative Filamentous hemagglutinin, intein-containing']
446	pfam	DNAse	HNH endonuclease	['HNH']	['YD repeat']
175	pfam	DNAse	GH-E	GH-E	['Bacterial toxin 24 domain-containing protein', 'Toxin YqcG C-terminal domain-containing protein', 'Prealbumin-like fold domain-containing protein']
227	pfam	DNAse	Ntox15	['Ntox15']	['Single-stranded DNA-binding protein', 'Pre-toxin TG domain-containing protein', 'Phosphoglycerate kinase']
412	pfam	RNAse	Ntox44	Ntox44	['Bacterial toxin 44 domain-containing protein']
252	pfam	tonB		['TonB_dep_Rec', 'Plug', 'STN']	['Secretin/TonB short N-terminal domain-containing protein', 'Outer membrane receptor protein', 'Putative outer membrane receptor protein', 'TonB-dependent receptor']
98	pfam	DUF6484	unknown function	DUF6484	['Actin cross-linking toxin VgrG1 (EC 6.3.2.-)']
281	pfam	DUF3274	also alpha beta hydrolase	DUF3274	['Transmembrane protein', 'DUF3274 domain-containing protein', 'Putative transmembrane protein']
484	pfam	amidase	cell wall targeting	Amidase_2	['N-acetylmuramoyl-L-alanine amidase', 'LysM domain-containing protein', 'Sushi domain-containing protein', 'Peptidoglycan recognition protein family domain-containing protein']
36	pfam	amidase	peptidoglycan-targeting	['Amidase_2', 'LysM']	LysM peptidoglycan-binding domain-containing protein
170	pfam	DUF6402		DUF6402	['TIGR02217 family protein']
196	pfam	glycoside hydrolase	cell wall targeting, peptidoglycan targeting	['Glyco_hydro_108', 'PG_binding_3']	['Secretion activator protein', 'Peptidoglycan-binding protein', 'Predicted Peptidoglycan domain-containing protein', 'Lysozyme family protein']
296	pfam	ATPase	AAA, Clp	['AAA_2', 'ClpB_D2-small', 'AAA_5', 'AAA', 'Sigma54_activat']	['ATPase', 'AAA family ATPase', 'ClpB protein', 'Type VI secretion protein ClpV', 'Type VI secretion ATPase, ClpV1 family protein', 'Type VI secretion system ATPase TssH']
338	pfam	ADP-ribosyltransferase	Tox-ART-HYD1	Tox-ART-HYD1	['Tox-ART-HYD1 domain-containing protein', 'DUF637 domain-containing protein']
349	pfam	glycoside hydrolase	cell wall targeting, peptidoglycan targeting	['PG_binding_1', 'Pesticin']	['WXG100 family type VII secretion target', 'Peptidoglycan binding-like domain-containing protein', 'LysM domain-containing protein', 'Peptidoglycan binding domain protein']
303	pfam	DUF4258	present in CdiA C-termini	DUF4258	['DUF4258 domain-containing protein', 'VENN motif-containing domain-containing protein', 'Pre-toxin TG domain-containing protein', 'YD repeat-containing protein']
97	pfam	DUF4225		DUF4225	['DUF4225 domain-containing protein', 'Putative membrane protein']
130	pfam	DUF4123		DUF4123	['DUF4123 domain-containing protein']
40	pfam	hydrolase	Abhydrolase_6	Abhydrolase_6	['Alpha/beta fold hydrolase', 'Polyketide synthase thioesterase domain-containing protein', 'Non-ribosomal peptide synthase:amino acid adenylation', 'Thioesterase domain-containing protein', 'Non-ribosomal peptide synthetase']
489	pfam	DUF4123		DUF4123	['DUF4123 domain-containing protein']
495	pfam	transposase	DDE_Tnp_1	['DDE_Tnp_1', 'DDE_Tnp_1_2']
350	pfam	transposase	DDE, DUF4096	['DDE_Tnp_1', 'DUF4096']	['Transposase IS4', 'IS5 family transposase', 'Putative transposase', 'Transposase', 'Transposase (IS12528)', 'Transposase, IS4', 'IS5/IS1182 family transposase', 'Transposase DDE domain protein']
146	pfam	DUF4123		DUF4123	['DUF4123 domain-containing protein', ' DUF4123']
247	pfam	DNAse	WHH	WHH	['YD repeat protein']
436	pfam	DUF3592	possibly similar to Tsi4	DUF3592	['DUF3592 domain-containing protein', ' DUF3592', 'Membrane protein']
477	pfam	amidase	cell wall targeting N-acetylmuramoyl-L-alanine amidase	Amidase_2	['N-acetylmuramoyl-L-alanine amidase', 'N-acetylmuramoyl-L-alanine amidase domain-containing protein']
140	pfam	DNAse	S type pyocin	Pyocin_S	['Pyosin/cloacin translocation domain-containing protein', 'S-type pyocin domain-containing protein', 'S-type Pyocin']
118	pfam	DNAse	toxGHH2	Tox-GHH2	['Tox-GHH2 domain-containing protein', 'Hypothetical transmembrane protein']
334	pfam	deaminase	CMP/dCMP-type deaminase	['YwqJ-deaminase']	['YD repeat-containing protein']
512	pfam	DNAse	AHH	AHH	['HNH endonuclease', 'A nuclease family of the HNH/ENDO VII superfamily with conserved AHH', 'HNH nuclease domain-containing protein']
363	pfam	DNAse	GH-E	['GH-E', 'DNase_NucA_NucB']	['Sporulation-specific extracellular nuclease (EC 3.-.-.-)', 'VENN motif-containing domain-containing protein', 'Deoxyribonuclease NucA/NucB', 'Sporulation protein']
59	pfam	DNAse	Deoxyribonuclease NucA/NucB	DNase_NucA_NucB	['DUF4150 family protein']
516	pfam	NADase	Ntox46 NAD(P)+ glycohydrolase (NADase)	['Ntox46', 'Tsi6']	['Bacterial toxin 46 domain-containing protein']
358	pfam	OmpA		OmpA	['OmpA-like domain-containing protein', 'Outer membrane protein', 'OmpA family protein', 'Outer membrane protein A']
292	pfam	OmpA	OmpA MotB	OmpA	['Type VI secretion system OmpA/MotB family protein', 'Flagellar motor protein MotB', 'Membrane protein', ' TssL', 'OmpA-like domain-containing protein', 'OmpA/MotB domain-containing protein', 'Chemotaxis protein MotB']
340	pfam	OmpA		OmpA	['OmpA family protein', 'Cell envelope biogenesis protein OmpA', 'OmpA-like domain-containing protein', 'Outer membrane protein']
487	pfam	NADase	ntox46	['Ntox46', 'ART', 'ADPrib_exo_Tox']	['Bacterial toxin 46 domain-containing protein']
255	pfam	nuclease	AHH	['AHH']	['Cell wall-associated polypeptide CWBP200', 'Sugar-binding protein']
220	pfam	NADase		TNT	['DUF4237 domain-containing protein', 'TNT domain-containing protein']
177	pfam	nuclease		Endonuclea_NS_2	['Type VII secretion system protein EssD-like domain-containing protein', 'DNA/RNA non-specific endonuclease', 'DNA/RNA non-specific endonuclease family protein']
229	pfam	nuclease	EssD	['Endonuclea_NS_2', 'Ribonuclease', 'LHH']	['Type VII secretion system protein EssD-like domain-containing protein', 'DNA/RNA non-specific endonuclease']
155	pfam	nuclease	WHH and Colicin, probably DNAse	['Colicin-DNase', 'WHH']	['NAD+--asparagine ADP-ribosyltransferase-like protein', 'Conserved hypothetical cytosolic protein', 'Cytoplasmic protein', 'HNH endonuclease', 'Pre-toxin TG domain-containing protein']
368	pfam	nuclease	S type pyocin / Colicin E3	['Pyocin_S']	['S-type Pyocin domain-containing protein', 'S-type pyocin domain-containing protein', 'Pyocin large subunit', 'Killer protein of pyocin s3', 'S-type pyocin', 'Pyocin']
73	pfam	nuclease	S type pyocin / Colicin E3	['Pyocin_S']	['S-type pyocin domain-containing protein', 'Pyosin/cloacin translocation domain-containing protein', 'Colicin E3', 'PAAR/S-type pyocin domain-containing protein', 'Pyocin']
418	pfam	DNAse	GH-E	GH-E	['HNH/ENDO VII superfamily nuclease', 'Toxin YqcG C-terminal domain-containing protein', 'HNH/ENDO VII family nuclease']
497	pfam	DNAse	GH-E	GH-E	['Toxin YqcG C-terminal domain-containing protein', 'HNH/ENDO VII superfamily nuclease with conserved GHE residues', 'HNH/ENDO VII superfamily nuclease']
63	pfam	DNAse	GH-E	GH-E	['Toxin YqcG C-terminal domain-containing protein', 'IdrD', 'Filamentous hemagglutinin']
443	pfam	DNAse	Ntox15, also DUF5320?	['Ntox15', 'DUF5320']	['Novel toxin 15 domain-containing protein']
410	pfam	DNAse	toxGHH2	Tox-GHH2
215	pfam	nuclease	WHH and Colicin, probably DNAse	['WHH', 'Colicin-DNase']	['HNH/ENDO VII superfamily nuclease with conserved GHE residues', 'HNH endonuclease', 'Transposase family protein', 'WXG100 family type VII secretion target']
462	pfam	DNAse	toxGHH2	Tox-GHH2
496	pfam	membrane-targeting	VasX	['VasX_N', 'SpaA']	['Toxin VasX N-terminal region domain-containing protein']
447	pfam	DNAse	HNH endonuclease	['HNH']	['HNH endonuclease', 'Pyocin S2 (Partial) (EC 3.1.-.-, EC 3.1.21.1)', 'S-type pyocin', 'Putative klebicin D activity protein (EC 3.1.-.-)']
172	pfam	protease	zinc protease	['Aspzincin_M35']	['Zinc protease domain protein', 'DUF4157 domain-containing protein']
318	pfam	DNAse	S type pyocin	['Pyocin_S', 'Cytotoxic']	['Colicin E3', 'S-type Pyocin', 'Toxin', 'Colicin E3 (EC 3.1.-.-)', 'S-type pyocin domain-containing protein']
301	pfam	DNAse	nucA/B	DNase_NucA_NucB	['DNA-entry nuclease', 'Deoxyribonuclease NucA/NucB', 'Bacterial EndoU nuclease domain-containing protein', 'YD repeat protein']
197	pfam	DNAse	Ntox15	['Ntox15']	Novel toxin 15 domain-containing protein
238	pfam	peptidoglycan-targeting		['PG_binding_1']	['Peptidoglycan binding-like domain-containing protein', 'Peptidoglycan-binding protein', 'Putative peptidoglycan binding domain-containing protein']
374	pfam	peptidoglycan-targeting	PG_binding_1	PG_binding_1	['Peptidoglycan binding-like domain-containing protein', 'Peptidoglycan-binding protein', 'LysM peptidoglycan-binding domain-containing protein']
317	pfam	DNAse	Ntox15	Ntox15	['Novel toxin 15 domain-containing protein', 'Putative toxin 15']
115	pfam	peptidase	Peptidase C39 family	['Peptidase_C39']	['Peptidase C39 domain-containing protein', 'VENN motif-containing domain-containing protein', ' (Filamentous hemagglutinin family outer membrane protein)']
122	pfam	peptidase	lysine-specific metallo-endopeptidases	['Aspzincin_M35']	['Lysine-specific metallo-endopeptidase domain-containing protein', 'Lysine-specific metallo-endopeptidase family protein', 'Peptidase M35', 'Lysine-specific metallo-endopeptidase']
160	pfam	peptidase	Peptidase C39 family protein	['Peptidase_C39_2']	Peptidase C39-like domain-containing protein
324	pfam	peptidase	peptidase M91, HopH1	Peptidase_M91	['NleD-like pathogen effector protein (Putative zinc metallopeptidase)', 'Type III secretion system effector protein', 'Type III effector HopH1', 'Effector protein', 'SprT-like domain-containing protein', 'Lysine-specific metallo-endopeptidase domain-containing protein']
373	pfam	peptidase	Peptidase_S41	Peptidase_S41	['Peptidase S41', 'S41 family peptidase', 'Tail specific protease domain-containing protein', 'Carboxyl-terminal protease']
399	pfam	DNAse	WHH	['GH-E', 'WHH']	['Toxin YqcG C-terminal domain-containing protein', 'ESAT-6 secretion machinery protein EssD', 'Type VII secretion system protein EssD-like domain-containing protein', 'HNH/ENDO VII superfamily nuclease', 'HNH/ENDO VII superfamily nuclease with conserved GHE residues']
339	pfam	DNAse	GH-E	['GH-E']	['Toxin YqcG C-terminal domain-containing protein', 'HNH/ENDO VII superfamily nuclease with conserved GHE residues', ', YQCG B.subtilis homolog CF-7 family']
290	pfam	lipase	Tle1 DUF2235	['DUF2235']	['Tle1 phospholipase domain-containing protein', 'Uncharacterized alpha/beta hydrolase domain', 'Protein Hcp', 'Putative alpha/beta hydrolase family protein DUF2235']
311	pfam	lipase	Lipase_3	Lipase_3	['Lipase family protein', 'Triacylglycerol lipase', 'Putative lipase (EC 3.1.1.3)', 'Phospholipase A1', 'Lipase']
493	pfam	lysM + VasX N-terminal region + large unknown domain	lysM + VasX N-terminal region + large unknown domain	['LysM', 'VasX_N']
162	pfam	lysozyme		Phage_lysozyme	Lysozyme (EC 3.2.1.17)
344	pfam	DNAse	AHH	AHH
33	pfam	DNAse	Ntox15	['Ntox15']	['YqaJ viral recombinase domain-containing protein', 'tRNA nuclease CdiA C-terminal domain-containing protein']
37	pfam	DNAse	AHH	['AHH', 'SpaA']
94	pfam	DNAse	pyocin S3	Pyocin_S	['Pyosin/cloacin translocation domain-containing protein', 'S-type pyocin domain-containing protein (EC 3.1.-.-)', 'Pyocin killing protein', 'Pyocin S3 killer protein', 'Killer protein of pyocin S3', 'S-type Pyocin family protein']
262	pfam	DNAse	S type pyocin	Pyocin_S	['Pyosin/cloacin translocation domain-containing protein', 'Pyocin-S2 (EC 3.1.-.-)', 'Pyocin-S1 (EC 3.1.-.-)', 'Pyocin', 'Colicin E3', 'S-type pyocin', 'S-type Pyocin']
