# Supplementary material for: Identification of type VI secretion system effector-immunity pairs using structural bioinformatics
Source: Mol Syst Biol. 2024 Apr 24;20(6):6. doi: 10.1038/s44320-024-00035-8 (PMC11148199; doi:10.1038/s44320-024-00035-8)
Supplement: Supplementary file 2 — Dataset EV2 [file 44320_2024_35_MOESM2_ESM.zip › MSB-2024-12200_Expanded_View_Dataset_2.xlsx]

## Sheet: Legend
Dataset EV2.
Domains used for finding T6SS-encoding genomes, and list of genomes with 8 or more domain markers with their taxonomies.

## Sheet: T6SS+ genomes (>= 8 markers)
IMG genome ID	Phylum	Genus	Species
637000002	Proteobacteria	Acinetobacter	Acinetobacter baylyi
637000005	Proteobacteria	Alkalilimnicola	Alkalilimnicola ehrlichii
637000032	Proteobacteria	Bordetella	Bordetella bronchiseptica
637000033	Proteobacteria	Bordetella	Bordetella parapertussis
637000038	Proteobacteria	Bradyrhizobium	Bradyrhizobium diazoefficiens
637000046	Proteobacteria	Burkholderia	Burkholderia cenocepacia
637000047	Proteobacteria	Burkholderia	Burkholderia ambifaria
637000048	Proteobacteria	Burkholderia	Burkholderia mallei
637000050	Proteobacteria	Burkholderia	Burkholderia pseudomallei
637000051	Proteobacteria	Burkholderia	Burkholderia lata
637000052	Proteobacteria	Burkholderia	Burkholderia thailandensis
637000053	Proteobacteria	Paraburkholderia	Paraburkholderia xenovorans
637000074	Proteobacteria	Chromobacterium	Chromobacterium violaceum
637000075	Proteobacteria	Chromohalobacter	Chromohalobacter salexigens
637000088	Proteobacteria	Dechloromonas	Dechloromonas aromatica
637000102	Proteobacteria	Pectobacterium	Pectobacterium atrosepticum
637000104	Proteobacteria	Escherichia	Escherichia coli
637000105	Proteobacteria	Escherichia	Escherichia coli
637000107	Proteobacteria	Escherichia	Escherichia coli
637000109	Proteobacteria	Escherichia	Escherichia coli
637000119	Proteobacteria	Geobacter	Geobacter metallireducens
637000120	Proteobacteria	Geobacter	Geobacter sulfurreducens
637000128	Proteobacteria	Hahella	Hahella chejuensis
637000131	Proteobacteria	Helicobacter	Helicobacter hepaticus
637000137	Proteobacteria	Jannaschia	Jannaschia sp. CCS1
637000159	Proteobacteria	Mesorhizobium	Mesorhizobium japonicum
637000186	Proteobacteria	Myxococcus	Myxococcus xanthus
637000204	Proteobacteria	Pelobacter	Pelobacter carbinolicus
637000206	Proteobacteria	Photobacterium	Photobacterium profundum
637000207	Proteobacteria	Photorhabdus	Photorhabdus laumondii
637000218	Proteobacteria	Pseudomonas	Pseudomonas aeruginosa
637000219	Proteobacteria	Pseudomonas	Pseudomonas entomophila
637000220	Proteobacteria	Pseudomonas	Pseudomonas protegens
637000221	Proteobacteria	Pseudomonas	Pseudomonas fluorescens
637000222	Proteobacteria	Pseudomonas	Pseudomonas putida
637000223	Proteobacteria	Pseudomonas	Pseudomonas savastanoi
637000224	Proteobacteria	Pseudomonas	Pseudomonas syringae
637000229	Proteobacteria	Cupriavidus	Cupriavidus pinatubonensis
637000230	Proteobacteria	Cupriavidus	Cupriavidus metallidurans
637000231	Proteobacteria	Ralstonia	Ralstonia solanacearum
637000236	Planctomycetes	Rhodopirellula	Rhodopirellula baltica
637000249	Proteobacteria	Saccharophagus	Saccharophagus degradans
637000251	Proteobacteria	Salmonella	Salmonella enterica
637000252	Proteobacteria	Salmonella	Salmonella enterica
637000253	Proteobacteria	Salmonella	Salmonella enterica
637000254	Proteobacteria	Salmonella	Salmonella enterica
637000255	Proteobacteria	Salmonella	Salmonella enterica
637000333	Proteobacteria	Vibrio	Vibrio cholerae
637000334	Proteobacteria	Aliivibrio	Aliivibrio fischeri
637000335	Proteobacteria	Vibrio	Vibrio parahaemolyticus
637000336	Proteobacteria	Vibrio	Vibrio vulnificus
637000337	Proteobacteria	Vibrio	Vibrio vulnificus
637000342	Proteobacteria	Xanthomonas	Xanthomonas citri
637000345	Proteobacteria	Xanthomonas	Xanthomonas euvesicatoria
637000346	Proteobacteria	Xanthomonas	Xanthomonas oryzae
637000347	Proteobacteria	Xanthomonas	Xanthomonas oryzae
637000350	Proteobacteria	Yersinia	Yersinia pestis
637000351	Proteobacteria	Yersinia	Yersinia pestis
637000352	Proteobacteria	Yersinia	Yersinia pestis
637000353	Proteobacteria	Yersinia	Yersinia pestis
637000354	Proteobacteria	Yersinia	Yersinia pestis
637000355	Proteobacteria	Yersinia	Yersinia pseudotuberculosis
638341020	Planctomycetes	Blastopirellula	Blastopirellula marina
638341024	Proteobacteria	Burkholderia	Burkholderia cenocepacia
638341025	Proteobacteria	Burkholderia	Burkholderia dolosa
638341027	Proteobacteria	Burkholderia	Burkholderia mallei
638341028	Proteobacteria	Burkholderia	Burkholderia mallei
638341029	Proteobacteria	Burkholderia	Burkholderia mallei
638341030	Proteobacteria	Burkholderia	Burkholderia mallei
638341031	Proteobacteria	Burkholderia	Burkholderia mallei
638341035	Proteobacteria	Burkholderia	Burkholderia pseudomallei
638341036	Proteobacteria	Burkholderia	Burkholderia pseudomallei
638341037	Proteobacteria	Burkholderia	Burkholderia pseudomallei
638341038	Proteobacteria	Burkholderia	Burkholderia pseudomallei
638341040	Proteobacteria	Burkholderia	Burkholderia pseudomallei
638341041	Proteobacteria	Burkholderia	Burkholderia pseudomallei
638341044	Proteobacteria	Campylobacter	Campylobacter coli
638341084	Proteobacteria	Escherichia	Escherichia coli
638341085	Proteobacteria	Escherichia	Escherichia coli
638341086	Proteobacteria	Escherichia	Escherichia coli
638341087	Proteobacteria	Escherichia	Escherichia coli
638341089	Proteobacteria	Escherichia	Escherichia coli
638341124	Proteobacteria	Marinomonas	Marinomonas sp. MED121
638341135	Proteobacteria	Nitrococcus	Nitrococcus mobilis
638341139	Proteobacteria	Pseudooceanicola	Pseudooceanicola batsensis
638341141	Proteobacteria	Bermanella	Bermanella marisrubri
638341151	Proteobacteria	Photobacterium	Photobacterium sp. SKA34
638341157	Proteobacteria	Pseudoalteromonas	Pseudoalteromonas tunicata
638341158	Proteobacteria	Pseudomonas	Pseudomonas aeruginosa
638341159	Proteobacteria	Pseudomonas	Pseudomonas aeruginosa
638341161	Proteobacteria	Pseudomonas	Pseudomonas aeruginosa
638341168	Proteobacteria	Ralstonia	Ralstonia solanacearum
638341169	Proteobacteria	Reinekea	Reinekea blandensis
638341182	Proteobacteria	Roseobacter	Roseobacter sp. MED193
638341184	Proteobacteria	Roseovarius	Roseovarius sp. 217
638341222	Proteobacteria	Vibrio	Vibrio alginolyticus
638341223	Proteobacteria	Photobacterium	Photobacterium angustum
638341230	Proteobacteria	Vibrio	Vibrio sp. MED222
638341231	Proteobacteria	Vibrio	Vibrio splendidus
638341238	Proteobacteria	Yersinia	Yersinia bercovieri
638341239	Proteobacteria	Yersinia	Yersinia frederiksenii
638341240	Proteobacteria	Yersinia	Yersinia intermedia
638341241	Proteobacteria	Yersinia	Yersinia mollaretii
638341245	Proteobacteria	unclassified	delta proteobacterium MLMS-1
639279302	Proteobacteria	Agrobacterium	Agrobacterium fabrum
639279310	Proteobacteria	Pseudomonas	Pseudomonas aeruginosa
639633002	Proteobacteria	Acidovorax	Acidovorax citrulli
639633004	Proteobacteria	Aeromonas	Aeromonas hydrophila
639633007	Proteobacteria	Azoarcus	Azoarcus sp. BH72
639633014	Proteobacteria	Burkholderia	Burkholderia cenocepacia
639633015	Proteobacteria	Burkholderia	Burkholderia mallei
639633026	Proteobacteria	Halorhodospira	Halorhodospira halophila
639633037	Proteobacteria	Marinobacter	Marinobacter hydrocarbonoclasticus
639633048	Proteobacteria	Paracoccus	Paracoccus denitrificans
639633052	Proteobacteria	Psychromonas	Psychromonas ingrahamii
639633055	Proteobacteria	Rhizobium	Rhizobium leguminosarum
639633060	Acidobacteria	Candidatus Solibacter	Candidatus Solibacter usitatus
639857019	Proteobacteria	Labrenzia	Labrenzia aggregata
639857033	Proteobacteria	unclassified	Alteromonadales bacterium TW-7
639857036	Proteobacteria	unclassified	marine gamma proteobacterium HTCC2080
640069301	Proteobacteria	Acinetobacter	Acinetobacter baumannii
640069303	Proteobacteria	Burkholderia	Burkholderia mallei
640069304	Proteobacteria	Burkholderia	Burkholderia mallei
640069305	Proteobacteria	Burkholderia	Burkholderia pseudomallei
640069306	Proteobacteria	Burkholderia	Burkholderia pseudomallei
640069307	Proteobacteria	Burkholderia	Burkholderia vietnamiensis
640069328	Proteobacteria	Rhodobacter	Rhodobacter sphaeroides
640069335	Proteobacteria	Yersinia	Yersinia enterocolitica
640196212	Proteobacteria	Vibrio	Vibrio cholerae
640427101	Proteobacteria	Acidiphilium	Acidiphilium cryptum
640427113	Proteobacteria	Enterobacter	Enterobacter sp. 638
640427131	Proteobacteria	Pseudomonas	Pseudomonas mendocina
640427132	Proteobacteria	Pseudomonas	Pseudomonas putida
640427136	Proteobacteria	Cupriavidus	Cupriavidus necator
640427143	Proteobacteria	Shigella	Shigella sonnei
640427151	Proteobacteria	Vibrio	Vibrio cholerae
640427152	Proteobacteria	Yersinia	Yersinia pestis
640612205	Proteobacteria	Marinobacter	Marinobacter sp. ELB17
640612219	Proteobacteria	Sagittula	Sagittula stellata
640612220	Proteobacteria	Roseobacter	Roseobacter sp. SK209-2-6
640612222	Proteobacteria	Burkholderia	Burkholderia pseudomallei
640753009	Proteobacteria	Campylobacter	Campylobacter concisus
640753022	Proteobacteria	Cronobacter	Cronobacter sakazakii
640753023	Proteobacteria	Escherichia	Escherichia coli
640753024	Proteobacteria	Escherichia	Escherichia coli
640753025	Proteobacteria	Escherichia	Escherichia coli
640753032	Proteobacteria	Klebsiella	Klebsiella pneumoniae
640753033	Proteobacteria	Marinomonas	Marinomonas sp. MWYL1
640753042	Proteobacteria	Pseudomonas	Pseudomonas aeruginosa
640753048	Proteobacteria	Serratia	Serratia proteamaculans
640753058	Proteobacteria	Vibrio	Vibrio campbellii
640753060	Proteobacteria	Yersinia	Yersinia pseudotuberculosis
640963003	Proteobacteria	Vibrio	Vibrio cholerae
640963004	Proteobacteria	Vibrio	Vibrio cholerae
640963005	Proteobacteria	Vibrio	Vibrio cholerae
640963006	Proteobacteria	Vibrio	Vibrio cholerae
640963009	Proteobacteria	Vibrio	Vibrio parahaemolyticus
640963010	Proteobacteria	Vibrio	Vibrio campbellii
640963020	Proteobacteria	Vibrio	Vibrio cholerae
640963021	Proteobacteria	Vibrio	Vibrio cholerae
640963026	Proteobacteria	Limnobacter	Limnobacter sp. MED105
640963027	Proteobacteria	Marinobacter	Marinobacter algicola
640963030	Proteobacteria	Plesiocystis	Plesiocystis pacifica
640963031	Proteobacteria	Yersinia	Yersinia pestis
640963038	Proteobacteria	Vibrio	Vibrio mediterranei
640963044	Proteobacteria	unclassified	Vibrionales bacterium SWAT-3
641228476	Proteobacteria	Azorhizobium	Azorhizobium caulinodans
641228479	Proteobacteria	Bordetella	Bordetella petrii
641228482	Proteobacteria	Burkholderia	Burkholderia multivorans
641228489	Proteobacteria	Delftia	Delftia acidovorans
641228505	Proteobacteria	Salmonella	Salmonella enterica
641228512	Proteobacteria	Yersinia	Yersinia pestis
641380442	Proteobacteria	unclassified	alpha proteobacterium BAL199
641380451	Proteobacteria	Vibrio	Vibrio sp. AND4
641522602	Proteobacteria	Acinetobacter	Acinetobacter baumannii
641522603	Proteobacteria	Acinetobacter	Acinetobacter baumannii
641522605	Proteobacteria	Aeromonas	Aeromonas salmonicida
641522607	Proteobacteria	Bordetella	Bordetella avium
641522608	Proteobacteria	Burkholderia	Burkholderia ambifaria
641522609	Proteobacteria	Burkholderia	Burkholderia cenocepacia
641522635	Proteobacteria	Leptothrix	Leptothrix cholodnii
641522645	Proteobacteria	Pseudomonas	Pseudomonas putida
641522646	Proteobacteria	Pseudomonas	Pseudomonas putida
641522649	Proteobacteria	Shewanella	Shewanella woodyi
641522661	Proteobacteria	Yersinia	Yersinia pseudotuberculosis
641736100	Proteobacteria	Salmonella	Salmonella enterica
641736103	Proteobacteria	Salmonella	Salmonella enterica
641736105	Proteobacteria	Salmonella	Salmonella enterica
641736111	Proteobacteria	Salmonella	Salmonella enterica
641736116	Proteobacteria	Escherichia	Escherichia coli
641736117	Proteobacteria	Burkholderia	Burkholderia pseudomallei
641736118	Proteobacteria	Burkholderia	Burkholderia pseudomallei
641736119	Proteobacteria	Burkholderia	Burkholderia pseudomallei
641736121	Proteobacteria	Burkholderia	Burkholderia oklahomensis
641736122	Proteobacteria	Burkholderia	Burkholderia oklahomensis
641736123	Proteobacteria	Burkholderia	Burkholderia ubonensis
641736124	Proteobacteria	Burkholderia	Burkholderia thailandensis
641736125	Proteobacteria	Burkholderia	Burkholderia pseudomallei
641736126	Proteobacteria	Burkholderia	Burkholderia pseudomallei
641736127	Proteobacteria	Burkholderia	Burkholderia thailandensis
641736128	Proteobacteria	Burkholderia	Burkholderia pseudomallei
641736129	Proteobacteria	Burkholderia	Burkholderia pseudomallei
641736130	Proteobacteria	Burkholderia	Burkholderia pseudomallei
641736131	Proteobacteria	Burkholderia	Burkholderia pseudomallei
641736132	Proteobacteria	Burkholderia	Burkholderia thailandensis
641736149	Proteobacteria	Burkholderia	Burkholderia ambifaria
641736151	Proteobacteria	Paraburkholderia	Paraburkholderia graminis
641736154	Proteobacteria	Burkholderia	Burkholderia ambifaria
641736172	Proteobacteria	Providencia	Providencia stuartii
641736199	Proteobacteria	Burkholderia	Burkholderia mallei
641736208	Proteobacteria	Salmonella	Salmonella enterica
641736209	Proteobacteria	Salmonella	Salmonella enterica
641736211	Proteobacteria	Yersinia	Yersinia pestis
641736214	Proteobacteria	Escherichia	Escherichia coli
641736220	Proteobacteria	Escherichia	Escherichia coli
641736221	Proteobacteria	Escherichia	Escherichia coli
641736222	Proteobacteria	Escherichia	Escherichia coli
641736224	Proteobacteria	Escherichia	Escherichia coli
641736225	Proteobacteria	Escherichia	Escherichia coli
641736226	Proteobacteria	Escherichia	Escherichia coli
641736228	Proteobacteria	Yersinia	Yersinia pestis
641736231	Proteobacteria	Salmonella	Salmonella enterica
641736234	Proteobacteria	Salmonella	Salmonella enterica
641736242	Proteobacteria	Yersinia	Yersinia pestis
641736243	Proteobacteria	Yersinia	Yersinia pestis
641736244	Proteobacteria	Yersinia	Yersinia pestis
641736247	Proteobacteria	Yersinia	Yersinia pestis
641736248	Proteobacteria	Yersinia	Yersinia pestis
642555102	Proteobacteria	Acinetobacter	Acinetobacter baumannii
642555111	Proteobacteria	Burkholderia	Burkholderia multivorans
642555112	Proteobacteria	Paraburkholderia	Paraburkholderia phymatum
642555113	Proteobacteria	Paraburkholderia	Paraburkholderia phytofirmans
642555128	Proteobacteria	Erwinia	Erwinia tasmaniensis
642555129	Proteobacteria	Geobacter	Geobacter bemidjiensis
642555150	Proteobacteria	Proteus	Proteus mirabilis
642555152	Proteobacteria	Rhizobium	Rhizobium etli
642555154	Proteobacteria	Salmonella	Salmonella enterica
642555155	Proteobacteria	Salmonella	Salmonella enterica
642555156	Proteobacteria	Salmonella	Salmonella enterica
642555157	Proteobacteria	Salmonella	Salmonella enterica
642555158	Proteobacteria	Salmonella	Salmonella enterica
642555159	Proteobacteria	Salmonella	Salmonella enterica
642555167	Proteobacteria	Aliivibrio	Aliivibrio fischeri
642555170	Proteobacteria	Xanthomonas	Xanthomonas oryzae
642555171	Proteobacteria	Yersinia	Yersinia pseudotuberculosis
642791618	Verrucomicrobia	Chthoniobacter	Chthoniobacter flavus
642791630	Proteobacteria	Escherichia	Escherichia coli
642979301	Proteobacteria	Rhizobium	Rhizobium etli
642979303	Proteobacteria	Rhizobium	Rhizobium etli
642979317	Proteobacteria	Providencia	Providencia alcalifaciens
642979318	Proteobacteria	Providencia	Providencia rustigianii
642979322	Proteobacteria	Escherichia	Escherichia coli
642979329	Proteobacteria	Pseudomonas	Pseudomonas syringae group genomosp. 3
642979333	Proteobacteria	Burkholderia	Burkholderia pseudomallei
642979340	Proteobacteria	Salmonella	Salmonella enterica
642979341	Proteobacteria	Salmonella	Salmonella enterica
642979342	Proteobacteria	Salmonella	Salmonella enterica
642979343	Proteobacteria	Salmonella	Salmonella enterica
642979344	Proteobacteria	Salmonella	Salmonella enterica
642979345	Proteobacteria	Salmonella	Salmonella enterica
642979347	Proteobacteria	Salmonella	Salmonella enterica
642979352	Proteobacteria	Rhizobium	Rhizobium phaseoli
642979355	Proteobacteria	Burkholderia	Burkholderia sp. H160
643348502	Proteobacteria	Acinetobacter	Acinetobacter baumannii
643348503	Proteobacteria	Acinetobacter	Acinetobacter baumannii
643348505	Proteobacteria	Agrobacterium	Agrobacterium vitis
643348506	Proteobacteria	Aliivibrio	Aliivibrio salmonicida
643348523	Proteobacteria	Burkholderia	Burkholderia cenocepacia
643348544	Proteobacteria	Escherichia	Escherichia coli
643348545	Proteobacteria	Escherichia	Escherichia coli
643348546	Proteobacteria	Escherichia	Escherichia coli
643348549	Proteobacteria	Escherichia	Escherichia coli
643348551	Proteobacteria	Escherichia	Escherichia coli
643348560	Proteobacteria	Klebsiella	Klebsiella variicola
643348564	Proteobacteria	Methylobacterium	Methylobacterium nodulans
643348565	Proteobacteria	Methylocella	Methylocella silvestris
643348568	Proteobacteria	Pseudomonas	Pseudomonas aeruginosa
643348570	Proteobacteria	Rhodobacter	Rhodobacter sphaeroides
643348573	Proteobacteria	Salmonella	Salmonella enterica
643348587	Proteobacteria	Vibrio	Vibrio tasmaniensis
643692004	Proteobacteria	Azotobacter	Azotobacter vinelandii
643692013	Proteobacteria	Burkholderia	Burkholderia glumae
643692022	Proteobacteria	Escherichia	Escherichia fergusonii
643692024	Gemmatimonadetes	Gemmatimonas	Gemmatimonas aurantiaca
643692035	Proteobacteria	Salmonella	Salmonella enterica
643692052	Proteobacteria	Tolumonas	Tolumonas auensis
643692053	Proteobacteria	Vibrio	Vibrio cholerae
643692054	Proteobacteria	Vibrio	Vibrio cholerae
643886009	Proteobacteria	Campylobacter	Campylobacter rectus
643886018	Proteobacteria	Burkholderia	Burkholderia multivorans
643886020	Proteobacteria	Burkholderia	Burkholderia multivorans
643886021	Proteobacteria	Burkholderia	Burkholderia multivorans
643886024	Proteobacteria	Proteus	Proteus mirabilis
643886054	Proteobacteria	Pectobacterium	Pectobacterium carotovorum
643886067	Proteobacteria	Escherichia	Escherichia coli
643886068	Proteobacteria	Pseudogulbenkiania	Pseudogulbenkiania ferrooxidans
643886077	Proteobacteria	Burkholderia	Burkholderia pseudomallei
643886117	Proteobacteria	Proteus	Proteus penneri
643886141	Proteobacteria	Helicobacter	Helicobacter cinaedi
643886152	Proteobacteria	Pectobacterium	Pectobacterium brasiliense
643886213	Proteobacteria	Helicobacter	Helicobacter canadensis
643886218	Proteobacteria	Helicobacter	Helicobacter pullorum
644736324	Proteobacteria	Aggregatibacter	Aggregatibacter aphrophilus
644736347	Proteobacteria	Cupriavidus	Cupriavidus taiwanensis
644736353	Proteobacteria	Desulfovibrio	Desulfovibrio salexigens
644736355	Proteobacteria	Dickeya	Dickeya chrysanthemi
644736357	Proteobacteria	Edwardsiella	Edwardsiella ictaluri
644736363	Proteobacteria	Escherichia	Escherichia coli
644736364	Proteobacteria	Escherichia	Escherichia coli
644736365	Proteobacteria	Escherichia	Escherichia coli
644736371	Proteobacteria	Geobacter	Geobacter sp. M21
644736377	Proteobacteria	Kangiella	Kangiella koreensis
644736397	Proteobacteria	Pectobacterium	Pectobacterium carotovorum
644736399	Proteobacteria	Photorhabdus	Photorhabdus asymbiotica
644736400	Proteobacteria	Ralstonia	Ralstonia pickettii
644736410	Proteobacteria	Teredinibacter	Teredinibacter turnerae
644736413	Proteobacteria	Variovorax	Variovorax paradoxus
645058741	Proteobacteria	Vibrio	Vibrio cholerae
645058746	Proteobacteria	Vibrio	Vibrio cholerae
645058748	Proteobacteria	Neisseria	Neisseria sicca
645058758	Proteobacteria	Acinetobacter	Acinetobacter radioresistens
645058759	Proteobacteria	Yersinia	Yersinia pestis
645058767	Proteobacteria	Yersinia	Yersinia pestis
645058768	Proteobacteria	Yersinia	Yersinia pestis
645058769	Proteobacteria	Yersinia	Yersinia pestis
645058789	Proteobacteria	Yersinia	Yersinia rohdei
645058790	Proteobacteria	Yersinia	Yersinia kristensenii
645058792	Proteobacteria	Yersinia	Yersinia aldovae
645058798	Proteobacteria	Vibrio	Vibrio cholerae
645058804	Proteobacteria	Vibrio	Vibrio cholerae
645058805	Proteobacteria	Vibrio	Vibrio cholerae
645058806	Proteobacteria	Vibrio	Vibrio cholerae
645058807	Proteobacteria	Vibrio	Vibrio cholerae
645058808	Proteobacteria	Vibrio	Vibrio cholerae
645058826	Proteobacteria	Burkholderia	Burkholderia thailandensis
645058837	Proteobacteria	Salmonella	Salmonella enterica
645951814	Proteobacteria	Pseudomonas	Pseudomonas amygdali
645951841	Proteobacteria	Vibrio	Vibrio mimicus
645951847	Proteobacteria	Escherichia	Escherichia coli
645951853	Proteobacteria	Vibrio	Vibrio mimicus
645951861	Proteobacteria	Escherichia	Escherichia coli
646206259	Proteobacteria	Escherichia	Escherichia coli
646206267	Proteobacteria	Acinetobacter	Acinetobacter calcoaceticus
646206268	Proteobacteria	Acinetobacter	Acinetobacter johnsonii
646206271	Proteobacteria	Acinetobacter	Acinetobacter radioresistens
646311907	Proteobacteria	Azospirillum	Azospirillum lipoferum
646311913	Proteobacteria	Citrobacter	Citrobacter rodentium
646311918	Proteobacteria	Cronobacter	Cronobacter turicensis
646311920	Proteobacteria	Dickeya	Dickeya zeae
646311921	Proteobacteria	Edwardsiella	Edwardsiella tarda
646311923	Proteobacteria	Escherichia	Escherichia coli
646311924	Proteobacteria	Escherichia	Escherichia coli
646311937	Proteobacteria	Klebsiella	Klebsiella variicola
646311947	Proteobacteria	Pectobacterium	Pectobacterium parmentieri
646311948	Planctomycetes	Pirellula	Pirellula staleyi
646311966	Proteobacteria	Vibrio	Vibrio antiquarius
646564506	Proteobacteria	Arcobacter	Arcobacter nitrofigilis
646564515	Proteobacteria	Paraburkholderia	Paraburkholderia sp. CCGE1002
646564529	Proteobacteria	Enterobacter	Enterobacter cloacae
646564530	Proteobacteria	Erwinia	Erwinia amylovora
646564531	Proteobacteria	Erwinia	Erwinia amylovora
646564532	Proteobacteria	Erwinia	Erwinia pyrifoliae
646564533	Proteobacteria	Escherichia	Escherichia coli
646564538	Proteobacteria	Klebsiella	Klebsiella pneumoniae
646564558	Proteobacteria	Pantoea	Pantoea ananatis
646564589	Proteobacteria	Xenorhabdus	Xenorhabdus bovienii
646564590	Proteobacteria	Yersinia	Yersinia pestis
646862321	Proteobacteria	Erwinia	Erwinia pyrifoliae
646862322	Proteobacteria	Escherichia	Escherichia coli
646862326	Proteobacteria	Escherichia	Escherichia coli
646862327	Proteobacteria	Escherichia	Escherichia coli
646862339	Proteobacteria	Salmonella	Salmonella enterica
646862340	Proteobacteria	Salmonella	Salmonella enterica
646862349	Proteobacteria	Vibrio	Vibrio cholerae
646862350	Proteobacteria	Yersinia	Yersinia pestis
646862351	Proteobacteria	Yersinia	Yersinia pestis
647000204	Proteobacteria	Acinetobacter	Acinetobacter baumannii
647000224	Proteobacteria	Campylobacter	Campylobacter jejuni
647000262	Proteobacteria	Klebsiella	Klebsiella pneumoniae
647000291	Proteobacteria	Photobacterium	Photobacterium damselae
647000299	Proteobacteria	Pseudomonas	Pseudomonas aeruginosa
647000301	Proteobacteria	Pseudomonas	Pseudomonas amygdali
647000312	Proteobacteria	Serratia	Serratia odorifera
647000332	Proteobacteria	Vibrio	Vibrio alginolyticus
647000333	Proteobacteria	Vibrio	Vibrio cholerae
647000334	Proteobacteria	Vibrio	Vibrio cholerae
647000335	Proteobacteria	Vibrio	Vibrio cholerae
647000336	Proteobacteria	Vibrio	Vibrio coralliilyticus
647000337	Proteobacteria	Vibrio	Vibrio furnissii
647000338	Proteobacteria	Vibrio	Vibrio harveyi
647000340	Proteobacteria	Vibrio	Vibrio mimicus
647000341	Proteobacteria	Vibrio	Vibrio mimicus
647000342	Proteobacteria	Vibrio	Vibrio orientalis
647000343	Proteobacteria	Vibrio	Vibrio metoecus
647000344	Proteobacteria	Vibrio	Vibrio sp. RC586
647000345	Proteobacteria	Xanthomonas	Xanthomonas campestris
647000346	Proteobacteria	Xanthomonas	Xanthomonas vasicola
647000347	Proteobacteria	Xanthomonas	Xanthomonas citri
647000348	Proteobacteria	Xanthomonas	Xanthomonas citri
647000349	Proteobacteria	Yersinia	Yersinia pestis
647533101	Proteobacteria	Acinetobacter	Acinetobacter baumannii
647533158	Proteobacteria	Escherichia	Escherichia coli
647533159	Proteobacteria	Escherichia	Escherichia coli
647533160	Proteobacteria	Escherichia	Escherichia coli
647533161	Proteobacteria	Escherichia	Escherichia coli
647533174	Proteobacteria	Klebsiella	Klebsiella variicola
647533200	Proteobacteria	Pseudovibrio	Pseudovibrio sp. JE062
647533202	Proteobacteria	unclassified	Rhodobacteraceae bacterium HTCC2083
647533203	Proteobacteria	unclassified	Rhodobacterales bacterium Y4I
647533205	Proteobacteria	Roseobacter	Roseobacter sp. GAI101
647533209	Proteobacteria	Ruegeria	Silicibacter sp. TrichCH4B
647533230	Proteobacteria	Stenotrophomonas	Stenotrophomonas sp. SKA14
647533244	Proteobacteria	Vibrio	Vibrio cholerae
648028004	Proteobacteria	Acinetobacter	Acinetobacter oleivorans
648028011	Proteobacteria	Burkholderia	Burkholderia sp. CCGE1003
648028024	Proteobacteria	Dickeya	Dickeya dadantii
648028030	Proteobacteria	Halomonas	Halomonas elongata
648028033	Proteobacteria	Herbaspirillum	Herbaspirillum seropedicae
648028049	Proteobacteria	Pantoea	Pantoea vagans
648231704	Proteobacteria	Edwardsiella	Edwardsiella tarda
648231705	Proteobacteria	Escherichia	Escherichia coli
648231706	Proteobacteria	Escherichia	Escherichia coli
648231707	Proteobacteria	Geobacter	Geobacter sulfurreducens
648276604	Proteobacteria	Acinetobacter	Acinetobacter baumannii
648276643	Proteobacteria	Escherichia	Escherichia coli
648276644	Proteobacteria	Escherichia	Escherichia coli
648276647	Proteobacteria	Escherichia	Escherichia coli
648276648	Proteobacteria	Escherichia	Escherichia coli
648276651	Proteobacteria	Escherichia	Escherichia coli
648276652	Proteobacteria	Escherichia	Escherichia coli
648276653	Proteobacteria	Escherichia	Escherichia coli
648276655	Proteobacteria	Escherichia	Escherichia coli
648276656	Proteobacteria	Escherichia	Escherichia coli
648276657	Proteobacteria	Escherichia	Escherichia coli
648276659	Proteobacteria	Escherichia	Escherichia coli
648276660	Proteobacteria	Escherichia	Escherichia coli
648276661	Proteobacteria	Escherichia	Escherichia coli
648276663	Proteobacteria	Escherichia	Escherichia coli
648276664	Proteobacteria	Escherichia	Escherichia coli
648276666	Proteobacteria	Escherichia	Escherichia coli
648276667	Proteobacteria	Escherichia	Escherichia coli
648276668	Proteobacteria	Escherichia	Escherichia coli
648276669	Proteobacteria	Escherichia	Escherichia coli
648276670	Proteobacteria	Escherichia	Escherichia coli
648276671	Proteobacteria	Escherichia	Escherichia coli
648276708	Proteobacteria	Pantoea	Pantoea sp. aB
648276709	Proteobacteria	Salipiger	Salipiger bermudensis
648276717	Proteobacteria	Pseudomonas	Pseudomonas syringae
648276718	Proteobacteria	Pseudomonas	Pseudomonas syringae group genomosp. 3
648276719	Proteobacteria	Pseudomonas	Pseudomonas syringae group genomosp. 3
648276720	Proteobacteria	Pseudomonas	Pseudomonas syringae group genomosp. 3
648276724	Proteobacteria	Shewanella	Shewanella baltica
648276725	Proteobacteria	Shewanella	Shewanella baltica
648276755	Proteobacteria	Vibrio	Vibrio parahaemolyticus
648276756	Proteobacteria	Vibrio	Vibrio parahaemolyticus
648276757	Proteobacteria	Vibrio	Vibrio parahaemolyticus
648276758	Proteobacteria	Vibrio	Vibrio parahaemolyticus
648861009	Proteobacteria	Escherichia	Escherichia coli
648861010	Proteobacteria	Neisseria	Neisseria sp. oral taxon 014
648861013	Proteobacteria	Pseudomonas	Pseudomonas savastanoi
648861014	Proteobacteria	Roseibium	Roseibium sp. TrichSKD4
649633001	Proteobacteria	Achromobacter	Achromobacter xylosoxidans
649633002	Acidobacteria	Granulicella	Granulicella tundricola
649633030	Nitrospirae	Nitrospira	Nitrospira defluvii
649633042	Proteobacteria	Erwinia	Erwinia billingiae
649633049	Proteobacteria	Geobacter	Geobacter sp. M18
649633066	Proteobacteria	Mesorhizobium	Mesorhizobium ciceri
649633081	Proteobacteria	Pantoea	Pantoea sp. At-9b
649633083	Planctomycetes	Rubinisphaera	Rubinisphaera brasiliensis
649633085	Proteobacteria	Pseudoalteromonas	Pseudoalteromonas sp. SM9913
649633086	Proteobacteria	Pseudomonas	Pseudomonas fluorescens
649633088	Proteobacteria	Rahnella	Rahnella sp. Y9602
649633099	Proteobacteria	Taylorella	Taylorella equigenitalis
649633100	Acidobacteria	Terriglobus	Terriglobus saanensis
649633106	Proteobacteria	Variovorax	Variovorax paradoxus
649633107	Proteobacteria	Vibrio	Vibrio vulnificus
649633108	Proteobacteria	Xenorhabdus	Xenorhabdus nematophila
649989946	Proteobacteria	Escherichia	Escherichia coli
649989948	Proteobacteria	Escherichia	Escherichia coli
649989990	Proteobacteria	Pseudomonas	Pseudomonas aeruginosa
649989991	Proteobacteria	Pseudomonas	Pseudomonas fluorescens
649989994	Proteobacteria	Ralstonia	Ralstonia pickettii
649990028	Proteobacteria	Vibrio	Vibrio brasiliensis
649990029	Proteobacteria	Vibrio	Vibrio caribbeanicus
649990030	Proteobacteria	Vibrio	Vibrio sinaloensis
650377901	Proteobacteria	Acinetobacter	Acinetobacter baumannii
650377902	Proteobacteria	Acinetobacter	Acinetobacter baumannii
650377903	Proteobacteria	Acinetobacter	Acinetobacter pittii
650377928	Proteobacteria	Enterobacter	Enterobacter cloacae
650377931	Proteobacteria	Erwinia	Erwinia sp. Ejp617
650377933	Proteobacteria	Escherichia	Escherichia coli
650377934	Proteobacteria	Escherichia	Escherichia coli
650377971	Proteobacteria	Salmonella	Salmonella enterica
650377984	Proteobacteria	Vibrio	Vibrio furnissii
650377987	Proteobacteria	Yersinia	Yersinia pestis
650377991	Proteobacteria	Marinobacter	Marinobacter adhaerens
650716002	Proteobacteria	Acidiphilium	Acidiphilium multivorum
650716004	Proteobacteria	Acidovorax	Acidovorax avenae
650716007	Proteobacteria	Agrobacterium	Agrobacterium sp. H13-3
650716013	Proteobacteria	Burkholderia	Burkholderia gladioli
650716028	Proteobacteria	Collimonas	Collimonas fungivorans
650716032	Proteobacteria	Delftia	Delftia sp. Cs1-4
650716035	Proteobacteria	Klebsiella	Klebsiella aerogenes
650716065	Proteobacteria	Myxococcus	Myxococcus fulvus
650716074	Proteobacteria	Pseudomonas	Pseudomonas brassicacearum
650716075	Proteobacteria	Pseudomonas	Pseudomonas mendocina
650716076	Proteobacteria	Pseudomonas	Pseudomonas putida
650716077	Proteobacteria	Pseudomonas	Pseudomonas stutzeri
650716078	Proteobacteria	Pusillimonas	Pusillimonas sp. T7-7
650716084	Proteobacteria	Salmonella	Salmonella bongori
650716104	Proteobacteria	Vibrio	Vibrio anguillarum
650716106	Proteobacteria	Yersinia	Yersinia enterocolitica
651053021	Proteobacteria	Escherichia	Escherichia coli
651053022	Proteobacteria	Escherichia	Escherichia coli
651053036	Proteobacteria	Klebsiella	Klebsiella pneumoniae
651053056	Proteobacteria	Pantoea	Pantoea ananatis
651053062	Proteobacteria	Ralstonia	Ralstonia solanacearum
651053064	Proteobacteria	Salmonella	Salmonella enterica
651053065	Proteobacteria	Salmonella	Salmonella enterica
651053078	Proteobacteria	Vibrio	Vibrio cholerae
651053079	Proteobacteria	Yersinia	Yersinia enterocolitica
651324003	Proteobacteria	Acidiphilium	Acidiphilium sp. PM
651324008	Proteobacteria	Agrobacterium	Agrobacterium fabrum
651324029	Proteobacteria	Enterobacter	Enterobacter hormaechei
651324039	Proteobacteria	Haemophilus	Haemophilus parainfluenzae
651324040	Proteobacteria	Halomonas	Halomonas sp. TD01
651324043	Proteobacteria	Hylemonella	Hylemonella gracilis
651324045	Proteobacteria	Klebsiella	Klebsiella sp. MS 92-3
651324075	Proteobacteria	Neisseria	Neisseria macacae
651324095	Proteobacteria	Rhodobacter	Rhodobacter sphaeroides
651324096	Proteobacteria	Rubrivivax	Rubrivivax benzoatilyticus
651324099	Proteobacteria	Sphingomonas	Sphingomonas sp. S17
651324110	Proteobacteria	Xanthomonas	Xanthomonas perforans
651324111	Proteobacteria	Xanthomonas	Xanthomonas vesicatoria
651324112	Proteobacteria	unclassified	gamma proteobacterium IMCC1989
2228664006	Proteobacteria	Rhizobium	Rhizobium sp. 57MFTsu3.2
2228664007	Proteobacteria	Pseudomonas	Pseudomonas sp. KD5
2236661048	Proteobacteria	Thiomargarita	Thiomargarita sp. Thio36
2264867251	Candidatus Latescibacteria	unclassified	Latescibacteria bacterium SCGC AAA257-K07
2501025501	Proteobacteria	Burkholderia	Burkholderia sp. PVA5
2501025502	Proteobacteria	Paraburkholderia	Paraburkholderia unamae
2501025504	Proteobacteria	Paraburkholderia	Paraburkholderia silvatlantica
2501651206	Proteobacteria	Psychromonas	Psychromonas sp. CNPT3
2501651208	Proteobacteria	Moritella	Moritella sp. PE36
2501799902	Proteobacteria	Pseudomonas	Pseudomonas aeruginosa
2501846300	Proteobacteria	Pseudomonas	Pseudomonas aeruginosa
2501846301	Proteobacteria	Xanthomonas	Xanthomonas sp.
2501846303	Proteobacteria	Xanthomonas	Xanthomonas perforans
2502171160	Proteobacteria	Vibrio	Vibrio cholerae
2502171175	Proteobacteria	Labrenzia	Labrenzia sp. DG1229
2502171178	Proteobacteria	Arcobacter	unclassified
2502171182	Proteobacteria	unclassified	unclassified
2502422304	Proteobacteria	Desulfosarcina	Desulfosarcina variabilis
2502422305	Proteobacteria	Desulfonema	Desulfonema limicola
2502790010	Proteobacteria	Pseudomonas	Pseudomonas aeruginosa
2502873006	Proteobacteria	Vibrio	Vibrio vulnificus
2502894009	Proteobacteria	Vibrio	Vibrio vulnificus
2503128008	Proteobacteria	Sphaerotilus	Sphaerotilus natans
2503538007	Proteobacteria	Escherichia	Escherichia coli
2503538034	Proteobacteria	Pseudomonas	Pseudomonas fluorescens
2503754004	Proteobacteria	Acinetobacter	unclassified
2503754006	Proteobacteria	Acinetobacter	unclassified
2503754008	Proteobacteria	Acinetobacter	unclassified
2503754010	Proteobacteria	Acinetobacter	unclassified
2503754012	Proteobacteria	Acinetobacter	unclassified
2503754016	Proteobacteria	Desulfocurvibacter	Desulfocurvibacter africanus
2503982003	Proteobacteria	Teredinibacter	Teredinibacter sp. Bs02
2503982037	Acidobacteria	Granulicella	Granulicella mallensis
2504557017	Proteobacteria	Marinomonas	Marinomonas sp. GOBB3-320
2504643024	Proteobacteria	Pseudomonas	Pseudomonas fluorescens
2504643025	Proteobacteria	Acinetobacter	Acinetobacter baumannii
2504643026	Proteobacteria	Acinetobacter	Acinetobacter baumannii
2504643027	Proteobacteria	Acinetobacter	Acinetobacter baumannii
2504756012	Proteobacteria	Epibacterium	Epibacterium mobile
2504756020	Proteobacteria	Acinetobacter	Acinetobacter baumannii
2504756037	Proteobacteria	Piscirickettsia	Piscirickettsia salmonis
2504756059	Proteobacteria	Methylomonas	Methylomonas methanica
2504756086	Proteobacteria	Salmonella	Salmonella enterica
2504756088	Proteobacteria	Salmonella	Salmonella enterica
2505119014	Proteobacteria	Pseudoalteromonas	Pseudoalteromonas sp. 2ta6
2505119018	Proteobacteria	Acinetobacter	unclassified
2505119019	Proteobacteria	Acinetobacter	unclassified
2505119020	Proteobacteria	Acinetobacter	unclassified
2505119021	Proteobacteria	Acinetobacter	unclassified
2505119022	Proteobacteria	Acinetobacter	unclassified
2505313002	Proteobacteria	Pseudomonas	Pseudomonas aeruginosa
2505313005	Proteobacteria	Pseudomonas	Pseudomonas aeruginosa
2505313027	Proteobacteria	Pseudomonas	Pseudomonas syringae
2505313040	Proteobacteria	Pseudomonas	Pseudomonas syringae
2505313041	Proteobacteria	Pseudomonas	Pseudomonas syringae
2505313042	Proteobacteria	Pseudomonas	Pseudomonas syringae
2505313043	Proteobacteria	Pseudomonas	Pseudomonas syringae
2505313044	Proteobacteria	Pseudomonas	Pseudomonas syringae
2505313045	Proteobacteria	Pseudomonas	Pseudomonas syringae
2505313046	Proteobacteria	Pseudomonas	Pseudomonas syringae
2505313047	Proteobacteria	Pseudomonas	Pseudomonas syringae
2505313048	Proteobacteria	Pseudomonas	Pseudomonas syringae
2505313049	Proteobacteria	Pseudomonas	Pseudomonas syringae
2505313050	Proteobacteria	Pseudomonas	Pseudomonas syringae
2505313051	Proteobacteria	Pseudomonas	Pseudomonas syringae
2505313052	Proteobacteria	Pseudomonas	Pseudomonas syringae
2505313053	Proteobacteria	Pseudomonas	Pseudomonas syringae
2505313054	Proteobacteria	Pseudomonas	Pseudomonas syringae
2505313055	Proteobacteria	Pseudomonas	Pseudomonas syringae
2505313056	Proteobacteria	Pseudomonas	Pseudomonas syringae
2505313057	Proteobacteria	Pseudomonas	Pseudomonas syringae
2505313058	Proteobacteria	Pseudomonas	Pseudomonas syringae
2505313061	Proteobacteria	Pseudomonas	Pseudomonas syringae
2505313062	Proteobacteria	Pseudomonas	Pseudomonas syringae
2505313065	Proteobacteria	Pseudomonas	Pseudomonas syringae
2505679062	Proteobacteria	Candidatus Schmidhempelia	Candidatus Schmidhempelia bombi
2505679082	Proteobacteria	Pseudomonas	Pseudomonas fulva
2505679085	Proteobacteria	Pseudomonas	Pseudomonas agarici
2505679086	Proteobacteria	Pseudomonas	Pseudomonas fluorescens
2506210002	Proteobacteria	Marinomonas	Marinomonas mediterranea
2506210003	Proteobacteria	Marinomonas	Marinomonas posidonica
2506210025	Proteobacteria	Vibrio	Vibrio cholerae
2506210029	Proteobacteria	Pseudomonas	Pseudomonas fluorescens
2506210030	Proteobacteria	Pseudomonas	Pseudomonas fluorescens
2506210031	Proteobacteria	Pseudomonas	Pseudomonas fluorescens
2506520023	Proteobacteria	Dechloromonas	Dechloromonas agitata
2506520035	Proteobacteria	Enterobacter	Enterobacter ludwigii
2506520037	Proteobacteria	Escherichia	Escherichia coli
2506520038	Proteobacteria	Rahnella	Rahnella aquatilis
2506783015	Proteobacteria	Pseudomonas	Pseudomonas syringae
2506783016	Proteobacteria	Pseudomonas	Pseudomonas syringae
2506783017	Proteobacteria	Pseudomonas	Pseudomonas syringae
2506783018	Proteobacteria	Pseudomonas	Pseudomonas syringae
2506783019	Proteobacteria	Pseudomonas	Pseudomonas syringae
2506783020	Proteobacteria	Pseudomonas	Pseudomonas syringae
2506783021	Proteobacteria	Pseudomonas	Pseudomonas syringae
2506783022	Proteobacteria	Pseudomonas	Pseudomonas syringae
2506783023	Proteobacteria	Pseudomonas	Pseudomonas syringae
2506783024	Proteobacteria	Pseudomonas	Pseudomonas syringae
2506783025	Proteobacteria	Pseudomonas	Pseudomonas viridiflava
2506783029	Proteobacteria	Pseudomonas	Pseudomonas syringae
2506783030	Proteobacteria	Pseudomonas	Pseudomonas syringae
2506783031	Proteobacteria	Pseudomonas	Pseudomonas viridiflava
2506783032	Proteobacteria	Pseudomonas	Pseudomonas syringae
2506783055	Proteobacteria	Pseudomonas	Pseudomonas syringae
2506783056	Proteobacteria	Pseudomonas	Pseudomonas syringae
2506783057	Proteobacteria	Pseudomonas	Pseudomonas syringae
2506783058	Proteobacteria	Pseudomonas	Pseudomonas syringae
2507149015	Proteobacteria	Pseudomonas	Pseudomonas stutzeri
2507262001	Proteobacteria	Pseudomonas	Pseudomonas syringae
2507262002	Proteobacteria	Pseudomonas	Pseudomonas syringae
2507262017	Proteobacteria	Pseudomonas	Pseudomonas syringae
2507262018	Proteobacteria	Pseudomonas	Pseudomonas amygdali
2507262019	Proteobacteria	Pseudomonas	Pseudomonas aeruginosa
2507262021	Proteobacteria	Pseudomonas	Pseudomonas aeruginosa
2507262022	Proteobacteria	Pseudomonas	Pseudomonas aeruginosa
2507262023	Proteobacteria	Pseudomonas	Pseudomonas aeruginosa
2507262024	Proteobacteria	Pseudomonas	Pseudomonas aeruginosa
2507262033	Proteobacteria	Pseudomonas	Pseudomonas syringae
2507262055	Proteobacteria	Bradyrhizobium	Bradyrhizobium sp. WSM1417
2507262057	Proteobacteria	unclassified	Enterobacteriaceae bacterium strain FGI 57
2508501000	Proteobacteria	Dechlorobacter	Dechlorobacter hydrogenophilus
2508501006	Proteobacteria	Pseudomonas	Pseudomonas sp. PK
2508501007	Proteobacteria	Magnetospirillum	Magnetospirillum sp. WD
2508501008	Proteobacteria	Azospira	unclassified
2508501010	Proteobacteria	Methylomicrobium	Methylomicrobium album
2508501021	Proteobacteria	unclassified	Burkholderiales bacterium JOSHI_001
2508501027	Proteobacteria	Bordetella	Bordetella petrii
2508501030	Proteobacteria	Paracoccus	Paracoccus pantotrophus
2508501040	Proteobacteria	Burkholderia	Burkholderia sp. Ch1-1
2508501051	Proteobacteria	Thiocystis	Thiocystis violascens
2508501054	Proteobacteria	Pseudomonas	Pseudomonas syringae
2508501055	Proteobacteria	Pseudomonas	Pseudomonas syringae
2508501056	Proteobacteria	Pseudomonas	Pseudomonas amygdali
2508501057	Proteobacteria	Pseudomonas	Pseudomonas syringae
2508501058	Proteobacteria	Pseudomonas	Pseudomonas savastanoi
2508501059	Proteobacteria	Pseudomonas	Pseudomonas amygdali
2508501060	Proteobacteria	Pseudomonas	Pseudomonas amygdali
2508501061	Proteobacteria	Pseudomonas	Pseudomonas syringae
2508501062	Proteobacteria	Pseudomonas	Pseudomonas amygdali
2508501063	Proteobacteria	Pseudomonas	Pseudomonas amygdali
2508501064	Proteobacteria	Pseudomonas	Pseudomonas syringae
2508501065	Proteobacteria	Pseudomonas	Pseudomonas syringae group genomosp. 3
2508501066	Proteobacteria	Methylocaldum	Methylocaldum szegediense
2508501071	Proteobacteria	Serratia	Serratia sp. S4
2508501072	Proteobacteria	Pseudomonas	Pseudomonas syringae
2508501073	Proteobacteria	Pseudomonas	Pseudomonas syringae
2508501074	Proteobacteria	Pseudomonas	Pseudomonas syringae group genomosp. 3
2508501100	Proteobacteria	Rhizobium	Rhizobium leguminosarum
2508501110	Proteobacteria	Ectothiorhodospira	Ectothiorhodospira haloalkaliphila
2508501112	Proteobacteria	Bordetella	Bordetella petrii
2508501113	Proteobacteria	Paracoccus	Paracoccus pantotrophus
2508501123	Proteobacteria	Mesorhizobium	Mesorhizobium sp. WSM3626
2508501124	Proteobacteria	Paraburkholderia	Paraburkholderia dilworthii
2508501125	Proteobacteria	Burkholderia	Burkholderia sp. WSM2232
2508501126	Proteobacteria	Mesorhizobium	Mesorhizobium sp. WSM1293
2508501127	Proteobacteria	Mesorhizobium	Mesorhizobium sp. WSM2561
2508501128	Proteobacteria	Bradyrhizobium	Bradyrhizobium sp. ARR65
2509276000	Planctomycetes	unclassified	unclassified
2509276018	Proteobacteria	Mesorhizobium	Mesorhizobium ciceri
2509276021	Proteobacteria	Rhizobium	Rhizobium leguminosarum
2509276048	Proteobacteria	Burkholderia	Burkholderia cepacia
2509276052	Proteobacteria	Rhizobium	Rhizobium leguminosarum
2509276053	Proteobacteria	Pseudomonas	Pseudomonas syringae
2509601004	Planctomycetes	Singulisphaera	Singulisphaera acidiphila
2509601028	Acidobacteria	Holophaga	Holophaga foetida
2509601030	Spirochaetes	Treponema	Treponema sp. SAG7
2509601034	Proteobacteria	Frateuria	Frateuria aurantia
2510065015	Proteobacteria	Thiorhodococcus	Thiorhodococcus drewsii
2510065019	Proteobacteria	Rhizobium	Rhizobium leguminosarum
2510065045	Proteobacteria	Paraburkholderia	Paraburkholderia sprentiae
2510065053	Proteobacteria	Pseudomonas	Pseudomonas sp. MOIL14HWK12:I1
2510065054	Proteobacteria	Pseudomonas	Pseudomonas brassicacearum
2510065055	Proteobacteria	Pseudomonas	Pseudomonas sp. MOIL14HWK12:I2
2510065058	Proteobacteria	Pseudomonas	Pseudomonas oleovorans
2510065059	Proteobacteria	Mesorhizobium	Mesorhizobium ciceri
2510065076	Proteobacteria	Rhizobium	Rhizobium leguminosarum
2510065092	Proteobacteria	Rhizobium	Rhizobium sp. IBUN
2510461017	Proteobacteria	Ideonella	Ideonella dechloratans
2510461024	Proteobacteria	Pseudomonas	Pseudomonas aeruginosa
2510461025	Proteobacteria	Pseudomonas	Pseudomonas aeruginosa
2510461026	Proteobacteria	Pseudomonas	Pseudomonas aeruginosa
2510461027	Proteobacteria	Pseudomonas	Pseudomonas aeruginosa
2510461028	Proteobacteria	Pseudomonas	Pseudomonas aeruginosa
2510461029	Proteobacteria	Pseudomonas	Pseudomonas aeruginosa
2510461030	Proteobacteria	Pseudomonas	Pseudomonas aeruginosa
2510461031	Proteobacteria	Pseudomonas	Pseudomonas aeruginosa
2510461032	Proteobacteria	Pseudomonas	Pseudomonas aeruginosa
2510461033	Proteobacteria	Pseudomonas	Pseudomonas aeruginosa
2510461034	Proteobacteria	Pseudomonas	Pseudomonas aeruginosa
2510461035	Proteobacteria	Pseudomonas	Pseudomonas aeruginosa
2510461036	Proteobacteria	Pseudomonas	Pseudomonas aeruginosa
2510917000	Proteobacteria	Teredinibacter	Teredinibacter turnerae
2510917011	Proteobacteria	Pseudomonas	Pseudomonas aeruginosa
2510917013	Proteobacteria	Paraburkholderia	Paraburkholderia unamae
2510917014	Proteobacteria	Paraburkholderia	Paraburkholderia silvatlantica
2510917015	Proteobacteria	Burkholderia	Burkholderia sp. PVA5
2511231002	Proteobacteria	Polaromonas	Polaromonas sp. CF318
2511231003	Proteobacteria	Herbaspirillum	Herbaspirillum sp. CF444
2511231004	Proteobacteria	Pseudomonas	Pseudomonas sp. GM102
2511231006	Proteobacteria	Pseudomonas	Pseudomonas sp. GM17
2511231007	Proteobacteria	Pseudomonas	Pseudomonas sp. GM18
2511231010	Proteobacteria	Pseudomonas	Pseudomonas sp. GM25
2511231011	Proteobacteria	Pseudomonas	Pseudomonas sp. GM30
2511231012	Proteobacteria	Pseudomonas	Pseudomonas sp. GM33
2511231013	Proteobacteria	Pseudomonas	Pseudomonas sp. GM41(2012)
2511231014	Proteobacteria	Pseudomonas	Pseudomonas sp. GM48
2511231016	Proteobacteria	Pseudomonas	Pseudomonas sp. GM50
2511231017	Proteobacteria	Pseudomonas	Pseudomonas sp. GM55
2511231018	Proteobacteria	Pseudomonas	Pseudomonas sp. GM60
2511231019	Proteobacteria	Pseudomonas	Pseudomonas sp. GM67
2511231020	Proteobacteria	Pseudomonas	Pseudomonas sp. GM74
2511231021	Proteobacteria	Pseudomonas	Pseudomonas sp. GM78
2511231022	Proteobacteria	Pseudomonas	Pseudomonas sp. GM79
2511231023	Proteobacteria	Pseudomonas	Pseudomonas sp. GM80
2511231024	Proteobacteria	Pseudomonas	Pseudomonas sp. GM84
2511231025	Proteobacteria	Pantoea	Pantoea sp. YR343
2511231026	Proteobacteria	Herbaspirillum	Herbaspirillum sp. YR522
2511231027	Proteobacteria	Phyllobacterium	Phyllobacterium sp. YR531
2511231031	Proteobacteria	Pseudomonas	Pseudomonas sp. GM16
2511231032	Proteobacteria	Pseudomonas	Pseudomonas sp. GM24
2511231035	Proteobacteria	Pantoea	Pantoea sp. GM01
2511231047	Proteobacteria	Pseudomonas	unclassified
2511231060	Proteobacteria	Xanthomonas	Xanthomonas euvesicatoria
2511231065	Proteobacteria	Pseudovibrio	Pseudovibrio sp. FO-BEG1
2511231085	Proteobacteria	Vibrio	Vibrio cholerae
2511231094	Proteobacteria	Pseudogulbenkiania	Pseudogulbenkiania sp. NH8B
2511231104	Proteobacteria	unclassified	gamma proteobacterium HdN1
2511231124	Proteobacteria	Klebsiella	Klebsiella michiganensis
2511231127	Proteobacteria	Taylorella	Taylorella asinigenitalis
2511231131	Proteobacteria	Escherichia	Escherichia coli
2511231144	Proteobacteria	Burkholderia	Burkholderia sp. YI23
2511231145	Proteobacteria	Yersinia	Yersinia pestis
2511231155	Proteobacteria	Acinetobacter	Acinetobacter baumannii
2511231156	Proteobacteria	Pseudomonas	Pseudomonas fluorescens
2511231160	Proteobacteria	Pantoea	Pantoea ananatis
2511231164	Proteobacteria	Salmonella	Salmonella enterica
2511231165	Proteobacteria	Pseudomonas	Pseudomonas aeruginosa
2511231170	Proteobacteria	Escherichia	Escherichia coli
2511231177	Proteobacteria	unclassified	Arcobacter sp. L
2511231178	Proteobacteria	Pantoea	Pantoea ananatis
2511231183	Proteobacteria	Pseudomonas	Pseudomonas aeruginosa
2511231195	Proteobacteria	Paracoccus	Paracoccus denitrificans
2511231198	Proteobacteria	Escherichia	Escherichia coli
2511231199	Proteobacteria	Klebsiella	Klebsiella pneumoniae
2511231207	Proteobacteria	Bradyrhizobium	Bradyrhizobium japonicum
2511231218	Proteobacteria	Salmonella	Salmonella enterica
2511231221	Proteobacteria	Azospirillum	Azospirillum lipoferum
2511231222	Proteobacteria	Azospirillum	Azospirillum brasilense
2512047018	Proteobacteria	Pseudomonas	Pseudomonas chlororaphis
2512047019	Proteobacteria	Pseudoalteromonas	Pseudoalteromonas luteoviolacea
2512047030	Proteobacteria	Paraburkholderia	Paraburkholderia tuberum
2512047078	Proteobacteria	Vibrio	Vibrio nigripulchritudo
2512047079	Proteobacteria	Vibrio	Vibrio scophthalmi
2512047080	Proteobacteria	Vibrio	Vibrio sp. N418
2512047081	Proteobacteria	Vibrio	Vibrio tubiashii
2512047085	Proteobacteria	Desulfococcus	Desulfococcus biacutus
2512047087	Proteobacteria	Leisingera	Leisingera caerulea
2512564009	Proteobacteria	Leisingera	Leisingera methylohalidivorans
2512564028	Proteobacteria	Vibrio	Vibrio cholerae
2512564066	Proteobacteria	Salmonella	Salmonella enterica
2512564081	Proteobacteria	Pseudomonas	Pseudomonas cannabina
2512564082	Proteobacteria	Pseudomonas	Pseudomonas cannabina
2512875012	Proteobacteria	Pseudoalteromonas	Pseudoalteromonas luteoviolacea
2512875016	Proteobacteria	Mesorhizobium	Mesorhizobium japonicum
2512875023	Proteobacteria	Rhodobacter	Rhodobacter sphaeroides
2512875024	Proteobacteria	Mesorhizobium	Mesorhizobium loti
2513020017	Proteobacteria	Shimwellia	Shimwellia blattae
2513020038	Proteobacteria	Pseudomonas	Pseudomonas coronafaciens
2513020040	Proteobacteria	Pseudoalteromonas	uncultured Pseudoalteromonas sp.
2513020051	Proteobacteria	Variovorax	Variovorax sp. CF313
2513237054	Proteobacteria	Pseudomonas	Pseudomonas aeruginosa
2513237082	Proteobacteria	Paraburkholderia	Paraburkholderia mimosarum
2513237083	Proteobacteria	Paraburkholderia	Paraburkholderia mimosarum
2513237087	Proteobacteria	Azorhizobium	Azorhizobium doebereinerae
2513237090	Proteobacteria	Mesorhizobium	Mesorhizobium sp. WSM3224
2513237093	Proteobacteria	Rhizobium	Rhizobium leguminosarum
2513237095	Proteobacteria	Bradyrhizobium	Bradyrhizobium diazoefficiens
2513237096	Proteobacteria	Bradyrhizobium	Bradyrhizobium elkanii
2513237097	Proteobacteria	Bradyrhizobium	Bradyrhizobium japonicum
2513237099	Proteobacteria	Teredinibacter	Teredinibacter turnerae
2513237102	Proteobacteria	Bradyrhizobium	Bradyrhizobium japonicum
2513237104	Proteobacteria	Bradyrhizobium	Bradyrhizobium sp. Ec3.3
2513237112	Proteobacteria	Massilia	Massilia alkalitolerans
2513237113	Proteobacteria	Budvicia	Budvicia aquatica
2513237114	Proteobacteria	Ignatzschineria	Ignatzschineria larvae
2513237134	Proteobacteria	Glaciecola	Glaciecola sp. ANT9081
2513237135	Proteobacteria	Teredinibacter	Teredinibacter turnerae
2513237137	Proteobacteria	Bradyrhizobium	Bradyrhizobium elkanii
2513237142	Proteobacteria	Pseudomonas	Pseudomonas fluorescens
2513237144	Proteobacteria	Rhizobium	Rhizobium sullae
2513237145	Proteobacteria	Bradyrhizobium	Bradyrhizobium elkanii
2513237146	Proteobacteria	Rhizobium	Rhizobium mongolense
2513237147	Proteobacteria	Mesorhizobium	Mesorhizobium erdmanii
2513237148	Proteobacteria	Bradyrhizobium	Bradyrhizobium japonicum
2513237150	Proteobacteria	Cupriavidus	Cupriavidus taiwanensis
2513237151	Proteobacteria	Burkholderia	Burkholderia sp. WSM2230
2513237153	Proteobacteria	Bradyrhizobium	Bradyrhizobium sp. WSM2254
2513237156	Proteobacteria	Sinorhizobium	Sinorhizobium medicae
2513237161	Proteobacteria	Bradyrhizobium	Bradyrhizobium sp. WSM2793
2513237163	Proteobacteria	Cupriavidus	Cupriavidus sp. UYPR2.512
2513237164	Proteobacteria	Mesorhizobium	Mesorhizobium loti
2513237165	Proteobacteria	Cupriavidus	Cupriavidus taiwanensis
2513237179	Proteobacteria	Xanthomonas	Xanthomonas oryzae
2513237180	Proteobacteria	Providencia	Providencia stuartii
2513237199	Proteobacteria	Rubrivivax	Rubrivivax gelatinosus
2513237200	Proteobacteria	Escherichia	Escherichia coli
2513237222	Proteobacteria	Burkholderia	Burkholderia pseudomallei
2513237251	Proteobacteria	Escherichia	Escherichia coli
2513237259	Proteobacteria	Pseudomonas	Pseudomonas aeruginosa
2513237265	Proteobacteria	Klebsiella	Klebsiella sp. 4_1_44FAA
2513237266	Proteobacteria	Citrobacter	Citrobacter portucalensis
2513237272	Proteobacteria	Ruegeria	Ruegeria conchae
2513237292	Proteobacteria	Pseudomonas	Pseudomonas sp. S9
2513237305	Proteobacteria	Mesorhizobium	Mesorhizobium amorphae
2513237322	Proteobacteria	Bilophila	Bilophila sp. 4_1_30
2513237324	Proteobacteria	Desulfovibrio	Desulfovibrio sp. 6_1_46AFAA
2513237326	Proteobacteria	Achromobacter	Achromobacter arsenitoxydans
2513237333	Proteobacteria	Roseomonas	Roseomonas cervicalis
2513237337	Proteobacteria	Marinobacter	Marinobacter manganoxydans
2513237340	Proteobacteria	Cupriavidus	Cupriavidus basilensis
2513237342	Proteobacteria	Salmonella	Salmonella enterica
2513237351	Proteobacteria	Mesorhizobium	Mesorhizobium alhagi
2513237361	Proteobacteria	Escherichia	Escherichia sp. TW09308
2513237365	Proteobacteria	Ectothiorhodospira	Ectothiorhodospira sp. PHS-1
2513237377	Proteobacteria	Hafnia	Hafnia alvei
2513237392	Proteobacteria	Neisseria	Neisseria wadsworthii
2513237394	Proteobacteria	Neisseria	Neisseria sp. GT4A_CT1
2514752030	Proteobacteria	Atlantibacter	Atlantibacter hermannii
2514885009	Proteobacteria	Desulfocapsa	Desulfocapsa thiozymogenes
2514885035	Proteobacteria	Sinorhizobium	Sinorhizobium fredii
2515154021	Proteobacteria	Thiolinea	Thiolinea disciformis
2515154022	Proteobacteria	Oligella	Oligella urethralis
2515154034	Proteobacteria	Frischella	Frischella perrara
2515154047	Proteobacteria	unclassified	uncultured Gammaproteobacteria bacterium
2515154048	Proteobacteria	unclassified	uncultured Gammaproteobacteria bacterium
2515154053	Proteobacteria	Advenella	Advenella kashmirensis
2515154112	Proteobacteria	Bradyrhizobium	Bradyrhizobium sp. WSM4349
2515154118	Proteobacteria	Lamprocystis	Lamprocystis purpurea
2515154122	Proteobacteria	Paraburkholderia	Paraburkholderia sp. JPY251
2515154123	Proteobacteria	Trinickia	Trinickia symbiotica
2515154134	Proteobacteria	Rhizobium	Rhizobium gallicum
2515154138	Proteobacteria	Aureimonas	Aureimonas ureilytica
2515154161	Proteobacteria	Uliginosibacterium	Uliginosibacterium gangwonense
2515154174	Proteobacteria	Desulfobacter	Desulfobacter curvatus
2515154189	Proteobacteria	Paraburkholderia	Paraburkholderia nodosa
2515154191	Proteobacteria	Rodentibacter	Rodentibacter pneumotropicus
2516143007	Proteobacteria	Campylobacter	Campylobacter jejuni
2516143009	Proteobacteria	Campylobacter	Campylobacter jejuni
2516143012	Proteobacteria	Methylomonas	Methylomonas sp. 11b
2516143017	Proteobacteria	Campylobacter	Campylobacter coli
2516143018	Proteobacteria	Ensifer	Ensifer sp. BR816
2516143023	Proteobacteria	Campylobacter	Campylobacter jejuni
2516143027	Proteobacteria	Escherichia	Escherichia coli
2516143029	Proteobacteria	Campylobacter	Campylobacter coli
2516143040	Proteobacteria	Campylobacter	Campylobacter coli
2516143042	Proteobacteria	Campylobacter	Campylobacter jejuni
2516143045	Proteobacteria	Campylobacter	Campylobacter jejuni
2516143050	Proteobacteria	Campylobacter	Campylobacter jejuni
2516143058	Proteobacteria	Campylobacter	Campylobacter coli
2516143071	Proteobacteria	Escherichia	Escherichia coli
2516143083	Proteobacteria	Campylobacter	Campylobacter jejuni
2516143089	Proteobacteria	Campylobacter	Campylobacter jejuni
2516143092	Proteobacteria	Campylobacter	Campylobacter coli
2516143105	Proteobacteria	Klebsiella	Klebsiella aerogenes
2516143106	Proteobacteria	Francisella	Francisella sp. FSC1006
2516143111	Proteobacteria	Achromobacter	Achromobacter piechaudii
2516493000	Proteobacteria	Pseudomonas	Pseudomonas aeruginosa
2516493024	Proteobacteria	Methylosinus	Methylosinus sp. LW4
2516493029	Proteobacteria	Janthinobacterium	Janthinobacterium sp. CG3
2516653025	Proteobacteria	Pseudomonas	Pseudomonas monteilii
2516653026	Proteobacteria	Pseudomonas	Pseudomonas monteilii
2516653030	Proteobacteria	Pseudomonas	Pseudomonas stutzeri
2516653034	Proteobacteria	Marinobacter	Marinobacter sp. DS40M8
2516653037	Proteobacteria	Janthinobacterium	Janthinobacterium lividum
2516653047	Proteobacteria	Rhizobium	Rhizobium leguminosarum
2516653052	Proteobacteria	Pseudomonas	Pseudomonas fluorescens
2516653056	Proteobacteria	Pseudomonas	Pseudomonas cannabina
2516653057	Proteobacteria	Pseudomonas	Pseudomonas cannabina
2516653074	Proteobacteria	Paraburkholderia	Paraburkholderia tuberum
2516653075	Proteobacteria	Methylomicrobium	Methylomicrobium buryatense
2516653085	Proteobacteria	Rhizobium	Rhizobium leguminosarum
2517093005	Proteobacteria	Acinetobacter	Acinetobacter bouvetii
2517093011	Proteobacteria	Methylosinus	Methylosinus sp. LW3
2517093018	Proteobacteria	Enterobacter	Enterobacter bugandensis
2517093031	Proteobacteria	Taylorella	Taylorella equigenitalis
2517093044	Proteobacteria	Methylosarcina	Methylosarcina lacus
2517093049	Proteobacteria	Vogesella	Vogesella sp. LIG4
2517093050	Proteobacteria	Serratia	Serratia marcescens
2517287006	Proteobacteria	Labrenzia	Labrenzia alexandrii
2517287025	Proteobacteria	Paracoccus	Paracoccus sp. N5
2517287033	Proteobacteria	Methylobacter	Methylobacter luteus
2517287034	Proteobacteria	Methylobacter	Methylobacter marinus
2517434009	Proteobacteria	Hoeflea	Hoeflea sp. 108
2517487002	Proteobacteria	Loktanella	Loktanella sp. SE62
2517487005	Proteobacteria	Pseudomonas	Pseudomonas psychrophila
2517487019	Proteobacteria	Methylosarcina	Methylosarcina fibrata
2517572006	Proteobacteria	Vibrio	Vibrio cholerae
2517572076	Proteobacteria	Mesorhizobium	Mesorhizobium loti
2517572096	Proteobacteria	Rhizobium	Rhizobium sp. 42MFCr.1
2517572113	Proteobacteria	Thioalkalivibrio	Thioalkalivibrio sp. ALgr3
2517572136	Proteobacteria	Chitiniphilus	Chitiniphilus shinanonensis
2517572143	Proteobacteria	Bradyrhizobium	Bradyrhizobium elkanii
2517572147	Proteobacteria	Amorphus	Amorphus coralli
2517572175	Proteobacteria	Pseudomonas	Pseudomonas sp. FGI182
2517572232	Proteobacteria	Pseudomonas	Pseudomonas umsongensis
2517572236	Proteobacteria	Halomonas	Halomonas zhanjiangensis
2517572245	Proteobacteria	Variovorax	Variovorax paradoxus
2517572246	Proteobacteria	Pseudogulbenkiania	Pseudogulbenkiania sp. MAI-1
2518285516	Proteobacteria	Pseudomonas	Pseudomonas synxantha
2518285517	Proteobacteria	Aeromonas	Aeromonas hydrophila
2518285522	Proteobacteria	Photorhabdus	Photorhabdus khanii
2518285523	Proteobacteria	Serratia	Serratia sp. SCBI
2518285588	Proteobacteria	Ralstonia	Ralstonia solanacearum
2518285605	Proteobacteria	Vibrio	Vibrio cholerae
2518645506	Proteobacteria	Pseudoalteromonas	uncultured Pseudoalteromonas sp.
2518645533	Proteobacteria	Pectobacterium	Pectobacterium carotovorum
2518645549	Proteobacteria	Pseudomonas	Pseudomonas putida
2518645555	Proteobacteria	Enterobacter	Enterobacter cloacae
2518645559	Proteobacteria	Escherichia	Escherichia coli
2518645560	Proteobacteria	Salmonella	Salmonella enterica
2518645567	Proteobacteria	Pseudomonas	Pseudomonas stutzeri
2518645571	Proteobacteria	Pseudomonas	Pseudomonas putida
2518645580	Proteobacteria	Paraburkholderia	Paraburkholderia phenoliruptrix
2518645585	Proteobacteria	Aromatoleum	Aromatoleum toluclasticum
2518645587	Proteobacteria	Duganella	Duganella zoogloeoides
2518645591	Proteobacteria	Pseudomonas	Pseudomonas sp. URMO17WK12:I2
2518645592	Proteobacteria	Pseudomonas	Pseudomonas sp. URIL14HWK12:I10
2518645593	Proteobacteria	Pseudomonas	Pseudomonas sp. URIL14HWK12:I1
2518645595	Proteobacteria	Pseudomonas	Pseudomonas sp. URIL14HWK12:I9
2518645597	Proteobacteria	Pseudomonas	Pseudomonas sp. URMO17WK12:I6
2518645598	Proteobacteria	Pseudomonas	Pseudomonas sp. URIL14HWK12:I11
2518645599	Proteobacteria	Pseudomonas	Pseudomonas sp. URIL14HWK12:I5
2518645600	Proteobacteria	Pseudomonas	Pseudomonas sp. URMO17WK12:I1
2518645601	Proteobacteria	Pseudomonas	Pseudomonas sp. URIL14HWK12:I12
2519103013	Proteobacteria	Thioalkalivibrio	Thioalkalivibrio sp. ALE18
2519103014	Proteobacteria	Thioalkalivibrio	Thioalkalivibrio sp. ALE20
2519103020	Proteobacteria	Pseudomonas	Pseudomonas aeruginosa
2519103024	Proteobacteria	Escherichia	Escherichia coli
2519103048	Proteobacteria	Burkholderia	Burkholderia glumae
2519103049	Proteobacteria	Burkholderia	Burkholderia glumae
2519103053	Proteobacteria	Klebsiella	Klebsiella pneumoniae
2519103054	Proteobacteria	Klebsiella	Klebsiella pneumoniae
2519103055	Proteobacteria	Klebsiella	Klebsiella pneumoniae
2519103056	Proteobacteria	Klebsiella	Klebsiella pneumoniae
2519103057	Proteobacteria	Klebsiella	Klebsiella pneumoniae
2519103076	Proteobacteria	Klebsiella	Klebsiella pneumoniae
2519103077	Proteobacteria	Klebsiella	Klebsiella pneumoniae
2519103078	Proteobacteria	Burkholderia	Burkholderia pseudomallei
2519103093	Proteobacteria	Pseudomonas	Pseudomonas aeruginosa
2519103095	Proteobacteria	Burkholderia	Burkholderia sp. KJ006
2519103097	Proteobacteria	Simiduia	Simiduia agarivorans
2519103105	Proteobacteria	Tistrella	Tistrella mobilis
2519103108	Proteobacteria	Cronobacter	Cronobacter sakazakii
2519103114	Proteobacteria	Enterobacter	Enterobacter cloacae
2519103115	Proteobacteria	Acinetobacter	Acinetobacter baumannii
2519103132	Proteobacteria	Klebsiella	Klebsiella pneumoniae
2519103155	Proteobacteria	Klebsiella	Klebsiella pneumoniae
2519103156	Proteobacteria	Klebsiella	Klebsiella pneumoniae
2519103157	Proteobacteria	Klebsiella	Klebsiella pneumoniae
2519103158	Proteobacteria	Klebsiella	Klebsiella pneumoniae
2519103159	Proteobacteria	Xanthomonas	Xanthomonas citri
2519103160	Proteobacteria	Xanthomonas	Xanthomonas citri
2519103190	Proteobacteria	Caldimonas	Caldimonas manganoxidans
2519899530	Proteobacteria	Desulfocurvibacter	Desulfocurvibacter africanus
2519899536	Proteobacteria	Pseudomonas	Pseudomonas sp. UW4
2519899559	Proteobacteria	Acinetobacter	Acinetobacter baumannii
2519899560	Proteobacteria	Escherichia	Escherichia coli
2519899561	Proteobacteria	Escherichia	Escherichia coli
2519899586	Proteobacteria	Escherichia	Escherichia coli
2519899595	Proteobacteria	Salmonella	Salmonella enterica
2519899596	Proteobacteria	Salmonella	Salmonella enterica
2519899597	Proteobacteria	Salmonella	Salmonella enterica
2519899600	Proteobacteria	Pseudomonas	Pseudomonas mendocina
2519899602	Proteobacteria	Pseudomonas	Pseudomonas stutzeri
2519899604	Proteobacteria	Escherichia	Escherichia coli
2519899607	Proteobacteria	Salmonella	Salmonella enterica
2519899620	Proteobacteria	Rhizobium	Rhizobium sp. Pop5
2519899622	Proteobacteria	Pseudomonas	Pseudomonas sp. Ag1
2519899623	Proteobacteria	Enterobacter	Enterobacter sp. Ag1
2519899624	Proteobacteria	Citrobacter	Citrobacter sp. A1
2519899625	Proteobacteria	Salmonella	Salmonella enterica
2519899626	Proteobacteria	Salmonella	Salmonella enterica
2519899631	Proteobacteria	Thioalkalivibrio	Thioalkalivibrio sp. ALSr1
2519899633	Proteobacteria	Variovorax	Variovorax paradoxus
2519899636	Proteobacteria	Microbulbifer	Microbulbifer variabilis
2519899637	Proteobacteria	Pseudomonas	Pseudomonas sp. URMO17WK12:I7
2519899638	Proteobacteria	Novispirillum	Novispirillum itersonii
2519899639	Proteobacteria	Oceanimonas	Oceanimonas smirnovii
2519899641	Proteobacteria	Pseudoalteromonas	Pseudoalteromonas piscicida
2519899642	Proteobacteria	Pseudomonas	Pseudomonas sp. 45MFCol3.1
2519899644	Proteobacteria	Thioalkalivibrio	Thioalkalivibrio sp. ALE10
2519899652	Proteobacteria	Teredinibacter	Teredinibacter turnerae
2519899663	Proteobacteria	Teredinibacter	Teredinibacter turnerae
2519899664	Proteobacteria	Teredinibacter	Teredinibacter turnerae
2519899668	Proteobacteria	Luteibacter	Luteibacter sp. 22Crub2.1
2519899678	Proteobacteria	Algicola	Algicola sagamiensis
2519899679	Proteobacteria	Arhodomonas	Arhodomonas aquaeolei
2519899683	Proteobacteria	Elioraea	Elioraea tepidiphila
2519899685	Proteobacteria	Hahella	Hahella ganghwensis
2519899692	Proteobacteria	Amphritea	Amphritea japonica
2519899699	Proteobacteria	Psychromonas	Psychromonas ossibalaenae
2519899729	Proteobacteria	Citrobacter	Citrobacter sp. L17
2519899734	Proteobacteria	Acinetobacter	Acinetobacter baumannii
2519899735	Proteobacteria	Acinetobacter	Acinetobacter baumannii
2519899736	Proteobacteria	Acinetobacter	Acinetobacter baumannii
2519899742	Proteobacteria	Escherichia	Escherichia coli
2519899750	Proteobacteria	Rhodobacter	Rhodobacter sp. AKP1
2519899751	Proteobacteria	Yersinia	Yersinia pestis
2519899763	Proteobacteria	Pseudomonas	Pseudomonas sp. Chol1
2519899768	Proteobacteria	Burkholderia	Burkholderia pseudomallei
2519899771	Proteobacteria	Actinobacillus	Actinobacillus capsulatus
2519899778	Proteobacteria	Pseudomonas	Pseudomonas stutzeri
2519899779	Proteobacteria	Escherichia	Escherichia coli
2519899780	Proteobacteria	Escherichia	Escherichia coli
2519899784	Proteobacteria	Pantoea	Pantoea sp. Sc1
2519899785	Proteobacteria	Pseudomonas	Pseudomonas aeruginosa
2519899809	Proteobacteria	Agrobacterium	Agrobacterium tumefaciens
2519899835	Proteobacteria	Escherichia	Escherichia coli
2519899836	Proteobacteria	Escherichia	Escherichia coli
2519899842	Proteobacteria	Acinetobacter	Acinetobacter baumannii
2521172536	Proteobacteria	Pseudomonas	Pseudomonas sp. LAMO17WK12:I8
2521172537	Proteobacteria	Klebsiella	Klebsiella oxytoca
2521172559	Proteobacteria	Agrobacterium	Agrobacterium sp. 719_389
2521172577	Proteobacteria	Sedimentitalea	Sedimentitalea nanhaiensis
2521172580	Proteobacteria	Escherichia	Escherichia coli
2521172587	Proteobacteria	Acinetobacter	Acinetobacter baumannii
2521172588	Proteobacteria	Acinetobacter	Acinetobacter baumannii
2521172589	Proteobacteria	Escherichia	Escherichia coli
2521172590	Proteobacteria	Herbaspirillum	Herbaspirillum sp. GW103
2521172591	Proteobacteria	Hydrocarboniphaga	Hydrocarboniphaga effusa
2521172617	Proteobacteria	Leisingera	Leisingera aquimarina
2521172619	Proteobacteria	Leisingera	Leisingera daeponensis
2521172624	Proteobacteria	Agrobacterium	Agrobacterium sp. 224MFTsu3.1
2521172625	Proteobacteria	Paraburkholderia	Paraburkholderia caledonica
2521172632	Proteobacteria	Methylobacterium	Methylobacterium sp. 285MFTsu5.1
2521172636	Proteobacteria	Massilia	Massilia niastensis
2521172639	Proteobacteria	Pseudomonas	Pseudomonas sp. LAMO17WK12:I5
2521172640	Proteobacteria	Pseudomonas	Pseudomonas sp. LAMO17WK12:I12
2521172641	Proteobacteria	Pseudomonas	Pseudomonas sp. LAMO17WK12:I11
2521172642	Proteobacteria	Pseudomonas	Pseudomonas sp. LAMO17WK12:I10
2521172644	Proteobacteria	Pseudomonas	Pseudomonas sp. LAMO17WK12:I6
2521172645	Proteobacteria	Pseudomonas	Pseudomonas sp. LAMO17WK12:I7
2521172646	Proteobacteria	Pseudomonas	Pseudomonas sp. LAMO17WK12:I9
2521172653	Proteobacteria	Pseudomonas	Pseudomonas mandelii
2521172660	Proteobacteria	Pseudomonas	Pseudomonas sp. LAIL14HWK12:I10
2521172663	Proteobacteria	Agrobacterium	Agrobacterium sp. 10MFCol1.1
2521172667	Proteobacteria	Pseudomonas	Pseudomonas sp. 35MFCvi1.1
2521172669	Proteobacteria	Pseudomonas	Pseudomonas sp. LAIL14HWK12:I3
2521172670	Proteobacteria	Pseudomonas	Pseudomonas sp. LAIL14HWK12:I8
2521172671	Proteobacteria	Pseudomonas	Pseudomonas sp. LAMO17WK12:I1
2521172686	Proteobacteria	Burkholderia	Burkholderia pseudomallei
2521172691	Proteobacteria	Alcanivorax	Alcanivorax dieselolei
2521172695	Proteobacteria	Burkholderia	Burkholderia cepacia
2521172697	Proteobacteria	Myxococcus	Myxococcus stipitatus
2521172712	Proteobacteria	Pseudomonas	Pseudomonas putida
2521172717	Proteobacteria	Escherichia	Escherichia coli
2521172722	Proteobacteria	Vibrio	Vibrio cholerae
2521172724	Proteobacteria	Vibrio	Vibrio cholerae
2521172725	Proteobacteria	Vibrio	Vibrio cholerae
2521172727	Proteobacteria	Vibrio	Vibrio cholerae
2521172732	Proteobacteria	Escherichia	Escherichia coli
2521172733	Proteobacteria	Escherichia	Escherichia coli
2521172734	Proteobacteria	Escherichia	Escherichia coli
2522125015	Proteobacteria	unclassified	Oxalobacteraceae bacterium AB_14
2522125054	Acidobacteria	unclassified	Acidobacteriaceae bacterium KBS 96
2522125086	Proteobacteria	Succinimonas	Succinimonas amylolytica
2522125098	Proteobacteria	Tolumonas	Tolumonas lignilytica
2522125151	Proteobacteria	Methylomonas	Methylomonas sp. MK1
2522125156	Proteobacteria	Thioalkalivibrio	Thioalkalivibrio sp. ALR17-21
2522125174	Proteobacteria	Candidatus Glomeribacter	Glomeribacter sp. 1016415
2522572009	Proteobacteria	Myxococcus	Myxococcus xanthus
2522572039	Proteobacteria	unclassified	unclassified
2522572098	Proteobacteria	Pseudomonas	Pseudomonas sp. LAIL14HWK12:I2
2522572099	Proteobacteria	Mesorhizobium	Mesorhizobium sp. URHA0056
2522572103	Proteobacteria	Caulobacter	Caulobacter sp. URHA0033
2522572104	Proteobacteria	Burkholderia	Burkholderia sp. URHA0054
2522572152	Proteobacteria	Vibrio	Vibrio cholerae
2522572157	Proteobacteria	Acetobacter	Acetobacter nitrogenifigens
2522572164	Proteobacteria	Escherichia	Escherichia coli
2522572165	Proteobacteria	Escherichia	Escherichia coli
2522572166	Proteobacteria	Yersinia	Yersinia enterocolitica
2522572190	Proteobacteria	Simiduia	Simiduia agarivorans
2523231030	Proteobacteria	Desulfovibrio	Desulfovibrio putealis
2523231065	Proteobacteria	Oceanobacter	Oceanobacter kriegii
2523231066	Proteobacteria	Oceanospirillum	Oceanospirillum maris
2523231079	Proteobacteria	Janthinobacterium	Janthinobacterium sp. HH01
2523231083	Proteobacteria	Pseudomonas	Pseudomonas sp. URIL14HWK12:I4
2523231085	Proteobacteria	Desulfospira	Desulfospira joergensenii
2523533501	Proteobacteria	Pseudomonas	Pseudomonas sp. LAIL14HWK12:I9
2523533502	Proteobacteria	Pseudomonas	Pseudomonas sp. LAMO17WK12:I2
2523533506	Proteobacteria	Pseudomonas	Pseudomonas sp. LAMO17WK12:I4
2523533507	Proteobacteria	Pseudomonas	Pseudomonas sp. URMO17WK12:I12
2523533510	Proteobacteria	Escherichia	Escherichia coli
2523533513	Proteobacteria	Escherichia	Escherichia coli
2523533514	Proteobacteria	Escherichia	Escherichia coli
2523533515	Proteobacteria	Escherichia	Escherichia coli
2523533516	Proteobacteria	Escherichia	Escherichia coli
2523533521	Proteobacteria	Ralstonia	Ralstonia sp. AU12-08
2523533526	Proteobacteria	Thiomonas	Thiomonas sp. FB-6
2523533528	Proteobacteria	Pseudomonas	Pseudomonas sp. URMO17WK12:I4
2523533534	Proteobacteria	Pseudomonas	Pseudomonas cremoricolorata
2523533539	Proteobacteria	Desulfovibrio	Desulfovibrio hydrothermalis
2523533543	Proteobacteria	Aliagarivorans	Aliagarivorans marinus
2523533544	Proteobacteria	Thermomonas	Thermomonas fusca
2523533545	Proteobacteria	Pseudomonas	Pseudomonas vranovensis
2523533547	Proteobacteria	Pseudomonas	Pseudomonas parafulva
2523533560	Proteobacteria	Pseudomonas	Pseudomonas azotifigens
2523533561	Proteobacteria	Pseudomonas	Pseudomonas taiwanensis
2523533564	Proteobacteria	Pseudomonas	Pseudomonas syringae
2523533568	Proteobacteria	Pseudomonas	Pseudomonas sp. URMO17WK12:I3
2523533586	Proteobacteria	Rubrivivax	Rubrivivax benzoatilyticus
2523533591	Proteobacteria	Rubellimicrobium	Rubellimicrobium mesophilum
2523533596	Proteobacteria	Teredinibacter	Teredinibacter turnerae
2523533605	Proteobacteria	Desulfobulbus	Desulfobulbus mediterraneus
2523533609	Proteobacteria	Inquilinus	Inquilinus limosus
2523533621	Proteobacteria	Pseudoduganella	Pseudoduganella violaceinigra
2523533628	Proteobacteria	Desulfovibrio	Desulfovibrio zosterae
2524023058	Proteobacteria	Oceanospirillum	Oceanospirillum beijerinckii
2524023067	Proteobacteria	Marinimicrobium	Marinimicrobium agarilyticum
2524023134	Proteobacteria	Shewanella	Shewanella frigidimarina
2524023144	Proteobacteria	Alcaligenes	Alcaligenes faecalis
2524023157	Proteobacteria	Desulfomicrobium	Desulfomicrobium escambiense
2524023205	Proteobacteria	Bradyrhizobium	Bradyrhizobium sp. Cp5.3
2524023206	Proteobacteria	Geobacter	Geobacter bremensis
2524023210	Proteobacteria	Bradyrhizobium	Bradyrhizobium sp. Ai1a-2
2524023212	Proteobacteria	Cupriavidus	Cupriavidus sp. amp6
2524023228	Proteobacteria	Bradyrhizobium	Bradyrhizobium sp. th.b2
2524023231	Proteobacteria	Pseudomonas	Pseudomonas putida
2524023250	Proteobacteria	Niveispirillum	Niveispirillum irakense
2524614516	Proteobacteria	Pseudomonas	Pseudomonas sp. LAIL14HWK12:I12
2524614540	Proteobacteria	Aestuariibacter	Aestuariibacter salexigens
2524614555	Proteobacteria	Chitinilyticum	Chitinilyticum litopenaei
2524614556	Proteobacteria	Chitinimonas	Chitinimonas koreensis
2524614562	Proteobacteria	Halomonas	Halomonas anticariensis
2524614573	Proteobacteria	Marinospirillum	Marinospirillum minutulum
2524614584	Proteobacteria	Pseudomonas	Pseudomonas sp. LAIL14HWK12:I6
2524614586	Proteobacteria	Pseudomonas	Pseudomonas syringae
2524614587	Proteobacteria	Pseudomonas	Pseudomonas syringae
2524614588	Proteobacteria	Pseudomonas	Pseudomonas syringae
2524614589	Proteobacteria	Pseudomonas	Pseudomonas syringae
2524614631	Proteobacteria	Desulfovibrio	Desulfovibrio inopinatus
2524614643	Proteobacteria	Zooshikella	Zooshikella ganghwensis
2524614658	Proteobacteria	Photobacterium	Photobacterium halotolerans
2524614661	Proteobacteria	Pseudomonas	Pseudomonas syringae
2524614720	Proteobacteria	Vibrio	Vibrio fluvialis
2524614738	Proteobacteria	Pseudomonas	Pseudomonas aeruginosa
2524614740	Proteobacteria	Pseudomonas	Pseudomonas stutzeri
2524614759	Proteobacteria	Comamonas	Comamonas composti
2524614760	Proteobacteria	Leminorella	Leminorella grimontii
2524614816	Proteobacteria	Halodesulfovibrio	Halodesulfovibrio aestuarii
2524614821	Proteobacteria	Vibrio	Vibrio litoralis
2524614826	Proteobacteria	Aeromonas	Aeromonas dhakensis
2524614866	Proteobacteria	Psychromonas	Psychromonas aquimarina
2524614873	Proteobacteria	Teredinibacter	Teredinibacter turnerae
2524614882	Acidobacteria	unclassified	Acidobacteriaceae bacterium TAA166
2526164512	Proteobacteria	Azovibrio	Azovibrio restrictus
2526164527	Proteobacteria	Marinobacter	Marinobacter daepoensis
2526164530	Proteobacteria	Pseudomonas	Pseudomonas sp. LAIL14HWK12:I5
2526164564	Proteobacteria	Plesiomonas	Plesiomonas sp. ZOR0011
2526164565	Proteobacteria	Enterobacter	Enterobacter sp. ZOR0014
2526164568	Proteobacteria	Variovorax	Variovorax paradoxus
2526164571	Proteobacteria	Methylobacterium	Methylobacterium sp. ZNC0032
2526164572	Proteobacteria	Pseudomonas	Pseudomonas mendocina
2526164594	Proteobacteria	Escherichia	Escherichia coli
2526164595	Proteobacteria	Escherichia	Escherichia coli
2526164596	Proteobacteria	Escherichia	Escherichia coli
2526164597	Proteobacteria	Escherichia	Escherichia coli
2526164598	Proteobacteria	Escherichia	Escherichia coli
2526164599	Proteobacteria	Escherichia	Escherichia coli
2526164600	Proteobacteria	Escherichia	Escherichia coli
2526164601	Proteobacteria	Escherichia	Escherichia coli
2526164602	Proteobacteria	Escherichia	Escherichia coli
2526164603	Proteobacteria	Escherichia	Escherichia coli
2526164604	Proteobacteria	Escherichia	Escherichia coli
2526164612	Proteobacteria	Escherichia	Escherichia coli
2526164613	Proteobacteria	Escherichia	Escherichia coli
2526164616	Proteobacteria	Vibrio	Vibrio cholerae
2526164617	Proteobacteria	Shigella	Shigella sonnei
2526164620	Proteobacteria	Vibrio	Vibrio cholerae
2526164628	Proteobacteria	Escherichia	Escherichia coli
2526164629	Proteobacteria	Escherichia	Escherichia coli
2526164630	Proteobacteria	Escherichia	Escherichia coli
2526164631	Proteobacteria	Escherichia	Escherichia coli
2526164632	Proteobacteria	Escherichia	Escherichia coli
2526164633	Proteobacteria	Escherichia	Escherichia coli
2526164634	Proteobacteria	Escherichia	Escherichia coli
2526164648	Proteobacteria	Vibrio	Vibrio cholerae
2526164653	Proteobacteria	Escherichia	Escherichia coli
2526164661	Proteobacteria	Escherichia	Escherichia coli
2526164662	Proteobacteria	Escherichia	Escherichia coli
2526164663	Proteobacteria	Escherichia	Escherichia coli
2526164664	Proteobacteria	Escherichia	Escherichia coli
2526164665	Proteobacteria	Escherichia	Escherichia coli
2526164666	Proteobacteria	Escherichia	Escherichia coli
2526164667	Proteobacteria	Escherichia	Escherichia coli
2526164668	Proteobacteria	Escherichia	Escherichia coli
2526164669	Proteobacteria	Escherichia	Escherichia coli
2526164670	Proteobacteria	Escherichia	Escherichia coli
2526164674	Proteobacteria	Escherichia	Escherichia coli
2526164676	Proteobacteria	Vibrio	Vibrio cholerae
2526164677	Proteobacteria	Vibrio	Vibrio cholerae
2526164688	Proteobacteria	Escherichia	Escherichia coli
2526164689	Proteobacteria	Escherichia	Escherichia coli
2526164690	Proteobacteria	Escherichia	Escherichia coli
2526164691	Proteobacteria	Escherichia	Escherichia coli
2526164692	Proteobacteria	Escherichia	Escherichia coli
2526164693	Proteobacteria	Escherichia	Escherichia coli
2526164711	Proteobacteria	Desulfocurvibacter	Desulfocurvibacter africanus
2526164713	Proteobacteria	Burkholderia	Burkholderia sp. JPY366
2526164723	Proteobacteria	Pectobacterium	Pectobacterium parmentieri
2526164726	Proteobacteria	Chitinibacter	Chitinibacter sp. ZOR0017
2526164739	Proteobacteria	Enterobacter	Enterobacter ludwigii
2526164742	Proteobacteria	Desulfatiglans	Desulfatiglans anilini
2526164745	Proteobacteria	Burkholderia	Burkholderia dolosa
2526164762	Proteobacteria	Pseudomonas	Pseudomonas sp. URIL14HWK12:I6
2526164763	Proteobacteria	Pseudomonas	Pseudomonas sp. URIL14HWK12:I7
2526164786	Proteobacteria	Pseudomonas	Pseudomonas chlororaphis
2528311000	Proteobacteria	Delftia	Delftia sp. ZNC0008
2528311003	Proteobacteria	Vibrio	Vibrio sp. ZOR0018
2528311013	Proteobacteria	Variovorax	Variovorax paradoxus
2528311135	Proteobacteria	Escherichia	Escherichia coli
2528768019	Proteobacteria	Methyloglobulus	Methyloglobulus morosus
2528768059	Proteobacteria	Caulobacter	Caulobacter sp. JGI 0001010-J14
2528768106	Proteobacteria	Rhizobium	Rhizobium sp. JGI 0001009-A16
2528768159	Proteobacteria	unclassified	Alteromonadaceae bacterium Bs31
2528768215	Proteobacteria	Dechloromonas	Dechloromonas agitata
2528768237	Proteobacteria	Xanthomonas	Xanthomonas oryzae
2529292503	Proteobacteria	Derxia	Derxia gummosa
2529292583	Proteobacteria	Agrobacterium	Agrobacterium sp. UNC420CL41Cvi
2529292711	Proteobacteria	Rhizobium	Rhizobium etli
2529292716	Proteobacteria	Shigella	Shigella sonnei
2529292717	Proteobacteria	Escherichia	Escherichia coli
2529292720	Proteobacteria	Escherichia	Escherichia coli
2529292721	Proteobacteria	Escherichia	Escherichia coli
2529292722	Proteobacteria	Escherichia	Escherichia coli
2529292723	Proteobacteria	Escherichia	Escherichia coli
2529292724	Proteobacteria	Escherichia	Escherichia coli
2529292725	Proteobacteria	Escherichia	Escherichia coli
2529292726	Proteobacteria	Escherichia	Escherichia coli
2529292728	Proteobacteria	Escherichia	Escherichia coli
2529292729	Proteobacteria	Escherichia	Escherichia coli
2529292730	Proteobacteria	Escherichia	Escherichia coli
2529292734	Proteobacteria	Escherichia	Escherichia coli
2529292735	Proteobacteria	Escherichia	Escherichia coli
2529292736	Proteobacteria	Escherichia	Escherichia coli
2529292738	Proteobacteria	Vibrio	Vibrio orientalis
2529292739	Proteobacteria	Vibrio	Vibrio cholerae
2529292740	Proteobacteria	Klebsiella	Klebsiella pneumoniae
2529292741	Proteobacteria	Klebsiella	Klebsiella pneumoniae
2529292742	Proteobacteria	Pseudomonas	Pseudomonas aeruginosa
2529292743	Proteobacteria	Pseudomonas	Pseudomonas aeruginosa
2529292747	Proteobacteria	Escherichia	Escherichia coli
2529292755	Proteobacteria	Escherichia	Escherichia coli
2529292757	Proteobacteria	Escherichia	Escherichia coli
2529292758	Proteobacteria	Escherichia	Escherichia coli
2529292759	Proteobacteria	Escherichia	Escherichia coli
2529292760	Proteobacteria	Klebsiella	Klebsiella pneumoniae
2529292761	Proteobacteria	Klebsiella	Klebsiella pneumoniae
2529292762	Proteobacteria	Klebsiella	Klebsiella pneumoniae
2529292763	Proteobacteria	Klebsiella	Klebsiella pneumoniae
2529292764	Proteobacteria	Klebsiella	Klebsiella pneumoniae
2529292765	Proteobacteria	Yersinia	Yersinia pestis
2529292766	Proteobacteria	Yersinia	Yersinia pestis
2529292767	Proteobacteria	Yersinia	Yersinia pestis
2529292768	Proteobacteria	Yersinia	Yersinia pestis
2529292769	Proteobacteria	Yersinia	Yersinia pestis
2529292770	Proteobacteria	Yersinia	Yersinia pestis
2529292771	Proteobacteria	Yersinia	Yersinia pestis
2529292772	Proteobacteria	Yersinia	Yersinia pestis
2529292773	Proteobacteria	Yersinia	Yersinia pestis
2529292774	Proteobacteria	Yersinia	Yersinia pestis
2529292776	Proteobacteria	Yersinia	Yersinia pestis
2529292777	Proteobacteria	Yersinia	Yersinia pestis
2529292778	Proteobacteria	Yersinia	Yersinia pestis
2529292779	Proteobacteria	Yersinia	Yersinia pestis
2529292780	Proteobacteria	Yersinia	Yersinia pestis
2529292781	Proteobacteria	Yersinia	Yersinia pestis
2529292782	Proteobacteria	Yersinia	Yersinia pestis
2529292783	Proteobacteria	Yersinia	Yersinia pestis
2529292784	Proteobacteria	Yersinia	Yersinia pestis
2529292785	Proteobacteria	Vibrio	Vibrio cholerae
2529292818	Proteobacteria	Vibrio	Vibrio cholerae
2529292819	Proteobacteria	Vibrio	Vibrio cholerae
2529292820	Proteobacteria	Vibrio	Vibrio cholerae
2529292821	Proteobacteria	Vibrio	Vibrio cholerae
2529292822	Proteobacteria	Vibrio	Vibrio cholerae
2529292823	Proteobacteria	Vibrio	Vibrio cholerae
2529292824	Proteobacteria	Vibrio	Vibrio cholerae
2529292825	Proteobacteria	Vibrio	Vibrio cholerae
2529292826	Proteobacteria	Vibrio	Vibrio cholerae
2529292827	Proteobacteria	Vibrio	Vibrio cholerae
2529292828	Proteobacteria	Escherichia	Escherichia coli
2529292829	Proteobacteria	Escherichia	Escherichia coli
2529292831	Proteobacteria	Escherichia	Escherichia coli
2529292832	Proteobacteria	Escherichia	Escherichia coli
2529292833	Proteobacteria	Escherichia	Escherichia coli
2529292835	Proteobacteria	Escherichia	Escherichia coli
2529292837	Proteobacteria	Escherichia	Escherichia coli
2529292838	Proteobacteria	Yersinia	Yersinia pestis
2529292851	Proteobacteria	Providencia	Providencia burhodogranariea
2529292853	Proteobacteria	Escherichia	Escherichia coli
2529292858	Proteobacteria	Yersinia	Yersinia pestis
2529292859	Proteobacteria	Yersinia	Yersinia pestis
2529292860	Proteobacteria	Yersinia	Yersinia pestis
2529292861	Proteobacteria	Yersinia	Yersinia pestis
2529292862	Proteobacteria	Yersinia	Yersinia pestis
2529292863	Proteobacteria	Yersinia	Yersinia pestis
2529292864	Proteobacteria	Yersinia	Yersinia pestis
2529292865	Proteobacteria	Yersinia	Yersinia pestis
2529292866	Proteobacteria	Yersinia	Yersinia pestis
2529292867	Proteobacteria	Yersinia	Yersinia pestis
2529292868	Proteobacteria	Klebsiella	Klebsiella pneumoniae
2529292869	Proteobacteria	Escherichia	Escherichia coli
2529292870	Proteobacteria	Escherichia	Escherichia coli
2529292871	Proteobacteria	Escherichia	Escherichia coli
2529292872	Proteobacteria	Escherichia	Escherichia coli
2529292873	Proteobacteria	Escherichia	Escherichia coli
2529292874	Proteobacteria	Escherichia	Escherichia coli
2529292882	Proteobacteria	Escherichia	Escherichia coli
2529292883	Proteobacteria	Escherichia	Escherichia coli
2529292884	Proteobacteria	Escherichia	Escherichia coli
2529292885	Proteobacteria	Escherichia	Escherichia coli
2529292886	Proteobacteria	Escherichia	Escherichia coli
2529292887	Proteobacteria	Escherichia	Escherichia coli
2529292888	Proteobacteria	Escherichia	Escherichia coli
2529292890	Proteobacteria	Escherichia	Escherichia coli
2529292904	Proteobacteria	Escherichia	Escherichia coli
2529292905	Proteobacteria	Escherichia	Escherichia coli
2529292906	Proteobacteria	Escherichia	Escherichia coli
2529292907	Proteobacteria	Escherichia	Escherichia coli
2529292908	Proteobacteria	Escherichia	Escherichia coli
2529292909	Proteobacteria	Escherichia	Escherichia coli
2529292910	Proteobacteria	Escherichia	Escherichia coli
2529292911	Proteobacteria	Escherichia	Escherichia coli
2529292913	Proteobacteria	Escherichia	Escherichia coli
2529292915	Proteobacteria	Aeromonas	Aeromonas veronii
2529292917	Proteobacteria	Aeromonas	Aeromonas dhakensis
2529292934	Proteobacteria	Salmonella	Salmonella enterica
2529292935	Proteobacteria	Salmonella	Salmonella enterica
2529292936	Proteobacteria	Salmonella	Salmonella enterica
2529292937	Proteobacteria	Salmonella	Salmonella enterica
2529292938	Proteobacteria	Salmonella	Salmonella enterica
2529292939	Proteobacteria	Salmonella	Salmonella enterica
2529292940	Proteobacteria	Salmonella	Salmonella enterica
2529292941	Proteobacteria	Salmonella	Salmonella enterica
2529292945	Proteobacteria	Acinetobacter	Acinetobacter baumannii
2529292946	Proteobacteria	Acinetobacter	Acinetobacter baumannii
2529292947	Proteobacteria	Acinetobacter	Acinetobacter baumannii
2529292948	Proteobacteria	Acinetobacter	Acinetobacter baumannii
2529292949	Proteobacteria	Acinetobacter	Acinetobacter baumannii
2529292951	Proteobacteria	Rhizobium	Rhizobium sp. CCGE 510
2529292964	Proteobacteria	Salmonella	Salmonella enterica
2529292965	Proteobacteria	Salmonella	Salmonella enterica
2529292966	Proteobacteria	Salmonella	Salmonella enterica
2529292972	Proteobacteria	Escherichia	Escherichia coli
2529292973	Proteobacteria	Escherichia	Escherichia coli
2529292974	Proteobacteria	Escherichia	Escherichia coli
2529292975	Proteobacteria	Escherichia	Escherichia coli
2529292976	Proteobacteria	Escherichia	Escherichia coli
2529292977	Proteobacteria	Escherichia	Escherichia coli
2529292978	Proteobacteria	Escherichia	Escherichia coli
2529292979	Proteobacteria	Escherichia	Escherichia coli
2529292980	Proteobacteria	Escherichia	Escherichia coli
2529292981	Proteobacteria	Escherichia	Escherichia coli
2529292984	Proteobacteria	Campylobacter	Campylobacter jejuni
2529292991	Proteobacteria	Cronobacter	Cronobacter sakazakii
2529292995	Proteobacteria	Escherichia	Escherichia coli
2529292996	Proteobacteria	Escherichia	Escherichia coli
2529292997	Proteobacteria	Escherichia	Escherichia coli
2529292998	Proteobacteria	Escherichia	Escherichia coli
2529292999	Proteobacteria	Escherichia	Escherichia coli
2529293000	Proteobacteria	Escherichia	Escherichia coli
2529293005	Proteobacteria	Acinetobacter	Acinetobacter baumannii
2529293007	Proteobacteria	Acinetobacter	Acinetobacter baumannii
2529293008	Proteobacteria	Acinetobacter	Acinetobacter baumannii
2529293010	Proteobacteria	Acinetobacter	Acinetobacter baumannii
2529293011	Proteobacteria	Acinetobacter	Acinetobacter baumannii
2529293036	Proteobacteria	Escherichia	Escherichia coli
2529293037	Proteobacteria	Escherichia	Escherichia coli
2529293042	Proteobacteria	Escherichia	Escherichia coli
2529293043	Proteobacteria	Escherichia	Escherichia coli
2529293045	Proteobacteria	Escherichia	Escherichia coli
2529293046	Proteobacteria	Escherichia	Escherichia coli
2529293047	Proteobacteria	Escherichia	Escherichia coli
2529293048	Proteobacteria	Escherichia	Escherichia coli
2529293049	Proteobacteria	Escherichia	Escherichia coli
2529293050	Proteobacteria	Escherichia	Escherichia coli
2529293051	Proteobacteria	Achromobacter	Achromobacter insuavis
2529293061	Proteobacteria	Escherichia	Escherichia coli
2529293062	Proteobacteria	Escherichia	Escherichia coli
2529293063	Proteobacteria	Escherichia	Escherichia coli
2529293064	Proteobacteria	Escherichia	Escherichia coli
2529293065	Proteobacteria	Escherichia	Escherichia coli
2529293066	Proteobacteria	Xanthomonas	Xanthomonas translucens
2529293069	Proteobacteria	Escherichia	Escherichia coli
2529293070	Proteobacteria	Escherichia	Escherichia coli
2529293071	Proteobacteria	Escherichia	Escherichia coli
2529293075	Proteobacteria	Escherichia	Escherichia coli
2529293076	Proteobacteria	Escherichia	Escherichia coli
2529293078	Proteobacteria	Escherichia	Escherichia coli
2529293079	Proteobacteria	Escherichia	Escherichia coli
2529293080	Proteobacteria	Escherichia	Escherichia coli
2529293081	Proteobacteria	Escherichia	Escherichia coli
2529293082	Proteobacteria	Escherichia	Escherichia coli
2529293083	Proteobacteria	Escherichia	Escherichia coli
2529293084	Proteobacteria	Escherichia	Escherichia coli
2529293085	Proteobacteria	Salmonella	Salmonella enterica
2529293101	Proteobacteria	Acinetobacter	Acinetobacter radioresistens
2529293102	Proteobacteria	Acinetobacter	Acinetobacter radioresistens
2529293103	Proteobacteria	Serratia	Serratia marcescens
2529293104	Proteobacteria	Klebsiella	Klebsiella pneumoniae
2529293105	Proteobacteria	Klebsiella	Klebsiella pneumoniae
2529293113	Proteobacteria	Klebsiella	Klebsiella pneumoniae
2529293124	Proteobacteria	Salmonella	Salmonella enterica
2529293138	Proteobacteria	Escherichia	Escherichia coli
2529293140	Proteobacteria	Escherichia	Escherichia coli
2529293142	Proteobacteria	Escherichia	Escherichia coli
2529293144	Proteobacteria	Escherichia	Escherichia coli
2529293146	Proteobacteria	Escherichia	Escherichia coli
2529293147	Proteobacteria	Escherichia	Escherichia coli
2529293148	Proteobacteria	Escherichia	Escherichia coli
2529293149	Proteobacteria	Escherichia	Escherichia coli
2529293150	Proteobacteria	Escherichia	Escherichia coli
2529293151	Proteobacteria	Escherichia	Escherichia coli
2529293152	Proteobacteria	Escherichia	Escherichia coli
2529293153	Proteobacteria	Escherichia	Escherichia coli
2529293170	Proteobacteria	Escherichia	Escherichia coli
2529293171	Proteobacteria	Escherichia	Escherichia coli
2529293172	Proteobacteria	Escherichia	Escherichia coli
2529293173	Proteobacteria	Escherichia	Escherichia coli
2529293185	Proteobacteria	Acinetobacter	Acinetobacter baumannii
2529293186	Proteobacteria	Acinetobacter	Acinetobacter baumannii
2529293194	Proteobacteria	Pseudomonas	Pseudomonas stutzeri
2529293203	Proteobacteria	Vibrio	Vibrio cholerae
2529293204	Proteobacteria	Vibrio	Vibrio cholerae
2529293205	Proteobacteria	Vibrio	Vibrio cholerae
2529293206	Proteobacteria	Vibrio	Vibrio cholerae
2529293207	Proteobacteria	Vibrio	Vibrio cholerae
2529293208	Proteobacteria	Vibrio	Vibrio cholerae
2529293209	Proteobacteria	Vibrio	Vibrio cholerae
2529293210	Proteobacteria	Vibrio	Vibrio cholerae
2529293213	Proteobacteria	Escherichia	Escherichia coli
2529293214	Proteobacteria	Escherichia	Escherichia coli
2529293215	Proteobacteria	Escherichia	Escherichia coli
2529293216	Proteobacteria	Escherichia	Escherichia coli
2529293217	Proteobacteria	Escherichia	Escherichia coli
2529293218	Proteobacteria	Escherichia	Escherichia coli
2529293219	Proteobacteria	Escherichia	Escherichia coli
2529293220	Proteobacteria	Cupriavidus	Cupriavidus sp. HMR-1
2529293223	Proteobacteria	Shigella	Shigella sp. SF-2015
2529293224	Proteobacteria	Salmonella	Salmonella enterica
2529293226	Proteobacteria	Acinetobacter	Acinetobacter baumannii
2529293227	Proteobacteria	Pseudomonas	Pseudomonas aeruginosa
2529293228	Proteobacteria	Pseudomonas	Pseudomonas aeruginosa
2529293247	Proteobacteria	Escherichia	Escherichia coli
2529293248	Proteobacteria	Escherichia	Escherichia coli
2529293249	Proteobacteria	Escherichia	Escherichia coli
2529293251	Proteobacteria	Stenotrophomonas	Stenotrophomonas maltophilia
2529293265	Proteobacteria	Shigella	Shigella sonnei
2531839002	Proteobacteria	Salmonella	Salmonella enterica
2531839004	Proteobacteria	Escherichia	Escherichia coli
2531839005	Proteobacteria	Vibrio	Vibrio harveyi
2531839006	Proteobacteria	Escherichia	Escherichia coli
2531839017	Proteobacteria	Vibrio	Vibrio cholerae
2531839018	Proteobacteria	Vibrio	Vibrio cholerae
2531839019	Proteobacteria	Vibrio	Vibrio cholerae
2531839020	Proteobacteria	Vibrio	Vibrio cholerae
2531839021	Proteobacteria	Vibrio	Vibrio cholerae
2531839022	Proteobacteria	Vibrio	Vibrio cholerae
2531839023	Proteobacteria	Vibrio	Vibrio cholerae
2531839024	Proteobacteria	Vibrio	Vibrio cholerae
2531839025	Proteobacteria	Vibrio	Vibrio cholerae
2531839026	Proteobacteria	Vibrio	Vibrio cholerae
2531839027	Proteobacteria	Escherichia	Escherichia coli
2531839028	Proteobacteria	Escherichia	Escherichia coli
2531839029	Proteobacteria	Escherichia	Escherichia coli
2531839030	Proteobacteria	Escherichia	Escherichia coli
2531839031	Proteobacteria	Escherichia	Escherichia coli
2531839032	Proteobacteria	Escherichia	Escherichia coli
2531839033	Proteobacteria	Escherichia	Escherichia coli
2531839034	Proteobacteria	Escherichia	Escherichia coli
2531839036	Proteobacteria	Escherichia	Escherichia coli
2531839037	Proteobacteria	Pseudomonas	Pseudomonas putida
2531839096	Proteobacteria	Oceanibaculum	Oceanibaculum indicum
2531839098	Proteobacteria	Escherichia	Escherichia coli
2531839099	Proteobacteria	Escherichia	Escherichia coli
2531839100	Proteobacteria	Escherichia	Escherichia coli
2531839101	Proteobacteria	Escherichia	Escherichia coli
2531839102	Proteobacteria	Escherichia	Escherichia coli
2531839103	Proteobacteria	Escherichia	Escherichia coli
2531839104	Proteobacteria	Escherichia	Escherichia coli
2531839126	Proteobacteria	Escherichia	Escherichia coli
2531839127	Proteobacteria	Escherichia	Escherichia coli
2531839128	Proteobacteria	Escherichia	Escherichia coli
2531839129	Proteobacteria	Escherichia	Escherichia coli
2531839130	Proteobacteria	Escherichia	Escherichia coli
2531839131	Proteobacteria	Escherichia	Escherichia coli
2531839134	Proteobacteria	Escherichia	Escherichia coli
2531839140	Proteobacteria	Yersinia	Yersinia pestis
2531839143	Proteobacteria	Escherichia	Escherichia coli
2531839145	Proteobacteria	Escherichia	Escherichia coli
2531839146	Proteobacteria	Escherichia	Escherichia coli
2531839149	Proteobacteria	Escherichia	Escherichia coli
2531839152	Proteobacteria	Escherichia	Escherichia coli
2531839153	Proteobacteria	Escherichia	Escherichia coli
2531839155	Proteobacteria	Escherichia	Escherichia coli
2531839156	Proteobacteria	Escherichia	Escherichia coli
2531839157	Proteobacteria	Escherichia	Escherichia coli
2531839158	Proteobacteria	Escherichia	Escherichia coli
2531839159	Proteobacteria	Cronobacter	Cronobacter turicensis
2531839160	Proteobacteria	Vibrio	Vibrio mimicus
2531839176	Proteobacteria	Pseudomonas	Pseudomonas sp. M47T1
2531839177	Proteobacteria	Pseudomonas	Pseudomonas stutzeri
2531839178	Proteobacteria	Shigella	Shigella boydii
2531839179	Proteobacteria	Shigella	Shigella dysenteriae
2531839180	Proteobacteria	Escherichia	Escherichia coli
2531839182	Proteobacteria	Pseudomonas	Pseudomonas viridiflava
2531839188	Proteobacteria	Paraglaciecola	Paraglaciecola arctica
2531839192	Proteobacteria	Salmonella	Salmonella enterica
2531839193	Proteobacteria	Shigella	Shigella sonnei
2531839194	Proteobacteria	Vibrio	Vibrio cholerae
2531839196	Proteobacteria	Vibrio	Vibrio cholerae
2531839197	Proteobacteria	Vibrio	Vibrio cholerae
2531839200	Proteobacteria	Escherichia	Escherichia coli
2531839204	Proteobacteria	Pseudomonas	Pseudomonas putida
2531839208	Proteobacteria	Vibrio	Vibrio cholerae
2531839209	Proteobacteria	Vibrio	Vibrio cholerae
2531839210	Proteobacteria	Vibrio	Vibrio cholerae
2531839224	Proteobacteria	Pseudomonas	Pseudomonas furukawaii
2531839232	Proteobacteria	Escherichia	Escherichia coli
2531839233	Proteobacteria	Escherichia	Escherichia coli
2531839234	Proteobacteria	Escherichia	Escherichia coli
2531839235	Proteobacteria	Escherichia	Escherichia coli
2531839236	Proteobacteria	Escherichia	Escherichia coli
2531839237	Proteobacteria	Escherichia	Escherichia coli
2531839238	Proteobacteria	Escherichia	Escherichia coli
2531839239	Proteobacteria	Escherichia	Escherichia coli
2531839252	Proteobacteria	Escherichia	Escherichia coli
2531839253	Proteobacteria	Escherichia	Escherichia coli
2531839254	Proteobacteria	Escherichia	Escherichia coli
2531839263	Proteobacteria	Vibrio	Vibrio cholerae
2531839265	Proteobacteria	Escherichia	Escherichia coli
2531839270	Proteobacteria	Klebsiella	Klebsiella sp. OBRC7
2531839275	Proteobacteria	Pseudomonas	Pseudomonas putida
2531839276	Proteobacteria	Thauera	Thauera phenylacetica
2531839281	Proteobacteria	Salmonella	Salmonella enterica
2531839286	Proteobacteria	Massilia	Massilia timonae
2531839289	Proteobacteria	Vibrio	Vibrio cholerae
2531839290	Proteobacteria	Vibrio	Vibrio cholerae
2531839291	Proteobacteria	Vibrio	Vibrio cholerae
2531839292	Proteobacteria	Vibrio	Vibrio cholerae
2531839293	Proteobacteria	Vibrio	Vibrio cholerae
2531839294	Proteobacteria	Vibrio	Vibrio cholerae
2531839295	Proteobacteria	Vibrio	Vibrio cholerae
2531839296	Proteobacteria	Vibrio	Vibrio cholerae
2531839297	Proteobacteria	Vibrio	Vibrio cholerae
2531839298	Proteobacteria	Vibrio	Vibrio cholerae
2531839300	Proteobacteria	Aeromonas	Aeromonas salmonicida
2531839310	Proteobacteria	Enterobacter	Enterobacter roggenkampii
2531839311	Proteobacteria	Acinetobacter	Acinetobacter sp. HA
2531839312	Proteobacteria	Serratia	Serratia sp. M24T3
2531839326	Proteobacteria	Escherichia	Escherichia coli
2531839327	Proteobacteria	Escherichia	Escherichia coli
2531839328	Proteobacteria	Escherichia	Escherichia coli
2531839329	Proteobacteria	Escherichia	Escherichia coli
2531839330	Proteobacteria	Escherichia	Escherichia coli
2531839331	Proteobacteria	Escherichia	Escherichia coli
2531839332	Proteobacteria	Escherichia	Escherichia coli
2531839333	Proteobacteria	Escherichia	Escherichia coli
2531839336	Proteobacteria	Escherichia	Escherichia coli
2531839348	Proteobacteria	Acinetobacter	Acinetobacter baumannii
2531839350	Proteobacteria	Acinetobacter	Acinetobacter baumannii
2531839351	Proteobacteria	Acinetobacter	Acinetobacter baumannii
2531839356	Proteobacteria	Acinetobacter	Acinetobacter baumannii
2531839357	Proteobacteria	Acinetobacter	Acinetobacter baumannii
2531839368	Proteobacteria	Escherichia	Escherichia coli
2531839369	Proteobacteria	Escherichia	Escherichia coli
2531839370	Proteobacteria	Escherichia	Escherichia coli
2531839371	Proteobacteria	Escherichia	Escherichia coli
2531839375	Proteobacteria	Salmonella	Salmonella enterica
2531839376	Proteobacteria	Salmonella	Salmonella enterica
2531839377	Proteobacteria	Salmonella	Salmonella enterica
2531839378	Proteobacteria	Salmonella	Salmonella enterica
2531839379	Proteobacteria	Salmonella	Salmonella enterica
2531839380	Proteobacteria	Salmonella	Salmonella enterica
2531839381	Proteobacteria	Salmonella	Salmonella enterica
2531839382	Proteobacteria	Salmonella	Salmonella enterica
2531839383	Proteobacteria	Salmonella	Salmonella enterica
2531839384	Proteobacteria	Salmonella	Salmonella enterica
2531839385	Proteobacteria	Salmonella	Salmonella enterica
2531839401	Proteobacteria	Klebsiella	Klebsiella michiganensis
2531839402	Proteobacteria	Klebsiella	Klebsiella oxytoca
2531839403	Proteobacteria	Raoultella	Raoultella ornithinolytica
2531839404	Proteobacteria	Klebsiella	Klebsiella oxytoca
2531839405	Proteobacteria	Burkholderia	Burkholderia pseudomallei
2531839406	Proteobacteria	Burkholderia	Burkholderia pseudomallei
2531839407	Proteobacteria	Burkholderia	Burkholderia pseudomallei
2531839408	Proteobacteria	Burkholderia	Burkholderia cenocepacia
2531839409	Proteobacteria	Escherichia	Escherichia coli
2531839431	Proteobacteria	Escherichia	Escherichia coli
2531839433	Proteobacteria	Escherichia	Escherichia coli
2531839448	Proteobacteria	Escherichia	Escherichia coli
2531839449	Proteobacteria	Escherichia	Escherichia coli
2531839450	Proteobacteria	Escherichia	Escherichia coli
2531839454	Proteobacteria	Escherichia	Escherichia coli
2531839455	Proteobacteria	Escherichia	Escherichia coli
2531839457	Proteobacteria	Rheinheimera	Rheinheimera nanhaiensis
2531839458	Proteobacteria	Acinetobacter	Acinetobacter baumannii
2531839459	Proteobacteria	Acinetobacter	Acinetobacter baumannii
2531839460	Proteobacteria	Acinetobacter	Acinetobacter baumannii
2531839461	Proteobacteria	Acinetobacter	Acinetobacter baumannii
2531839462	Proteobacteria	Acinetobacter	Acinetobacter baumannii
2531839464	Proteobacteria	Acinetobacter	Acinetobacter baumannii
2531839465	Proteobacteria	Acinetobacter	Acinetobacter baumannii
2531839468	Proteobacteria	Escherichia	Escherichia coli
2531839473	Proteobacteria	Escherichia	Escherichia coli
2531839475	Proteobacteria	Escherichia	Escherichia coli
2531839476	Proteobacteria	Escherichia	Escherichia coli
2531839479	Proteobacteria	Escherichia	Escherichia coli
2531839480	Proteobacteria	Escherichia	Escherichia coli
2531839481	Proteobacteria	Escherichia	Escherichia coli
2531839482	Proteobacteria	Escherichia	Escherichia coli
2531839483	Proteobacteria	Escherichia	Escherichia coli
2531839484	Proteobacteria	Escherichia	Escherichia coli
2531839485	Proteobacteria	Escherichia	Escherichia coli
2531839494	Proteobacteria	Shigella	Shigella flexneri
2531839500	Proteobacteria	Cronobacter	Cronobacter dublinensis
2531839506	Proteobacteria	Acinetobacter	Acinetobacter radioresistens
2531839523	Proteobacteria	Escherichia	Escherichia coli
2531839526	Proteobacteria	Grimontia	Grimontia indica
2531839529	Proteobacteria	Escherichia	Escherichia coli
2531839531	Proteobacteria	Escherichia	Escherichia coli
2531839536	Proteobacteria	Acinetobacter	Acinetobacter sp. NBRC 100985
2531839547	Proteobacteria	Vibrio	Vibrio cholerae
2531839548	Proteobacteria	Salmonella	Salmonella enterica
2531839553	Proteobacteria	Escherichia	Escherichia coli
2531839554	Proteobacteria	Escherichia	Escherichia coli
2531839555	Proteobacteria	Escherichia	Escherichia coli
2531839567	Proteobacteria	Yersinia	Yersinia enterocolitica
2531839570	Planctomycetes	Rhodopirellula	Rhodopirellula europaea
2531839571	Planctomycetes	Rhodopirellula	Rhodopirellula europaea
2531839579	Proteobacteria	Escherichia	Escherichia coli
2531839580	Proteobacteria	Escherichia	Escherichia coli
2531839581	Proteobacteria	Escherichia	Escherichia coli
2531839582	Proteobacteria	Escherichia	Escherichia coli
2531839584	Proteobacteria	Escherichia	Escherichia coli
2531839585	Proteobacteria	Escherichia	Escherichia coli
2531839586	Proteobacteria	Escherichia	Escherichia coli
2531839588	Proteobacteria	Escherichia	Escherichia coli
2531839591	Proteobacteria	Salmonella	Salmonella enterica
2531839592	Proteobacteria	Salmonella	Salmonella enterica
2531839602	Proteobacteria	Shimwellia	Shimwellia blattae
2531839604	Proteobacteria	Xanthomonas	Xanthomonas citri
2531839611	Proteobacteria	Pseudomonas	Pseudomonas savastanoi
2531839619	Proteobacteria	Escherichia	Escherichia coli
2531839620	Proteobacteria	Escherichia	Escherichia coli
2531839622	Proteobacteria	Escherichia	Escherichia coli
2531839623	Proteobacteria	Klebsiella	Klebsiella pneumoniae
2531839624	Proteobacteria	Salmonella	Salmonella enterica
2531839625	Proteobacteria	Salmonella	Salmonella enterica
2531839626	Proteobacteria	Salmonella	Salmonella enterica
2531839627	Proteobacteria	Salmonella	Salmonella enterica
2531839628	Proteobacteria	Salmonella	Salmonella enterica
2531839629	Proteobacteria	Salmonella	Salmonella enterica
2531839630	Proteobacteria	Salmonella	Salmonella enterica
2531839631	Proteobacteria	Salmonella	Salmonella enterica
2531839632	Proteobacteria	Salmonella	Salmonella enterica
2531839633	Proteobacteria	Salmonella	Salmonella enterica
2531839634	Proteobacteria	Acinetobacter	Acinetobacter baumannii
2531839636	Proteobacteria	Acinetobacter	Acinetobacter baumannii
2531839638	Proteobacteria	Acinetobacter	Acinetobacter baumannii
2531839640	Proteobacteria	Escherichia	Escherichia coli
2531839644	Proteobacteria	Escherichia	Escherichia coli
2531839645	Proteobacteria	Escherichia	Escherichia coli
2531839646	Proteobacteria	Escherichia	Escherichia coli
2531839647	Proteobacteria	Acinetobacter	Acinetobacter lactucae
2531839648	Proteobacteria	Acinetobacter	Acinetobacter calcoaceticus
2531839649	Proteobacteria	Acinetobacter	Acinetobacter pittii
2531839653	Proteobacteria	Morganella	Morganella morganii
2531839661	Proteobacteria	Escherichia	Escherichia coli
2531839664	Proteobacteria	Escherichia	Escherichia coli
2531839665	Proteobacteria	Escherichia	Escherichia coli
2531839666	Proteobacteria	Escherichia	Escherichia coli
2531839672	Proteobacteria	Escherichia	Escherichia coli
2531839675	Proteobacteria	Escherichia	Escherichia coli
2531839676	Proteobacteria	Escherichia	Escherichia coli
2531839680	Proteobacteria	Enterobacter	Enterobacter cloacae
2531839682	Proteobacteria	Burkholderia	Burkholderia sp. SJ98
2531839683	Proteobacteria	Achromobacter	Achromobacter xylosoxidans
2531839705	Proteobacteria	Acidocella	Acidocella sp. MX-AZ02
2531839717	Proteobacteria	Yersinia	Yersinia pestis
2534681600	Proteobacteria	Yersinia	Yersinia pestis
2534681601	Proteobacteria	Yersinia	Yersinia pestis
2534681602	Proteobacteria	Yersinia	Yersinia pestis
2534681603	Proteobacteria	Yersinia	Yersinia pestis
2534681604	Proteobacteria	Escherichia	Escherichia fergusonii
2534681617	Proteobacteria	Salmonella	Salmonella enterica
2534681618	Proteobacteria	Salmonella	Salmonella enterica
2534681619	Proteobacteria	Salmonella	Salmonella enterica
2534681620	Proteobacteria	Salmonella	Salmonella enterica
2534681621	Proteobacteria	Salmonella	Salmonella enterica
2534681622	Proteobacteria	Salmonella	Salmonella enterica
2534681623	Proteobacteria	Salmonella	Salmonella enterica
2534681624	Proteobacteria	Escherichia	Escherichia coli
2534681626	Proteobacteria	Escherichia	Escherichia coli
2534681627	Proteobacteria	Escherichia	Escherichia coli
2534681628	Proteobacteria	Escherichia	Escherichia coli
2534681629	Proteobacteria	Klebsiella	Klebsiella pneumoniae
2534681647	Proteobacteria	Escherichia	Escherichia coli
2534681649	Proteobacteria	Shigella	Shigella boydii
2534681650	Proteobacteria	Escherichia	Escherichia coli
2534681651	Proteobacteria	Escherichia	Escherichia coli
2534681652	Proteobacteria	Escherichia	Escherichia coli
2534681653	Proteobacteria	Escherichia	Escherichia coli
2534681654	Proteobacteria	Escherichia	Escherichia coli
2534681655	Proteobacteria	Escherichia	Escherichia coli
2534681657	Proteobacteria	Escherichia	Escherichia coli
2534681658	Proteobacteria	Escherichia	Escherichia coli
2534681659	Proteobacteria	Escherichia	Escherichia coli
2534681660	Proteobacteria	Escherichia	Escherichia coli
2534681661	Proteobacteria	Escherichia	Escherichia coli
2534681662	Proteobacteria	Escherichia	Escherichia coli
2534681663	Proteobacteria	Escherichia	Escherichia coli
2534681664	Proteobacteria	Escherichia	Escherichia coli
2534681665	Proteobacteria	Cronobacter	Cronobacter universalis
2534681672	Proteobacteria	Escherichia	Escherichia coli
2534681673	Proteobacteria	Escherichia	Escherichia coli
2534681674	Proteobacteria	Escherichia	Escherichia coli
2534681675	Proteobacteria	Escherichia	Escherichia coli
2534681678	Proteobacteria	Pseudomonas	Pseudomonas aeruginosa
2534681679	Proteobacteria	Pseudomonas	Pseudomonas aeruginosa
2534681697	Proteobacteria	Shigella	Shigella sp. SF-2015
2534681698	Proteobacteria	Escherichia	Escherichia coli
2534681699	Proteobacteria	Escherichia	Escherichia coli
2534681700	Proteobacteria	Escherichia	Escherichia coli
2534681701	Proteobacteria	Escherichia	Escherichia coli
2534681703	Proteobacteria	Escherichia	Escherichia coli
2534681704	Proteobacteria	Escherichia	Escherichia coli
2534681705	Proteobacteria	Escherichia	Escherichia coli
2534681706	Proteobacteria	Escherichia	Escherichia coli
2534681707	Proteobacteria	Salmonella	Salmonella enterica
2534681708	Proteobacteria	Escherichia	Escherichia coli
2534681709	Proteobacteria	Escherichia	Escherichia coli
2534681710	Proteobacteria	Escherichia	Escherichia coli
2534681711	Proteobacteria	Salmonella	Salmonella enterica
2534681712	Proteobacteria	Salmonella	Salmonella enterica
2534681713	Proteobacteria	Salmonella	Salmonella enterica
2534681717	Proteobacteria	Yersinia	Yersinia pestis
2534681718	Proteobacteria	Yersinia	Yersinia pestis
2534681719	Proteobacteria	Yersinia	Yersinia pestis
2534681720	Proteobacteria	Yersinia	Yersinia pestis
2534681721	Proteobacteria	Yersinia	Yersinia pestis
2534681722	Proteobacteria	Yersinia	Yersinia pestis
2534681723	Proteobacteria	Yersinia	Yersinia pestis
2534681724	Proteobacteria	Yersinia	Yersinia pestis
2534681725	Proteobacteria	Yersinia	Yersinia pestis
2534681735	Proteobacteria	Escherichia	Escherichia coli
2534681736	Proteobacteria	Escherichia	Escherichia coli
2534681738	Proteobacteria	Escherichia	Escherichia coli
2534681742	Proteobacteria	Escherichia	Escherichia coli
2534681743	Proteobacteria	Escherichia	Escherichia coli
2534681744	Proteobacteria	Escherichia	Escherichia coli
2534681745	Proteobacteria	Escherichia	Escherichia coli
2534681747	Proteobacteria	Pseudoalteromonas	Pseudoalteromonas sp. BSi20652
2534681748	Proteobacteria	Vibrio	Vibrio cholerae
2534681749	Proteobacteria	Vibrio	Vibrio cholerae
2534681750	Proteobacteria	Vibrio	Vibrio cholerae
2534681751	Proteobacteria	Vibrio	Vibrio cholerae
2534681752	Proteobacteria	Vibrio	Vibrio cholerae
2534681753	Proteobacteria	Vibrio	Vibrio cholerae
2534681754	Proteobacteria	Vibrio	Vibrio cholerae
2534681755	Proteobacteria	Vibrio	Vibrio cholerae
2534681756	Proteobacteria	Vibrio	Vibrio cholerae
2534681757	Proteobacteria	Escherichia	Escherichia coli
2534681758	Proteobacteria	Escherichia	Escherichia coli
2534681759	Proteobacteria	Escherichia	Escherichia coli
2534681761	Proteobacteria	Escherichia	Escherichia coli
2534681762	Proteobacteria	Escherichia	Escherichia coli
2534681763	Proteobacteria	Escherichia	Escherichia coli
2534681764	Proteobacteria	Escherichia	Escherichia coli
2534681766	Proteobacteria	Escherichia	Escherichia coli
2534681767	Proteobacteria	Cronobacter	Cronobacter condimenti
2534681772	Proteobacteria	Escherichia	Escherichia coli
2534681773	Proteobacteria	Escherichia	Escherichia coli
2534681774	Proteobacteria	Escherichia	Escherichia coli
2534681775	Proteobacteria	Yersinia	Yersinia pestis
2534681776	Proteobacteria	Escherichia	Escherichia coli
2534681778	Proteobacteria	Acinetobacter	Acinetobacter baumannii
2534681779	Proteobacteria	Acinetobacter	Acinetobacter baumannii
2534681780	Proteobacteria	Escherichia	Escherichia coli
2534681781	Proteobacteria	Escherichia	Escherichia coli
2534681782	Proteobacteria	Escherichia	Escherichia coli
2534681783	Proteobacteria	Salmonella	Salmonella enterica
2534681784	Proteobacteria	Salmonella	Salmonella enterica
2534681785	Proteobacteria	Yersinia	Yersinia pestis
2534681801	Proteobacteria	Haemophilus	Haemophilus parainfluenzae
2534681804	Proteobacteria	Haemophilus	Haemophilus parainfluenzae
2534681831	Proteobacteria	Escherichia	Escherichia coli
2534681832	Proteobacteria	Escherichia	Escherichia coli
2534681833	Proteobacteria	Escherichia	Escherichia coli
2534681834	Proteobacteria	Escherichia	Escherichia coli
2534681835	Proteobacteria	Escherichia	Escherichia coli
2534681836	Proteobacteria	Escherichia	Escherichia coli
2534681840	Proteobacteria	Vibrio	Vibrio harveyi
2534681842	Proteobacteria	Vibrio	Vibrio cholerae
2534681843	Proteobacteria	Vibrio	Vibrio cholerae
2534681844	Proteobacteria	Acinetobacter	Acinetobacter baumannii
2534681845	Proteobacteria	Acinetobacter	Acinetobacter baumannii
2534681846	Proteobacteria	Acinetobacter	Acinetobacter baumannii
2534681847	Proteobacteria	Acinetobacter	Acinetobacter baumannii
2534681848	Proteobacteria	Acinetobacter	Acinetobacter baumannii
2534681850	Proteobacteria	Acinetobacter	Acinetobacter baumannii
2534681851	Proteobacteria	Acinetobacter	Acinetobacter baumannii
2534681856	Proteobacteria	Yersinia	Yersinia pestis
2534681857	Proteobacteria	Yersinia	Yersinia pestis
2534681858	Proteobacteria	Yersinia	Yersinia pestis
2534681859	Proteobacteria	Yersinia	Yersinia pestis
2534681860	Proteobacteria	Yersinia	Yersinia pestis
2534681861	Proteobacteria	Yersinia	Yersinia pestis
2534681862	Proteobacteria	Yersinia	Yersinia pestis
2534681863	Proteobacteria	Yersinia	Yersinia pestis
2534681864	Proteobacteria	Yersinia	Yersinia pestis
2534681865	Proteobacteria	Yersinia	Yersinia pestis
2534681866	Proteobacteria	Salmonella	Salmonella enterica
2534681867	Proteobacteria	Salmonella	Salmonella enterica
2534681868	Proteobacteria	Salmonella	Salmonella enterica
2534681869	Proteobacteria	Salmonella	Salmonella enterica
2534681870	Proteobacteria	Salmonella	Salmonella enterica
2534681871	Proteobacteria	Salmonella	Salmonella enterica
2534681872	Proteobacteria	Salmonella	Salmonella enterica
2534681873	Proteobacteria	Salmonella	Salmonella enterica
2534681874	Proteobacteria	Salmonella	Salmonella enterica
2534681875	Proteobacteria	Salmonella	Salmonella enterica
2534681876	Proteobacteria	Escherichia	Escherichia coli
2534681877	Proteobacteria	Escherichia	Escherichia coli
2534681878	Proteobacteria	Escherichia	Escherichia coli
2534681895	Proteobacteria	Klebsiella	Klebsiella pneumoniae
2534681897	Proteobacteria	Escherichia	Escherichia coli
2534681898	Proteobacteria	Escherichia	Escherichia coli
2534681900	Proteobacteria	Escherichia	Escherichia coli
2534681905	Proteobacteria	Acinetobacter	Acinetobacter baumannii
2534681906	Proteobacteria	Acinetobacter	Acinetobacter baumannii
2534681907	Proteobacteria	Acinetobacter	Acinetobacter baumannii
2534681908	Proteobacteria	Acinetobacter	Acinetobacter baumannii
2534681910	Proteobacteria	Acinetobacter	Acinetobacter baumannii
2534681911	Proteobacteria	Acinetobacter	Acinetobacter baumannii
2534681912	Proteobacteria	Escherichia	Escherichia coli
2534681913	Proteobacteria	Xanthomonas	Xanthomonas fragariae
2534681926	Proteobacteria	Vibrio	Vibrio sp. HENC-03
2534681928	Proteobacteria	Vibrio	Vibrio harveyi
2534681933	Proteobacteria	Escherichia	Escherichia coli
2534681934	Proteobacteria	Escherichia	Escherichia coli
2534681935	Proteobacteria	Escherichia	Escherichia coli
2534681936	Proteobacteria	Escherichia	Escherichia coli
2534681937	Proteobacteria	Escherichia	Escherichia coli
2534681938	Proteobacteria	Escherichia	Escherichia coli
2534681939	Proteobacteria	Escherichia	Escherichia coli
2534681940	Proteobacteria	Escherichia	Escherichia coli
2534681941	Proteobacteria	Escherichia	Escherichia coli
2534681951	Proteobacteria	Salmonella	Salmonella enterica
2534681952	Proteobacteria	Salmonella	Salmonella enterica
2534681954	Proteobacteria	Salmonella	Salmonella enterica
2534681958	Planctomycetes	Rhodopirellula	Rhodopirellula baltica
2534681962	Proteobacteria	Burkholderia	Burkholderia sp. TJI49
2534681978	Proteobacteria	Escherichia	Escherichia coli
2534681979	Proteobacteria	Escherichia	Escherichia coli
2534681988	Proteobacteria	Escherichia	Escherichia coli
2534681990	Proteobacteria	Escherichia	Escherichia coli
2534681991	Proteobacteria	Escherichia	Escherichia coli
2534681992	Proteobacteria	Escherichia	Escherichia coli
2534681993	Proteobacteria	Escherichia	Escherichia coli
2534681994	Proteobacteria	Escherichia	Escherichia coli
2534681996	Proteobacteria	Escherichia	Escherichia coli
2534681998	Proteobacteria	Escherichia	Escherichia coli
2534681999	Proteobacteria	Escherichia	Escherichia coli
2534682000	Proteobacteria	Escherichia	Escherichia coli
2534682001	Proteobacteria	Escherichia	Escherichia coli
2534682002	Proteobacteria	Escherichia	Escherichia coli
2534682004	Proteobacteria	Salmonella	Salmonella enterica
2534682017	Proteobacteria	Acinetobacter	Acinetobacter calcoaceticus
2534682019	Proteobacteria	Acinetobacter	Acinetobacter calcoaceticus
2534682020	Proteobacteria	Acinetobacter	Acinetobacter calcoaceticus
2534682022	Proteobacteria	Acinetobacter	Acinetobacter johnsonii
2534682023	Proteobacteria	Acinetobacter	Acinetobacter junii
2534682024	Proteobacteria	Acinetobacter	Acinetobacter junii
2534682026	Proteobacteria	Acinetobacter	Acinetobacter lwoffii
2534682051	Proteobacteria	Escherichia	Escherichia coli
2534682052	Proteobacteria	Escherichia	Escherichia coli
2534682053	Proteobacteria	Escherichia	Escherichia coli
2534682055	Proteobacteria	Vibrio	Vibrio parahaemolyticus
2534682059	Proteobacteria	Vibrio	Vibrio cholerae
2534682060	Proteobacteria	Escherichia	Escherichia coli
2534682061	Proteobacteria	Pseudomonas	Pseudomonas syringae
2534682062	Proteobacteria	Pseudomonas	Pseudomonas syringae
2534682074	Proteobacteria	Escherichia	Escherichia coli
2534682078	Proteobacteria	Escherichia	Escherichia coli
2534682080	Proteobacteria	Escherichia	Escherichia coli
2534682107	Proteobacteria	Escherichia	Escherichia coli
2534682108	Proteobacteria	Escherichia	Escherichia coli
2534682109	Proteobacteria	Escherichia	Escherichia coli
2534682110	Proteobacteria	Salmonella	Salmonella enterica
2534682111	Proteobacteria	Salmonella	Salmonella enterica
2534682128	Proteobacteria	Vibrio	Vibrio cholerae
2534682129	Proteobacteria	Vibrio	Vibrio cholerae
2534682130	Proteobacteria	Vibrio	Vibrio cholerae
2534682131	Proteobacteria	Vibrio	Vibrio cholerae
2534682132	Proteobacteria	Vibrio	Vibrio cholerae
2534682133	Proteobacteria	Vibrio	Vibrio cholerae
2534682134	Proteobacteria	Vibrio	Vibrio cholerae
2534682135	Proteobacteria	Vibrio	Vibrio cholerae
2534682136	Proteobacteria	Vibrio	Vibrio cholerae
2534682137	Proteobacteria	Vibrio	Vibrio cholerae
2534682139	Proteobacteria	Escherichia	Escherichia coli
2534682140	Proteobacteria	Vibrio	Vibrio diabolicus
2534682157	Proteobacteria	Escherichia	Escherichia coli
2534682158	Proteobacteria	Escherichia	Escherichia coli
2534682159	Proteobacteria	Escherichia	Escherichia coli
2534682160	Proteobacteria	Escherichia	Escherichia coli
2534682161	Proteobacteria	Escherichia	Escherichia coli
2534682162	Proteobacteria	Escherichia	Escherichia coli
2534682163	Proteobacteria	Escherichia	Escherichia coli
2534682164	Proteobacteria	Shigella	Shigella sonnei
2534682166	Proteobacteria	Escherichia	Escherichia coli
2534682168	Proteobacteria	Escherichia	Escherichia coli
2534682169	Proteobacteria	Escherichia	Escherichia coli
2534682170	Proteobacteria	Escherichia	Escherichia coli
2534682171	Proteobacteria	Escherichia	Escherichia coli
2534682172	Proteobacteria	Escherichia	Escherichia coli
2534682173	Proteobacteria	Escherichia	Escherichia coli
2534682174	Proteobacteria	Escherichia	Escherichia coli
2534682175	Proteobacteria	Escherichia	Escherichia coli
2534682176	Proteobacteria	Escherichia	Escherichia coli
2534682195	Proteobacteria	Acinetobacter	Acinetobacter baumannii
2534682196	Proteobacteria	Acinetobacter	Acinetobacter baumannii
2534682212	Proteobacteria	Vibrio	Vibrio cholerae
2534682213	Proteobacteria	Vibrio	Vibrio cholerae
2534682214	Proteobacteria	Vibrio	Vibrio cholerae
2534682215	Proteobacteria	Vibrio	Vibrio cholerae
2534682216	Proteobacteria	Vibrio	Vibrio cholerae
2534682217	Proteobacteria	Vibrio	Vibrio cholerae
2534682218	Proteobacteria	Vibrio	Vibrio cholerae
2534682219	Proteobacteria	Vibrio	Vibrio cholerae
2534682220	Proteobacteria	Vibrio	Vibrio cholerae
2534682221	Proteobacteria	Vibrio	Vibrio cholerae
2534682223	Proteobacteria	Citrobacter	Citrobacter freundii
2534682227	Proteobacteria	Escherichia	Escherichia coli
2534682228	Proteobacteria	Escherichia	Escherichia coli
2534682229	Proteobacteria	Escherichia	Escherichia coli
2534682230	Proteobacteria	Escherichia	Escherichia coli
2534682231	Proteobacteria	Escherichia	Escherichia coli
2534682232	Proteobacteria	Escherichia	Escherichia coli
2534682233	Proteobacteria	Escherichia	Escherichia coli
2534682234	Proteobacteria	Escherichia	Escherichia coli
2534682235	Proteobacteria	Escherichia	Escherichia coli
2534682236	Proteobacteria	Escherichia	Escherichia coli
2534682252	Proteobacteria	Escherichia	Escherichia coli
2534682253	Proteobacteria	Escherichia	Escherichia coli
2534682254	Proteobacteria	Escherichia	Escherichia coli
2534682255	Proteobacteria	Escherichia	Escherichia coli
2534682256	Proteobacteria	Escherichia	Escherichia coli
2534682258	Proteobacteria	Escherichia	Escherichia coli
2534682260	Proteobacteria	Acinetobacter	Acinetobacter baumannii
2534682261	Proteobacteria	Acinetobacter	Acinetobacter baumannii
[truncated: 15,921 more rows]

## Sheet: TIGR
TIGR ID
TIGR03347
TIGR03353
TIGR03348
TIGR03358
TIGR03355
TIGR03352
TIGR03373
TIGR03360
TIGR03345
TIGR03363
TIGR03357
TIGR03362
TIGR03359
TIGR03350
TIGR03344
TIGR03354
TIGR03361
TIGR03349
TIGR01646

## Sheet: IPR
Interpro ID
IPR017731
IPR017733
IPR017738
IPR046883
IPR028244
IPR010272
IPR018769
IPR008312
IPR010263
IPR017734
IPR009211
IPR017737
IPR017739
IPR035576
IPR008514
IPR006531
IPR040530
IPR017740
IPR010732
IPR039449
IPR035177
IPR017847
IPR006533
IPR010623
IPR017735
IPR010269
IPR045506
IPR017729
IPR036624
IPR044032
IPR044031

## Sheet: COG
COG ID
COG3518
COG4104
COG4253
COG3521
COG3157
COG3501
COG3516
COG0542
COG3523
COG3455
COG3520
COG3519
COG3515
COG3522

## Sheet: pfam
Pfam ID
pfam04717
pfam04965
pfam05488
pfam05591
pfam05638
pfam05936
pfam05943
pfam05947
pfam05954
pfam06715
pfam06812
pfam06996
pfam09850
pfam09867
pfam11319
pfam12486
pfam12790
pfam13296
pfam13665
pfam16989
pfam17541
pfam17555
pfam17561
pfam17643
pfam18945
pfam20232
