# Supplementary material for: Identification of type VI secretion system effector-immunity pairs using structural bioinformatics
Source: Mol Syst Biol. 2024 Apr 24;20(6):6. doi: 10.1038/s44320-024-00035-8 (PMC11148199; doi:10.1038/s44320-024-00035-8)
Supplement: Supplementary file 4 — Source data Fig. 2 [file 44320_2024_35_MOESM4_ESM.zip › MSB-2024-12200_SourceDataFor_Fig2D.xlsx]

## Sheet: new_drop_assay_quantification_r
group	variable	value	state
TCEC1 TCIC1	amount_1	40000000	toxin and empty, glucose
TCEC1 TCIC1	amount_1	60000000	toxin and immunity, glucose
TCEC1 TCIC1	amount_1	60000	toxin and empty, arabinose
TCEC1 TCIC1	amount_1	26000000	toxin and immunity, arabinose
TCEC2 TCIC2	amount_1	6000000	toxin and empty, glucose
TCEC2 TCIC2	amount_1	22000000	toxin and immunity, glucose
TCEC2 TCIC2	amount_1	2000	toxin and empty, arabinose
TCEC2 TCIC2	amount_1	14000000	toxin and immunity, arabinose
TCEC3 TCIC3	amount_1	14000000	toxin and empty, glucose
TCEC3 TCIC3	amount_1	80000000	toxin and immunity, glucose
TCEC3 TCIC3	amount_1	200000	toxin and empty, arabinose
TCEC3 TCIC3	amount_1	16000000	toxin and immunity, arabinose
Control	amount_1	60000000	all empty vectors, glucose
Control	amount_1	20000000	all empty vectors, arabinose
TCEC4 TCIC4	amount_1	8000	toxin and empty, glucose
TCEC4 TCIC4	amount_1	3800000	toxin and immunity, glucose
TCEC4 TCIC4	amount_1	2000	toxin and empty, arabinose
TCEC4 TCIC4	amount_1	2200000	toxin and immunity, arabinose
TCEC1 TCIC1	amount_2	60000000	toxin and empty, glucose
TCEC1 TCIC1	amount_2	22000000	toxin and immunity, glucose
TCEC1 TCIC1	amount_2	280000	toxin and empty, arabinose
TCEC1 TCIC1	amount_2	10000000	toxin and immunity, arabinose
TCEC2 TCIC2	amount_2	2000000	toxin and empty, glucose
TCEC2 TCIC2	amount_2	6000000	toxin and immunity, glucose
TCEC2 TCIC2	amount_2	2000	toxin and empty, arabinose
TCEC2 TCIC2	amount_2	12000000	toxin and immunity, arabinose
TCEC3 TCIC3	amount_2	24000000	toxin and empty, glucose
TCEC3 TCIC3	amount_2	100000000	toxin and immunity, glucose
TCEC3 TCIC3	amount_2	200000	toxin and empty, arabinose
TCEC3 TCIC3	amount_2	34000000	toxin and immunity, arabinose
Control	amount_2	20000000	all empty vectors, glucose
Control	amount_2	80000000	all empty vectors, arabinose
TCEC4 TCIC4	amount_2	40000	toxin and empty, glucose
TCEC4 TCIC4	amount_2	2600000	toxin and immunity, glucose
TCEC4 TCIC4	amount_2	2000	toxin and empty, arabinose
TCEC4 TCIC4	amount_2	2400000	toxin and immunity, arabinose
TCEC1 TCIC1	amount_3	18000000	toxin and empty, glucose
TCEC1 TCIC1	amount_3	80000000	toxin and immunity, glucose
TCEC1 TCIC1	amount_3	280000	toxin and empty, arabinose
TCEC1 TCIC1	amount_3	40000000	toxin and immunity, arabinose
TCEC2 TCIC2	amount_3	2000000	toxin and empty, glucose
TCEC2 TCIC2	amount_3	4000000	toxin and immunity, glucose
TCEC2 TCIC2	amount_3	20000	toxin and empty, arabinose
TCEC2 TCIC2	amount_3	200000000	toxin and immunity, arabinose
TCEC3 TCIC3	amount_3	28000000	toxin and empty, glucose
TCEC3 TCIC3	amount_3	20000000	toxin and immunity, glucose
TCEC3 TCIC3	amount_3	200000	toxin and empty, arabinose
TCEC3 TCIC3	amount_3	20000000	toxin and immunity, arabinose
Control	amount_3	3000000000	all empty vectors, glucose
Control	amount_3	60000000	all empty vectors, arabinose
TCEC4 TCIC4	amount_3	54000	toxin and empty, glucose
TCEC4 TCIC4	amount_3	1600000	toxin and immunity, glucose
TCEC4 TCIC4	amount_3	200	toxin and empty, arabinose
TCEC4 TCIC4	amount_3	2600000	toxin and immunity, arabinose
